# Supplementary material for: Pangenome analysis of Paenibacillus polymyxa strains reveals the existence of multiple and functionally distinct Paenibacillus species
Source: Appl Environ Microbiol. 2024 Oct 30;90(11):e01740-24. doi: 10.1128/aem.01740-24 (PMC11577871; doi:10.1128/aem.01740-24)
Supplement: File S2 — Complete matrix of ANI values. [file aem.01740-24-s0002.xlsx]

## Sheet: ANI_matrix
	DSM 365	MES110	LMG 27872	WLY78	CFSAN034341	Hob6	MES972	YUPP-8	MES17	MES20	MES108	CCI-25	J	E681	P3	YC0136	LY214	YC0573	ATCC15970	DSM 292	CFSAN034342	CFSAN034343	CR1	K16	ZF197	ND24	MS2379	CJX518	Sb3-1	KF-1	ND25	1-43	M1	SC2	IIF8SW-P3	KP10	ATCC 842	DCB2-2	ZF129	KCCM40454	S3	NRRL B-30509	2A-2A	NCTC7575	O2.11	MEZ6	HK4	A18	C12
DSM 365	100	98.6667	97.9011	97.9266	97.8677	98.1404	94.226	95.6153	95.4607	95.4562	95.4476	95.5761	95.4482	94.9809	95.3487	95.0454	95.1124	95.1143	95.1468	95.1012	95.1501	95.1928	95.2513	95.1661	89.0856	88.9615	89.1099	90.4475	90.447	90.3904	90.3327	90.2489	90.3668	90.3953	90.1166	90.0751	89.9575	90.1386	90.1686	90.097	90.0438	90.1365	90.138	90.1148	90.1517	90.0683	90.0062	90.1161	90.0621
MES110	98.6667	100	98.2614	98.2494	98.1537	98.3681	94.1208	95.4575	94.8932	94.95	94.9549	94.9685	94.9238	94.8604	95.2076	94.8754	94.9471	94.9346	94.9559	94.9367	94.9437	94.9267	95.0855	94.9386	89.0783	88.9557	89.0263	90.3917	90.4261	90.3206	90.3024	90.2779	90.2981	90.3529	90.1164	90.1055	89.9494	90.117	90.1972	90.1001	90.0268	90.1562	90.1549	90.1189	90.1449	90.0399	89.9763	90.0982	90.0866
LMG 27872	97.9011	98.2614	100	99.9324	98.6064	98.7329	94.0672	95.4245	95.0065	95.0325	94.947	94.9886	94.9232	94.8599	95.1502	94.9101	94.9113	94.8913	94.9674	94.9424	94.9476	94.9756	95.0295	94.9481	89.0555	88.9359	88.9734	90.2769	90.2997	90.3275	90.1886	90.2083	90.2093	90.2467	90.0099	90.0139	89.8867	90.1058	90.0887	89.9219	89.953	90.0532	90.0241	89.9702	90.0417	89.9304	89.9009	90.015	89.9983
WLY78	97.9266	98.2494	99.9324	100	98.637	98.7959	94.0376	95.3974	95.0684	95.0549	94.9112	94.9988	94.8936	94.8724	95.0717	94.8775	94.9165	94.8923	94.9415	94.9557	94.9791	94.9415	95.0269	94.9319	89.0857	88.9667	89.0421	90.3683	90.3559	90.3792	90.202	90.1869	90.289	90.3166	90.0322	90.0436	89.9536	90.1373	90.1715	89.9824	90.0233	90.1154	90.0629	90.0478	90.0744	90.0071	89.9345	90.1205	90.0797
CFSAN034341	97.8677	98.1537	98.6064	98.637	100	98.7476	94.1261	95.405	95.08	95.0783	95.021	95.078	94.9867	94.8814	95.1773	94.9419	94.9895	94.9337	95.0292	94.9819	94.9055	95.0224	95.0299	94.9792	89.0553	88.9075	89.0616	90.3176	90.3635	90.3603	90.1963	90.1714	90.2531	90.2595	90.0277	90.0879	89.8829	89.9998	90.0228	89.922	89.9028	90.0201	89.9918	90.0052	90.0559	89.979	89.9135	90.0477	90.0659
Hob6	98.1404	98.3681	98.7329	98.7959	98.7476	100	93.8862	95.34	94.9697	95.0085	94.9387	94.9908	94.9612	94.7692	95.0822	94.9298	94.9121	94.9254	94.9184	94.889	94.8856	94.9947	94.9879	94.7627	89.0387	88.984	89.0662	90.3726	90.3476	90.4008	90.2426	90.2794	90.2747	90.2998	90.0089	90.0376	89.8204	89.9721	89.9957	89.9526	89.9818	90.0558	90.0423	89.9769	90.0466	89.9489	89.9467	90.0339	90.0522
MES972	94.226	94.1208	94.0672	94.0376	94.1261	93.8862	100	95.5335	95.4148	95.4238	95.4123	95.3736	95.3826	94.7698	95.285	95.1899	95.3463	95.369	95.3624	95.3672	95.3953	95.38	95.4088	95.1797	88.6765	88.6088	88.593	89.6799	89.6763	89.6268	89.671	89.5934	89.6145	89.643	89.5953	89.5903	89.4372	89.6519	89.5758	89.552	89.5566	89.6222	89.5508	89.6171	89.5414	89.601	89.5867	89.6291	89.6411
YUPP-8	95.6153	95.4575	95.4245	95.3974	95.405	95.34	95.5335	100	96.9158	96.9467	96.9354	96.837	96.9095	96.2415	96.99	96.3768	96.5657	96.5556	96.5931	96.5995	96.5039	96.5586	96.5879	96.5553	89.0743	89.0241	88.9928	90.2074	90.2108	90.1355	90.159	90.1232	90.1688	90.1398	90.0605	90.1426	90.0383	90.1369	90.1487	90.0513	90.073	90.1023	90.0251	90.0257	89.9948	90.1272	90.0675	90.1333	90.1735
MES17	95.4607	94.8932	95.0065	95.0684	95.08	94.9697	95.4148	96.9158	100	99.9992	98.2128	98.1164	98.146	95.6514	96.0439	95.673	95.9468	95.9378	95.9533	95.9703	95.9023	96.0229	95.939	95.9212	88.903	88.7935	88.8286	90.049	90.0364	90.042	89.9091	89.8784	89.9247	89.97	89.8166	89.8192	89.6917	89.8699	89.8679	89.7555	89.7943	89.8485	89.7702	89.7701	89.7828	89.7722	89.6948	89.8228	89.9279
MES20	95.4562	94.95	95.0325	95.0549	95.0783	95.0085	95.4238	96.9467	99.9992	100	98.2158	98.1208	98.1305	95.6304	96.0408	95.691	95.9217	95.9278	95.9732	96.0013	95.8661	96.0324	95.9473	95.9319	88.9104	88.7792	88.8115	90.0747	90.0367	90.0366	89.908	89.9197	89.9378	89.9601	89.8367	89.8703	89.7254	89.8682	89.8577	89.7657	89.7705	89.8915	89.7861	89.7796	89.8063	89.7856	89.7305	89.8436	89.9279
MES108	95.4476	94.9549	94.947	94.9112	95.021	94.9387	95.4123	96.9354	98.2128	98.2158	100	98.2061	98.1634	95.653	96.0809	95.64	95.9101	95.8926	95.9308	95.9573	95.8237	95.9579	95.9851	95.8877	88.8032	88.7211	88.704	89.8816	89.8538	89.8821	89.8606	89.8221	89.8255	89.8733	89.7844	89.7714	89.6433	89.811	89.8711	89.7643	89.7373	89.7883	89.7205	89.7778	89.7389	89.6984	89.7541	89.756	89.7998
CCI-25	95.5761	94.9685	94.9886	94.9988	95.078	94.9908	95.3736	96.837	98.1164	98.1208	98.2061	100	98.8754	95.6682	96.1153	95.7569	95.9994	95.9383	95.969	95.958	95.933	95.9786	96.0413	95.9565	88.8876	88.7536	88.7458	89.9661	89.9375	89.8703	89.8841	89.822	89.8775	89.9274	89.8106	89.7693	89.6706	89.795	89.83	89.7613	89.8338	89.8288	89.8253	89.8203	89.793	89.7668	89.7807	89.8219	89.8461
J	95.4482	94.9238	94.9232	94.8936	94.9867	94.9612	95.3826	96.9095	98.146	98.1305	98.1634	98.8754	100	95.7244	96.1377	95.6988	95.9315	95.9608	95.9396	95.9194	95.9166	95.8874	95.9951	95.8939	88.9633	88.7083	88.6989	90.0749	90.0828	89.9094	89.879	89.8416	90.0312	90.0025	89.7762	89.8002	89.7282	89.7821	89.9364	89.7793	89.9132	89.9447	89.7129	89.8238	89.8869	89.7615	89.7466	89.9559	89.9201
E681	94.9809	94.8604	94.8599	94.8724	94.8814	94.7692	94.7698	96.2415	95.6514	95.6304	95.653	95.6682	95.7244	100	96.4792	96.2843	96.3373	96.3252	96.3666	96.3001	96.3287	96.2749	96.3331	96.2755	88.9728	88.7946	88.745	89.8981	89.938	89.711	89.7626	89.6694	89.7902	89.8234	89.5713	89.5862	89.561	89.6055	89.7407	89.668	89.6678	89.7354	89.5668	89.694	89.6854	89.6748	89.6356	89.7575	89.7691
P3	95.3487	95.2076	95.1502	95.0717	95.1773	95.0822	95.285	96.99	96.0439	96.0408	96.0809	96.1153	96.1377	96.4792	100	97.1143	97.1931	97.1869	97.1532	97.1385	97.1545	97.1357	97.1341	97.1123	88.9625	88.728	88.641	90.035	90.0037	89.8611	89.8648	89.8576	89.9533	89.9716	89.7459	89.7944	89.7082	89.7627	89.864	89.7641	89.9166	89.9176	89.8064	89.8088	89.8843	89.7968	89.8077	89.944	89.9434
YC0136	95.0454	94.8754	94.9101	94.8775	94.9419	94.9298	95.1899	96.3768	95.673	95.691	95.64	95.7569	95.6988	96.2843	97.1143	100	97.1645	97.1726	97.1718	97.0975	97.2372	97.2068	97.2689	97.1829	88.9182	88.7816	88.7045	89.9713	89.9173	89.7897	89.7831	89.8169	89.8668	89.9257	89.7534	89.7632	89.6676	89.6959	89.8167	89.7379	89.8035	89.9015	89.7215	89.7709	89.7794	89.8229	89.7532	89.9029	89.8434
LY214	95.1124	94.9471	94.9113	94.9165	94.9895	94.9121	95.3463	96.5657	95.9468	95.9217	95.9101	95.9994	95.9315	96.3373	97.1931	97.1645	100	99.6585	98.7449	98.7926	98.8596	98.7889	98.8501	98.8209	88.7544	88.6738	88.6528	89.8109	89.7843	89.7493	89.775	89.6708	89.7216	89.7515	89.7386	89.7745	89.694	89.713	89.7555	89.732	89.7229	89.7182	89.7394	89.7405	89.7331	89.7459	89.7721	89.7861	89.741
YC0573	95.1143	94.9346	94.8913	94.8923	94.9337	94.9254	95.369	96.5556	95.9378	95.9278	95.8926	95.9383	95.9608	96.3252	97.1869	97.1726	99.6585	100	98.7614	98.7921	98.7622	98.7738	98.9086	98.793	88.7947	88.6192	88.7078	89.9721	89.9715	89.7603	89.6891	89.7159	89.7727	89.8643	89.7902	89.8459	89.6912	89.7229	89.9036	89.7393	89.7784	89.9325	89.7991	89.7234	89.8669	89.6867	89.7479	89.9447	89.8945
ATCC15970	95.1468	94.9559	94.9674	94.9415	95.0292	94.9184	95.3624	96.5931	95.9533	95.9732	95.9308	95.969	95.9396	96.3666	97.1532	97.1718	98.7449	98.7614	100	99.9447	98.8853	98.7646	99.1269	98.8875	88.8381	88.6549	88.6894	90.0183	90.0561	89.8761	89.7899	89.8054	89.8457	89.8656	89.8661	89.875	89.6822	89.7829	89.8903	89.7446	89.86	89.9811	89.757	89.77	89.8202	89.7544	89.7479	89.9701	89.9333
DSM 292	95.1012	94.9367	94.9424	94.9557	94.9819	94.889	95.3672	96.5995	95.9703	96.0013	95.9573	95.958	95.9194	96.3001	97.1385	97.0975	98.7926	98.7921	99.9447	100	98.8779	98.8183	99.156	98.9138	88.7591	88.6757	88.6886	89.9223	89.9585	89.819	89.787	89.7607	89.7879	89.7811	89.796	89.8547	89.7125	89.7802	89.7741	89.7351	89.7005	89.8679	89.806	89.7546	89.766	89.7395	89.7307	89.8616	89.8291
CFSAN034342	95.1501	94.9437	94.9476	94.9791	94.9055	94.8856	95.3953	96.5039	95.9023	95.8661	95.8237	95.933	95.9166	96.3287	97.1545	97.2372	98.8596	98.7622	98.8853	98.8779	100	99.0554	98.8515	98.8354	88.8676	88.6568	88.6962	89.9934	89.9789	89.8229	89.7272	89.7858	89.8547	89.8852	89.7978	89.8562	89.7058	89.7756	89.8985	89.6998	89.8043	89.9054	89.7975	89.7256	89.793	89.6932	89.6809	89.888	89.9283
CFSAN034343	95.1928	94.9267	94.9756	94.9415	95.0224	94.9947	95.38	96.5586	96.0229	96.0324	95.9579	95.9786	95.8874	96.2749	97.1357	97.2068	98.7889	98.7738	98.7646	98.8183	99.0554	100	98.9288	98.8415	88.7509	88.677	88.7363	89.9717	89.9703	89.8735	89.7921	89.782	89.7665	89.8021	89.8294	89.8881	89.7548	89.8426	89.8737	89.7709	89.6823	89.8292	89.7846	89.7121	89.7879	89.7336	89.731	89.8674	89.8484
CR1	95.2513	95.0855	95.0295	95.0269	95.0299	94.9879	95.4088	96.5879	95.939	95.9473	95.9851	96.0413	95.9951	96.3331	97.1341	97.2689	98.8501	98.9086	99.1269	99.156	98.8515	98.9288	100	99.1275	88.7518	88.6369	88.7028	89.9511	89.9596	89.8934	89.813	89.8232	89.8358	89.8337	89.8854	89.9407	89.8353	89.8842	89.8523	89.8145	89.7615	89.8566	89.8645	89.7868	89.8131	89.805	89.8242	89.8958	89.8577
K16	95.1661	94.9386	94.9481	94.9319	94.9792	94.7627	95.1797	96.5553	95.9212	95.9319	95.8877	95.9565	95.8939	96.2755	97.1123	97.1829	98.8209	98.793	98.8875	98.9138	98.8354	98.8415	99.1275	100	88.6721	88.5962	88.641	89.9004	89.9163	89.844	89.7959	89.777	89.7695	89.7823	89.8272	89.9034	89.6061	89.7903	89.8409	89.7685	89.6743	89.8534	89.7941	89.727	89.7849	89.7368	89.768	89.8111	89.8728
ZF197	89.0856	89.0783	89.0555	89.0857	89.0553	89.0387	88.6765	89.0743	88.903	88.9104	88.8032	88.8876	88.9633	88.9728	88.9625	88.9182	88.7544	88.7947	88.8381	88.7591	88.8676	88.7509	88.7518	88.6721	100	96.9023	96.8629	92.8655	92.87	92.7165	92.759	92.8248	92.7825	92.827	92.1226	92.1467	92.0952	92.1783	92.2738	92.2019	92.1961	92.2505	92.1715	92.1949	92.2138	92.2202	92.1058	92.2765	92.2559
ND24	88.9615	88.9557	88.9359	88.9667	88.9075	88.984	88.6088	89.0241	88.7935	88.7792	88.7211	88.7536	88.7083	88.7946	88.728	88.7816	88.6738	88.6192	88.6549	88.6757	88.6568	88.677	88.6369	88.5962	96.9023	100	98.2971	92.7661	92.7892	92.6601	92.7014	92.7726	92.6914	92.7194	92.0471	92.129	92.1288	92.1398	92.1367	92.1779	92.0716	92.1555	92.1072	92.14	92.1348	92.2129	92.0031	92.1426	92.1729
MS2379	89.1099	89.0263	88.9734	89.0421	89.0616	89.0662	88.593	88.9928	88.8286	88.8115	88.704	88.7458	88.6989	88.745	88.641	88.7045	88.6528	88.7078	88.6894	88.6886	88.6962	88.7363	88.7028	88.641	96.8629	98.2971	100	92.7594	92.8182	92.7368	92.6895	92.7188	92.6902	92.7294	92.0943	92.2233	92.1402	92.206	92.2315	92.2193	92.1204	92.2322	92.2178	92.1829	92.2153	92.2399	92.0627	92.2352	92.3026
CJX518	90.4475	90.3917	90.2769	90.3683	90.3176	90.3726	89.6799	90.2074	90.049	90.0747	89.8816	89.9661	90.0749	89.8981	90.035	89.9713	89.8109	89.9721	90.0183	89.9223	89.9934	89.9717	89.9511	89.9004	92.8655	92.7661	92.7594	100	99.8845	98.4205	98.227	98.455	98.5276	98.6085	94.7117	94.8293	94.7625	94.8987	94.9893	94.8992	94.8692	94.8483	94.7967	94.8389	94.8439	94.8979	94.8122	95.028	95.1107
Sb3-1	90.447	90.4261	90.2997	90.3559	90.3635	90.3476	89.6763	90.2108	90.0364	90.0367	89.8538	89.9375	90.0828	89.938	90.0037	89.9173	89.7843	89.9715	90.0561	89.9585	89.9789	89.9703	89.9596	89.9163	92.87	92.7892	92.8182	99.8845	100	98.4419	98.3315	98.3808	98.4953	98.6245	94.7202	94.8314	94.8205	94.9156	94.9446	94.8887	94.8787	94.8606	94.8015	94.8933	94.8706	94.8886	94.7793	95.0841	95.0466
KF-1	90.3904	90.3206	90.3275	90.3792	90.3603	90.4008	89.6268	90.1355	90.042	90.0366	89.8821	89.8703	89.9094	89.711	89.8611	89.7897	89.7493	89.7603	89.8761	89.819	89.8229	89.8735	89.8934	89.844	92.7165	92.6601	92.7368	98.4205	98.4419	100	98.3482	98.3663	98.3725	98.4336	94.5387	94.7127	94.686	94.7953	94.7574	94.8192	94.6642	94.7063	94.7159	94.6914	94.6938	94.8228	94.6335	94.8997	94.8356
ND25	90.3327	90.3024	90.1886	90.202	90.1963	90.2426	89.671	90.159	89.9091	89.908	89.8606	89.8841	89.879	89.7626	89.8648	89.7831	89.775	89.6891	89.7899	89.787	89.7272	89.7921	89.813	89.7959	92.759	92.7014	92.6895	98.227	98.3315	98.3482	100	98.332	98.3147	98.3717	94.6458	94.7925	94.7592	94.8747	94.8552	94.8859	94.8573	94.7935	94.8189	94.8319	94.7706	94.9344	94.8106	94.9144	94.8482
1-43	90.2489	90.2779	90.2083	90.1869	90.1714	90.2794	89.5934	90.1232	89.8784	89.9197	89.8221	89.822	89.8416	89.6694	89.8576	89.8169	89.6708	89.7159	89.8054	89.7607	89.7858	89.782	89.8232	89.777	92.8248	92.7726	92.7188	98.455	98.3808	98.3663	98.332	100	98.689	98.6305	94.5575	94.7072	94.6651	94.7668	94.7854	94.7682	94.7667	94.6895	94.7047	94.7752	94.6595	94.8375	94.6991	94.8406	94.76
M1	90.3668	90.2981	90.2093	90.289	90.2531	90.2747	89.6145	90.1688	89.9247	89.9378	89.8255	89.8775	90.0312	89.7902	89.9533	89.8668	89.7216	89.7727	89.8457	89.7879	89.8547	89.7665	89.8358	89.7695	92.7825	92.6914	92.6902	98.5276	98.4953	98.3725	98.3147	98.689	100	99.8627	94.5719	94.6457	94.6127	94.7484	94.8334	94.7693	94.8147	94.737	94.686	94.7323	94.7301	94.8224	94.6685	94.8904	94.9151
SC2	90.3953	90.3529	90.2467	90.3166	90.2595	90.2998	89.643	90.1398	89.97	89.9601	89.8733	89.9274	90.0025	89.8234	89.9716	89.9257	89.7515	89.8643	89.8656	89.7811	89.8852	89.8021	89.8337	89.7823	92.827	92.7194	92.7294	98.6085	98.6245	98.4336	98.3717	98.6305	99.8627	100	94.5614	94.6857	94.6402	94.7847	94.8314	94.8122	94.868	94.7715	94.7063	94.7534	94.7277	94.8122	94.6765	94.9455	94.9059
IIF8SW-P3	90.1166	90.1164	90.0099	90.0322	90.0277	90.0089	89.5953	90.0605	89.8166	89.8367	89.7844	89.8106	89.7762	89.5713	89.7459	89.7534	89.7386	89.7902	89.8661	89.796	89.7978	89.8294	89.8854	89.8272	92.1226	92.0471	92.0943	94.7117	94.7202	94.5387	94.6458	94.5575	94.5719	94.5614	100	99.5541	98.2747	98.38	98.3988	98.2034	98.2262	98.5489	98.2498	98.3624	98.2786	98.2641	98.4781	98.4228	98.4679
KP10	90.0751	90.1055	90.0139	90.0436	90.0879	90.0376	89.5903	90.1426	89.8192	89.8703	89.7714	89.7693	89.8002	89.5862	89.7944	89.7632	89.7745	89.8459	89.875	89.8547	89.8562	89.8881	89.9407	89.9034	92.1467	92.129	92.2233	94.8293	94.8314	94.7127	94.7925	94.7072	94.6457	94.6857	99.5541	100	98.2847	98.3367	98.3033	98.1802	98.3247	98.4436	98.3325	98.3366	98.3279	98.2166	98.5363	98.3597	98.396
ATCC 842	89.9575	89.9494	89.8867	89.9536	89.8829	89.8204	89.4372	90.0383	89.6917	89.7254	89.6433	89.6706	89.7282	89.561	89.7082	89.6676	89.694	89.6912	89.6822	89.7125	89.7058	89.7548	89.8353	89.6061	92.0952	92.1288	92.1402	94.7625	94.8205	94.686	94.7592	94.6651	94.6127	94.6402	98.2747	98.2847	100	98.1564	98.1622	98.3126	98.3183	98.431	98.252	98.371	98.3342	98.1139	98.3696	98.1427	98.2257
DCB2-2	90.1386	90.117	90.1058	90.1373	89.9998	89.9721	89.6519	90.1369	89.8699	89.8682	89.811	89.795	89.7821	89.6055	89.7627	89.6959	89.713	89.7229	89.7829	89.7802	89.7756	89.8426	89.8842	89.7903	92.1783	92.1398	92.206	94.8987	94.9156	94.7953	94.8747	94.7668	94.7484	94.7847	98.38	98.3367	98.1564	100	99.944	98.2661	98.2588	98.4431	98.2599	98.3485	98.3636	98.2658	98.5525	98.349	98.5508
ZF129	90.1686	90.1972	90.0887	90.1715	90.0228	89.9957	89.5758	90.1487	89.8679	89.8577	89.8711	89.83	89.9364	89.7407	89.864	89.8167	89.7555	89.9036	89.8903	89.7741	89.8985	89.8737	89.8523	89.8409	92.2738	92.1367	92.2315	94.9893	94.9446	94.7574	94.8552	94.7854	94.8334	94.8314	98.3988	98.3033	98.1622	99.944	100	98.2546	98.3101	98.4626	98.2908	98.4061	98.4056	98.2958	98.5395	98.493	98.5837
KCCM40454	90.097	90.1001	89.9219	89.9824	89.922	89.9526	89.552	90.0513	89.7555	89.7657	89.7643	89.7613	89.7793	89.668	89.7641	89.7379	89.732	89.7393	89.7446	89.7351	89.6998	89.7709	89.8145	89.7685	92.2019	92.1779	92.2193	94.8992	94.8887	94.8192	94.8859	94.7682	94.7693	94.8122	98.2034	98.1802	98.3126	98.2661	98.2546	100	98.433	98.4023	98.3633	98.5059	98.501	98.3175	98.3588	98.248	98.2732
S3	90.0438	90.0268	89.953	90.0233	89.9028	89.9818	89.5566	90.073	89.7943	89.7705	89.7373	89.8338	89.9132	89.6678	89.9166	89.8035	89.7229	89.7784	89.86	89.7005	89.8043	89.6823	89.7615	89.6743	92.1961	92.0716	92.1204	94.8692	94.8787	94.6642	94.8573	94.7667	94.8147	94.868	98.2262	98.3247	98.3183	98.2588	98.3101	98.433	100	98.4426	98.2945	98.4201	98.3923	98.2831	98.2976	98.266	98.3315
NRRL B-30509	90.1365	90.1562	90.0532	90.1154	90.0201	90.0558	89.6222	90.1023	89.8485	89.8915	89.7883	89.8288	89.9447	89.7354	89.9176	89.9015	89.7182	89.9325	89.9811	89.8679	89.9054	89.8292	89.8566	89.8534	92.2505	92.1555	92.2322	94.8483	94.8606	94.7063	94.7935	94.6895	94.737	94.7715	98.5489	98.4436	98.431	98.4431	98.4626	98.4023	98.4426	100	98.6943	98.8001	98.8753	98.4163	98.6069	98.6599	98.6995
2A-2A	90.138	90.1549	90.0241	90.0629	89.9918	90.0423	89.5508	90.0251	89.7702	89.7861	89.7205	89.8253	89.7129	89.5668	89.8064	89.7215	89.7394	89.7991	89.757	89.806	89.7975	89.7846	89.8645	89.7941	92.1715	92.1072	92.2178	94.7967	94.8015	94.7159	94.8189	94.7047	94.686	94.7063	98.2498	98.3325	98.252	98.2599	98.2908	98.3633	98.2945	98.6943	100	98.953	98.8126	98.3903	98.5102	98.416	98.3976
NCTC7575	90.1148	90.1189	89.9702	90.0478	90.0052	89.9769	89.6171	90.0257	89.7701	89.7796	89.7778	89.8203	89.8238	89.694	89.8088	89.7709	89.7405	89.7234	89.77	89.7546	89.7256	89.7121	89.7868	89.727	92.1949	92.14	92.1829	94.8389	94.8933	94.6914	94.8319	94.7752	94.7323	94.7534	98.3624	98.3366	98.371	98.3485	98.4061	98.5059	98.4201	98.8001	98.953	100	99.0579	98.398	98.5385	98.4649	98.5232
O2.11	90.1517	90.1449	90.0417	90.0744	90.0559	90.0466	89.5414	89.9948	89.7828	89.8063	89.7389	89.793	89.8869	89.6854	89.8843	89.7794	89.7331	89.8669	89.8202	89.766	89.793	89.7879	89.8131	89.7849	92.2138	92.1348	92.2153	94.8439	94.8706	94.6938	94.7706	94.6595	94.7301	94.7277	98.2786	98.3279	98.3342	98.3636	98.4056	98.501	98.3923	98.8753	98.8126	99.0579	100	98.3986	98.5606	98.5342	98.5602
MEZ6	90.0683	90.0399	89.9304	90.0071	89.979	89.9489	89.601	90.1272	89.7722	89.7856	89.6984	89.7668	89.7615	89.6748	89.7968	89.8229	89.7459	89.6867	89.7544	89.7395	89.6932	89.7336	89.805	89.7368	92.2202	92.2129	92.2399	94.8979	94.8886	94.8228	94.9344	94.8375	94.8224	94.8122	98.2641	98.2166	98.1139	98.2658	98.2958	98.3175	98.2831	98.4163	98.3903	98.398	98.3986	100	98.5313	98.6319	98.5964
HK4	90.0062	89.9763	89.9009	89.9345	89.9135	89.9467	89.5867	90.0675	89.6948	89.7305	89.7541	89.7807	89.7466	89.6356	89.8077	89.7532	89.7721	89.7479	89.7479	89.7307	89.6809	89.731	89.8242	89.768	92.1058	92.0031	92.0627	94.8122	94.7793	94.6335	94.8106	94.6991	94.6685	94.6765	98.4781	98.5363	98.3696	98.5525	98.5395	98.3588	98.2976	98.6069	98.5102	98.5385	98.5606	98.5313	100	98.6491	98.7219
A18	90.1161	90.0982	90.015	90.1205	90.0477	90.0339	89.6291	90.1333	89.8228	89.8436	89.756	89.8219	89.9559	89.7575	89.944	89.9029	89.7861	89.9447	89.9701	89.8616	89.888	89.8674	89.8958	89.8111	92.2765	92.1426	92.2352	95.028	95.0841	94.8997	94.9144	94.8406	94.8904	94.9455	98.4228	98.3597	98.1427	98.349	98.493	98.248	98.266	98.6599	98.416	98.4649	98.5342	98.6319	98.6491	100	99.0891
C12	90.0621	90.0866	89.9983	90.0797	90.0659	90.0522	89.6411	90.1735	89.9279	89.9279	89.7998	89.8461	89.9201	89.7691	89.9434	89.8434	89.741	89.8945	89.9333	89.8291	89.9283	89.8484	89.8577	89.8728	92.2559	92.1729	92.3026	95.1107	95.0466	94.8356	94.8482	94.76	94.9151	94.9059	98.4679	98.396	98.2257	98.5508	98.5837	98.2732	98.3315	98.6995	98.3976	98.5232	98.5602	98.5964	98.7219	99.0891	100
OSY-DF	90.0701	90.0382	90.0242	90.0502	89.9649	89.988	89.6321	90.0866	89.712	89.7303	89.8064	89.8285	89.8171	89.6142	89.7579	89.7619	89.7595	89.7291	89.7152	89.6892	89.7128	89.7316	89.8367	89.7404	92.1106	92.0879	92.1675	94.707	94.7805	94.6104	94.7193	94.6227	94.6096	94.6394	98.3737	98.3749	98.3085	98.2892	98.3656	98.3275	98.4903	98.6426	98.3569	98.4895	98.5674	98.3176	98.5308	98.3261	98.4304
OSY-EC	90.1079	90.0545	90.043	90.0669	90.0291	90.0188	89.6256	90.1089	89.7166	89.7285	89.828	89.8567	89.8244	89.6338	89.8025	89.7969	89.7597	89.7183	89.772	89.744	89.705	89.7433	89.8104	89.7416	92.0937	92.0831	92.1445	94.6454	94.7286	94.5674	94.7061	94.6096	94.5846	94.617	98.4087	98.3796	98.3349	98.3302	98.3605	98.3295	98.5088	98.6316	98.3548	98.5002	98.5407	98.2914	98.5062	98.3215	98.4207
ZJ-9	90.0603	90.0815	89.9792	90.0306	89.9854	90.0162	89.5278	89.9816	89.8435	89.8325	89.7169	89.8164	89.9351	89.7193	89.8913	89.8102	89.7011	89.8676	89.8965	89.8082	89.8434	89.7661	89.8168	89.7549	92.3046	92.2112	92.3105	94.786	94.8282	94.5803	94.7563	94.6462	94.6783	94.6933	98.2936	98.4046	98.3764	98.2598	98.3443	98.3596	98.3501	98.591	98.3571	98.4496	98.535	98.2326	98.4515	98.2701	98.3734
EB4-G3	90.0318	90.0743	89.9997	90.0145	90.0023	90.0531	89.6242	90.0999	89.8517	89.8713	89.8447	89.8454	89.9169	89.7013	89.9413	89.8274	89.8111	89.9314	89.9198	89.8292	89.9031	89.8664	89.906	89.8782	92.2599	92.1373	92.2173	94.7618	94.7878	94.6023	94.703	94.5861	94.6589	94.7112	98.5303	98.4782	98.4656	98.3555	98.377	98.308	98.4656	98.6327	98.4249	98.4899	98.5291	98.2988	98.5449	98.3348	98.4138
TH2H2	90.0715	90.0605	89.98	90.0084	90.0156	90.0152	89.566	90.0257	89.8845	89.8892	89.8672	89.8706	89.936	89.7387	89.9289	89.8535	89.774	89.9324	89.9428	89.8189	89.8746	89.835	89.8905	89.8124	92.1968	92.0937	92.1977	94.7693	94.7621	94.571	94.6476	94.5943	94.6254	94.6932	98.4195	98.5072	98.3947	98.3242	98.3378	98.3036	98.3104	98.6296	98.3285	98.4586	98.4008	98.2794	98.5241	98.3264	98.4288
CF05	90.0265	90.0649	90.0213	90.035	90.0574	90.0137	89.5321	90.0456	89.7969	89.8174	89.8272	89.8892	89.934	89.8007	89.907	89.9228	89.7891	89.8797	89.818	89.7383	89.8219	89.7492	89.8041	89.7743	92.2032	92.1359	92.1483	94.7492	94.7325	94.5158	94.6446	94.5092	94.6271	94.666	98.4316	98.486	98.4278	98.3746	98.3852	98.3334	98.4233	98.6823	98.4115	98.5154	98.4465	98.3052	98.6326	98.3773	98.4212
SQR21	90	90.0764	89.9878	90.0495	89.9859	90.0167	89.595	90.1206	89.7796	89.816	89.7922	89.8395	89.8065	89.6119	89.7934	89.7756	89.7441	89.7327	89.732	89.7158	89.7245	89.7621	89.8124	89.7006	92.126	92.0474	92.0944	94.5853	94.6045	94.4572	94.6123	94.5087	94.4745	94.5118	98.5025	98.5126	98.3832	98.3217	98.3296	98.3087	98.4537	98.6442	98.4268	98.522	98.5334	98.2624	98.5643	98.3242	98.379
CICC10580	90.0951	90.0558	89.9981	90.0717	90.0407	90.0224	89.5752	90.0864	89.8324	89.8371	89.7905	89.8212	89.8643	89.7541	89.8706	89.8452	89.7523	89.9265	89.9341	89.8271	89.8881	89.795	89.8599	89.7596	92.1946	92.0719	92.1723	94.7166	94.6922	94.5419	94.5899	94.5636	94.5546	94.5853	98.4087	98.4379	98.3852	98.2496	98.2925	98.2852	98.4173	98.633	98.3899	98.4659	98.5558	98.1859	98.5088	98.2961	98.3886
JE201	90.038	90.0267	89.9796	90.0799	90.0205	89.9909	89.581	90.1099	89.8698	89.8983	89.7223	89.7755	89.9265	89.7212	89.8926	89.8629	89.7414	89.8546	89.9266	89.8154	89.8496	89.8046	89.8461	89.7769	92.1845	92.0539	92.1744	94.6948	94.6472	94.519	94.606	94.5838	94.5766	94.5423	98.3628	98.4254	98.313	98.1771	98.2571	98.3011	98.4679	98.5836	98.4539	98.3989	98.5247	98.344	98.4532	98.2629	98.3519
YS18-2	90.1161	90.1584	90.0771	90.1371	90.1511	90.0543	89.6015	90.1277	89.8514	89.8743	89.8568	89.8579	89.8668	89.7636	89.8867	89.8436	89.7949	89.8995	89.9111	89.8402	89.9296	89.8065	89.8919	89.8571	92.2363	92.1224	92.1868	94.7588	94.7768	94.5438	94.6357	94.5753	94.5707	94.6023	98.5177	98.4715	98.3291	98.3415	98.341	98.3213	98.4539	98.584	98.3865	98.4762	98.5309	98.1938	98.4893	98.3786	98.4192
181MFCol5.1	90.0199	90.0194	89.9728	90.0046	89.9687	89.963	89.6161	90.1094	89.7871	89.7815	89.7597	89.8072	89.7886	89.5833	89.8403	89.7347	89.7888	89.7478	89.7502	89.7687	89.7556	89.7543	89.8222	89.7518	92.1345	92.0646	92.1137	94.6181	94.6324	94.5323	94.6524	94.5839	94.5476	94.5809	98.3956	98.4561	98.337	98.3299	98.3639	98.2787	98.3401	98.5926	98.4536	98.4441	98.4994	98.2603	98.5872	98.3854	98.4227
EBL06	90.1265	90.1084	90.0758	90.0621	90.0665	90.0881	89.6248	90.0629	89.7884	89.7916	89.796	89.8551	89.817	89.6221	89.8194	89.7741	89.7933	89.8385	89.8216	89.8253	89.826	89.8264	89.8673	89.8239	92.1096	92.0798	92.1816	94.7128	94.6759	94.5741	94.6697	94.538	94.5858	94.5844	98.4314	98.5044	98.4994	98.4041	98.4016	98.3417	98.3862	98.6127	98.378	98.4769	98.4786	98.3527	98.6568	98.3747	98.4478
HY96-2	90.129	90.1089	90.039	90.0929	90.0994	90.0603	89.6159	90.1352	89.8588	89.9028	89.7447	89.8511	89.9868	89.7621	89.9398	89.8698	89.8042	89.9135	89.9341	89.8192	89.8815	89.8285	89.8697	89.8413	92.2071	92.093	92.1763	94.7823	94.7732	94.6226	94.6658	94.5577	94.6362	94.6386	98.523	98.4948	98.493	98.3893	98.3853	98.3107	98.5102	98.7088	98.5267	98.5115	98.6122	98.2669	98.6784	98.404	98.4433
[truncated: 13 more columns]
