# Supplementary material for: Pangenome analysis of Paenibacillus polymyxa strains reveals the existence of multiple and functionally distinct Paenibacillus species
Source: Appl Environ Microbiol. 2024 Oct 30;90(11):e01740-24. doi: 10.1128/aem.01740-24 (PMC11577871; doi:10.1128/aem.01740-24)
Supplement: File S3 — Complete matrix of dDDH values. [file aem.01740-24-s0003.xlsx]

## Sheet: dDDH
	DSM365	MES110	CFSAN034341	Hob6	LMG27872	WLY78	MES972	YUPP-8	CCI-25	J	MES108	MES17	MES20	E681	P3	YC0136	CFSAN034342	CFSAN034343	ATCC15970	DSM292	CR1	K16	LY214	YC0573	ZF197	ND24	P.ottowii	ND25	KF-1	CJX518	Sb3-1	1-43	M1	SC2	KCCM40454	S3	ATCC842	MEZ6	HK4	A18	C12	KP10	IIF8SW-P3	DCB2-2	ZF129	2A-2A	NRRLB-30509	NCTC7575	O2.11
DSM 365	100	88.6	82	81.9	81.7	84.2	57.5	64.1	65.4	64.4	64.4	64.6	64.6	62.6	63.8	62.7	63.7	63.2	63.5	63.4	63.4	63.5	62.9	63.1	37.5	37	37.4	40.7	40.8	41.1	41.2	40.7	40.8	40.8	39.9	40.2	39.9	40.3	40.4	40.1	40.3	40.2	40.1	40.2	40.4	39.8	39.9	40.1	40.3
MES110	88.6	100	84.9	84.9	84.5	85.9	56.7	62.7	61.4	61.2	61.5	61.8	61.8	61.7	62.9	61.9	62.7	62	62.2	62.2	62.5	62.3	61.8	62	37.4	37	37.1	40.5	40.8	41	41.1	40.7	40.7	40.8	39.8	40.1	39.9	40.3	40.3	39.9	40.3	40.1	40.1	40.1	40.3	39.7	39.8	39.9	40.2
CFSAN034341	82	84.9	100	99.3	88.3	89.2	56.6	62.6	61.6	61.3	61.2	61.9	61.9	61.8	62.7	61.8	62.6	62.2	62.4	62.3	62.5	62.5	61.8	62	37.5	37.1	37.2	40.3	40.7	40.9	41	40.5	40.6	40.7	39.6	40	39.8	40.1	40	39.7	40.1	39.9	39.9	40.1	40.3	39.6	39.7	40	40.2
Hob6	81.9	84.9	99.3	100	88.4	89.8	56.6	62.6	61.6	61.3	61.2	61.9	62	61.9	62.8	61.8	62.5	62.1	62.5	62.4	62.6	62.3	61.9	62.1	37.7	37.1	37.3	40.4	40.9	41.1	41.1	40.5	40.8	40.8	39.7	40.1	39.9	40.2	40.1	39.8	40.2	40	40	40.2	40.5	39.6	39.8	40.2	40.3
LMG 27872	81.7	84.5	88.3	88.4	100	89.8	56.8	62.9	61.8	61.6	61.8	62.1	62.1	61.9	63	61.9	62.7	62.1	62.5	62.4	62.3	62.6	62.1	62.2	37.3	37	37.2	40.2	40.7	40.9	40.9	40.4	40.6	40.6	39.5	39.9	39.7	40	40	39.6	40.1	40	39.8	39.9	40	39.5	39.7	40	40.2
WLY78	84.2	85.9	89.2	89.8	89.8	100	56.2	62.6	61.8	61.7	61.8	61.6	61.6	61.9	63	62	62.6	61.2	62.1	62	62.3	62.7	62.3	62.4	37.5	37.1	37.3	40.5	40.8	41	41.1	40.7	40.8	40.8	39.7	40.1	39.8	40.2	40.2	39.9	40.2	40	39.9	40	40.1	39.7	39.8	40	40.2
MES972	57.5	56.7	56.6	56.6	56.8	56.2	100	63.5	64.5	64.4	64.7	64.4	64.5	61	63.6	62.9	64.4	63.5	64.5	64.4	64.1	64.3	64.1	64.2	36.8	36.3	36.4	39.1	39.2	39.4	39.4	39.2	39.4	39.4	39	39.1	38.8	39.1	39.1	39	39.1	39	38.9	39	39.1	39	39.1	39.1	39.1
YUPP-8	64.1	62.7	62.6	62.6	62.9	62.6	63.5	100	73.7	73.3	73.6	73.5	73.5	68.8	73.6	69	70.7	70.5	70.5	70.5	70.3	70.7	70.2	70.2	37.3	37.2	37.1	40.2	40.3	40.3	40.3	40.2	40.2	40.2	40	39.8	39.8	39.9	39.8	39.8	39.7	40	39.8	40	40	39.8	39.8	39.9	39.9
CCI-25	65.4	61.4	61.6	61.6	61.8	61.8	64.5	73.7	100	90.3	86	84.8	84.8	66.9	69.3	67	69	68.2	68.5	68.4	68.6	68.3	68.2	68.2	37.4	36.8	36.6	39.6	39.7	39.9	40	39.7	39.8	39.9	39.4	39.6	39.2	39.5	39.5	39.3	39.5	39.4	39.4	39.4	39.7	39.4	39.4	39.5	39.6
J	64.4	61.2	61.3	61.3	61.6	61.7	64.4	73.3	90.3	100	85.8	84.7	84.7	66.9	69.2	66.6	68.7	67.6	68.5	68.3	68.2	67.8	68	68	37.4	36.7	36.5	39.6	39.8	40.2	40.2	39.7	40.1	40.2	39.6	39.8	39.4	39.8	39.6	39.3	39.7	39.6	39.5	39.5	39.8	39.4	39.4	39.7	39.8
MES108	64.4	61.5	61.2	61.2	61.8	61.8	64.7	73.6	86	85.8	100	86	86.1	66.8	69.2	66.8	68.9	68.2	68.8	68.7	68.1	68.7	68.5	68.3	37.1	36.6	36.5	39.5	39.6	39.8	39.8	39.6	39.8	39.8	39.2	39.3	39.2	39.3	39.3	39.2	39.3	39.2	39.2	39.3	39.5	39.1	39.2	39.4	39.5
MES17	64.6	61.8	61.9	61.9	62.1	61.6	64.4	73.5	84.8	84.7	86	100	100	66.6	68.9	66.5	68.7	68.5	68.8	68.6	67.9	68.9	68.2	68.5	37.1	36.8	36.9	39.5	40	40.1	40.1	39.6	39.9	39.9	39.1	39.3	39.4	39.5	39.5	39.2	39.4	39.4	39.4	39.5	39.6	39.1	39.1	39.5	39.7
MES20	64.6	61.8	61.9	62	62.1	61.6	64.5	73.5	84.8	84.7	86.1	100	100	66.6	68.9	66.5	68.7	68.5	68.8	68.6	67.9	68.9	68.2	68.5	37.1	36.8	36.9	39.5	40	40.1	40.1	39.6	39.9	39.9	39.1	39.3	39.4	39.5	39.5	39.2	39.4	39.4	39.4	39.5	39.6	39.1	39.1	39.5	39.7
E681	62.6	61.7	61.8	61.9	61.9	61.9	61	68.8	66.9	66.9	66.8	66.6	66.6	100	72.6	71.3	71.4	71.3	71.6	71.4	71.4	71.6	71.4	71.6	37.6	36.9	36.7	39.6	39.5	39.9	40	39.5	39.8	39.9	39.4	39.6	39.2	39.6	39.4	39.2	39.4	39.2	39.2	39.3	39.6	39.3	39.3	39.5	39.6
P3	63.8	62.9	62.7	62.8	63	63	63.6	73.6	69.3	69.2	69.2	68.9	68.9	72.6	100	76.7	77	76.7	76.8	76.8	76.6	76.6	77	77.1	37.4	36.7	36.6	39.8	39.8	40.1	40.1	39.8	40	40	39.5	39.8	39.4	39.7	39.5	39.3	39.7	39.5	39.5	39.5	39.8	39.4	39.4	39.8	39.7
YC0136	62.7	61.9	61.8	61.8	61.9	62	62.9	69	67	66.6	66.8	66.5	66.5	71.3	76.7	100	77.8	77.2	77.3	77.2	77.6	77.8	77.5	77.5	37.5	36.7	36.6	39.5	39.6	39.8	39.8	39.6	39.9	39.9	39.3	39.6	39.2	39.6	39.4	39.2	39.5	39.3	39.3	39.3	39.6	39.2	39.5	39.6	39.5
CFSAN034342	63.7	62.7	62.6	62.5	62.7	62.6	64.4	70.7	69	68.7	68.9	68.7	68.7	71.4	77	77.8	100	93	93	93.1	91	91.7	91	91.4	37.1	36.7	36.9	39.6	40	40.2	40.2	39.7	39.9	39.9	39.5	39.6	39.6	39.8	39.8	39.5	39.8	39.8	39.7	39.7	39.8	39.4	39.5	39.8	39.8
CFSAN034343	63.2	62	62.2	62.1	62.1	61.2	63.5	70.5	68.2	67.6	68.2	68.5	68.5	71.3	76.7	77.2	93	100	91.1	91.1	90.6	90.8	90.9	90.5	37	36.6	36.6	39.4	39.7	40	40.1	39.6	39.6	39.8	39.4	39.4	39.2	39.6	39.6	39.2	39.6	39.6	39.5	39.5	39.8	39.2	39.3	39.5	39.8
ATCC15970	63.5	62.2	62.4	62.5	62.5	62.1	64.5	70.5	68.5	68.5	68.8	68.8	68.8	71.6	76.8	77.3	93	91.1	100	99.7	91	90.3	90.3	90.3	37.4	36.7	36.8	39.6	40	40.3	40.4	39.8	39.9	40	39.5	39.8	39.5	40	39.8	39.3	39.9	39.7	39.6	39.7	40.1	39.4	39.5	40	40
DSM 292	63.4	62.2	62.3	62.4	62.4	62	64.4	70.5	68.4	68.3	68.7	68.6	68.6	71.4	76.8	77.2	93.1	91.1	99.7	100	91	90.3	90.3	90.4	37.1	36.7	36.7	39.5	39.8	40.1	40.2	39.7	39.6	39.7	39.3	39.5	39.3	39.7	39.7	39.2	39.6	39.5	39.5	39.5	39.8	39.3	39.3	39.6	39.7
CR1	63.4	62.5	62.5	62.6	62.3	62.3	64.1	70.3	68.6	68.2	68.1	67.9	67.9	71.4	76.6	77.6	91	90.6	91	91	100	92.5	90.7	90	37.2	36.7	36.9	39.5	39.8	40.2	40.2	39.6	39.9	39.9	39.3	39.5	39.4	39.8	39.7	39.2	39.7	39.5	39.4	39.6	39.8	39.2	39.3	39.8	39.8
K16	63.5	62.3	62.5	62.3	62.6	62.7	64.3	70.7	68.3	67.8	68.7	68.9	68.9	71.6	76.6	77.8	91.7	90.8	90.3	90.3	92.5	100	90.9	91	37	36.7	36.9	39.4	39.9	39.9	40	39.6	39.6	39.7	39.3	39.4	39.4	39.5	39.5	39.1	39.5	39.5	39.5	39.5	39.6	39.2	39.3	39.4	39.6
LY214	62.9	61.8	61.8	61.9	62.1	62.3	64.1	70.2	68.2	68	68.5	68.2	68.2	71.4	77	77.5	91	90.9	90.3	90.3	90.7	90.9	100	98	37.2	36.7	36.5	39.4	39.5	39.8	39.8	39.5	39.6	39.6	39.3	39.5	39.1	39.4	39.5	39.3	39.5	39.4	39.3	39.3	39.6	39.3	39.4	39.4	39.4
YC0573	63.1	62	62	62.1	62.2	62.4	64.2	70.2	68.2	68	68.3	68.5	68.5	71.6	77.1	77.5	91.4	90.5	90.3	90.4	90	91	98	100	37.3	36.6	36.8	39.4	39.8	40.2	40.3	39.5	39.8	39.9	39.5	39.6	39.4	39.9	39.8	39.2	39.9	39.6	39.6	39.5	39.9	39.3	39.4	39.8	39.8
ZF197	37.5	37.4	37.5	37.7	37.3	37.5	36.8	37.3	37.4	37.4	37.1	37.1	37.1	37.6	37.4	37.5	37.1	37	37.4	37.1	37.2	37	37.2	37.3	100	74.6	74.2	50.2	50.2	50.6	50.7	50.3	50.5	50.5	48.2	48.5	48	48.3	48.1	48	48.3	48.1	48	48.3	48.7	47.9	48.3	48.5	48.4
ND24	37	37	37.1	37.1	37	37.1	36.3	37.2	36.8	36.7	36.6	36.8	36.8	36.9	36.7	36.7	36.7	36.6	36.7	36.7	36.7	36.7	36.7	36.6	74.6	100	86.1	49.8	49.6	50.1	50.1	50	49.7	49.8	48	47.7	47.8	47.6	47.7	47.7	47.7	47.7	47.6	47.8	47.9	47.5	47.8	47.9	47.8
P.ottowii	37.4	37.1	37.2	37.3	37.2	37.3	36.4	37.1	36.6	36.5	36.5	36.9	36.9	36.7	36.6	36.6	36.9	36.6	36.8	36.7	36.9	36.9	36.5	36.8	74.2	86.1	100	49.4	50	49.7	50.1	49.9	49.6	49.9	48	47.8	47.6	48	48	47.6	48	47.9	47.6	48	48.3	47.6	47.9	47.9	48.2
ND25	40.7	40.5	40.3	40.4	40.2	40.5	39.1	40.2	39.6	39.6	39.5	39.5	39.5	39.6	39.8	39.5	39.6	39.4	39.6	39.5	39.5	39.4	39.4	39.4	50.2	49.8	49.4	100	85.9	85	85.8	85.7	85.3	85.7	60.6	60.6	60	60	60.1	60.1	60	59.9	59.5	60.5	60.9	60.1	60.7	60.4	60.6
KF-1	40.8	40.8	40.7	40.9	40.7	40.8	39.2	40.3	39.7	39.8	39.6	40	40	39.5	39.8	39.6	40	39.7	40	39.8	39.8	39.9	39.5	39.8	50.2	49.6	50	85.9	100	87	87.1	86.1	86.2	86.6	60.3	59.8	59.8	59.9	60	60	60.1	59.7	59.2	60.5	60.7	59.7	60.4	60.9	60.7
CJX518	41.1	41	40.9	41.1	40.9	41	39.4	40.3	39.9	40.2	39.8	40.1	40.1	39.9	40.1	39.8	40.2	40	40.3	40.1	40.2	39.9	39.8	40.2	50.6	50.1	49.7	85	87	100	99.4	86.9	87.6	88.2	60.9	60.8	60.2	60.5	60.7	60.2	60.6	60.3	59.9	61.1	61.6	60.2	61.3	61.5	61.8
Sb3-1	41.2	41.1	41	41.1	40.9	41.1	39.4	40.3	40	40.2	39.8	40.1	40.1	40	40.1	39.8	40.2	40.1	40.4	40.2	40.2	40	39.8	40.3	50.7	50.1	50.1	85.8	87.1	99.4	100	86.8	87.9	88.1	60.9	60.9	60.5	60.5	60.5	60.6	60.7	60.3	59.9	61.3	61.5	60.2	61.1	61.9	61.6
1-43	40.7	40.7	40.5	40.5	40.4	40.7	39.2	40.2	39.7	39.7	39.6	39.6	39.6	39.5	39.8	39.6	39.7	39.6	39.8	39.7	39.6	39.6	39.5	39.5	50.3	50	49.9	85.7	86.1	86.9	86.8	100	89.2	88.6	60.3	59.9	59.7	59.7	59.8	59.9	59.8	59.4	59.1	60.4	60.5	59.7	60.3	60.7	60.3
M1	40.8	40.7	40.6	40.8	40.6	40.8	39.4	40.2	39.8	40.1	39.8	39.9	39.9	39.8	40	39.9	39.9	39.6	39.9	39.6	39.9	39.6	39.6	39.8	50.5	49.7	49.6	85.3	86.2	87.6	87.9	89.2	100	99	60.2	60.1	59.6	59.8	59.8	59.7	60	59.4	59.1	60.3	60.9	59.4	60.5	60.7	60.8
SC2	40.8	40.8	40.7	40.8	40.6	40.8	39.4	40.2	39.9	40.2	39.8	39.9	39.9	39.9	40	39.9	39.9	39.8	40	39.7	39.9	39.7	39.6	39.9	50.5	49.8	49.9	85.7	86.6	88.2	88.1	88.6	99	100	60.2	60.1	59.8	59.8	59.9	59.9	60	59.5	59.1	60.6	60.9	59.5	60.6	61.1	60.9
KCCM40454	39.9	39.8	39.6	39.7	39.5	39.7	39	40	39.4	39.6	39.2	39.1	39.1	39.4	39.5	39.3	39.5	39.4	39.5	39.3	39.3	39.3	39.3	39.5	48.2	48	48	60.6	60.3	60.9	60.9	60.3	60.2	60.2	100	86.8	85.9	86.8	86.3	87	87.1	84.5	84.9	85	85.1	86.3	85.6	84.6	85
S3	40.2	40.1	40	40.1	39.9	40.1	39.1	39.8	39.6	39.8	39.3	39.3	39.3	39.6	39.8	39.6	39.6	39.4	39.8	39.5	39.5	39.4	39.5	39.6	48.5	47.7	47.8	60.6	59.8	60.8	60.9	59.9	60.1	60.1	86.8	100	86.3	87	86.1	87	86.2	85.5	84.9	85.5	85.7	86	85.6	85.1	85.6
ATCC 842	39.9	39.9	39.8	39.9	39.7	39.8	38.8	39.8	39.2	39.4	39.2	39.4	39.4	39.2	39.4	39.2	39.6	39.2	39.5	39.3	39.4	39.4	39.1	39.4	48	47.8	47.6	60	59.8	60.2	60.5	59.7	59.6	59.8	85.9	86.3	100	86.6	85.9	86.1	86.2	85.6	85.2	84.6	85	86.7	84.6	84	85
MEZ6	40.3	40.3	40.1	40.2	40	40.2	39.1	39.9	39.5	39.8	39.3	39.5	39.5	39.6	39.7	39.6	39.8	39.6	40	39.7	39.8	39.5	39.4	39.9	48.3	47.6	48	60	59.9	60.5	60.5	59.7	59.8	59.8	86.8	87	86.6	100	89.2	89.9	90.5	87.2	87.7	86.7	86.8	88.4	86.9	88.5	88.8
HK4	40.4	40.3	40	40.1	40	40.2	39.1	39.8	39.5	39.6	39.3	39.5	39.5	39.4	39.5	39.4	39.8	39.6	39.8	39.7	39.7	39.5	39.5	39.8	48.1	47.7	48	60.1	60	60.7	60.5	59.8	59.8	59.9	86.3	86.1	85.9	89.2	100	91.7	90.6	86.1	85.7	85.6	86.1	87.2	86.4	86.9	87.2
A18	40.1	39.9	39.7	39.8	39.6	39.9	39	39.8	39.3	39.3	39.2	39.2	39.2	39.2	39.3	39.2	39.5	39.2	39.3	39.2	39.2	39.1	39.3	39.2	48	47.7	47.6	60.1	60	60.2	60.6	59.9	59.7	59.9	87	87	86.1	89.9	91.7	100	92.3	85.9	86.2	85.9	86.5	87.6	86.3	86.5	87.5
C12	40.3	40.3	40.1	40.2	40.1	40.2	39.1	39.7	39.5	39.7	39.3	39.4	39.4	39.4	39.7	39.5	39.8	39.6	39.9	39.6	39.7	39.5	39.5	39.9	48.3	47.7	48	60	60.1	60.6	60.7	59.8	60	60	87.1	86.2	86.2	90.5	90.6	92.3	100	86	85.6	86.2	86.6	87.6	86.6	87	87.7
KP10	40.2	40.1	39.9	40	40	40	39	40	39.4	39.6	39.2	39.4	39.4	39.2	39.5	39.3	39.8	39.6	39.7	39.5	39.5	39.5	39.4	39.6	48.1	47.7	47.9	59.9	59.7	60.3	60.3	59.4	59.4	59.5	84.5	85.5	85.6	87.2	86.1	85.9	86	100	96.8	85.8	85.9	87.7	85	86.2	86.5
IIF8SW-P3	40.1	40.1	39.9	40	39.8	39.9	38.9	39.8	39.4	39.5	39.2	39.4	39.4	39.2	39.5	39.3	39.7	39.5	39.6	39.5	39.4	39.5	39.3	39.6	48	47.6	47.6	59.5	59.2	59.9	59.9	59.1	59.1	59.1	84.9	84.9	85.2	87.7	85.7	86.2	85.6	96.8	100	86.6	86.7	87.8	85.6	87	87.1
DCB2-2	40.2	40.1	40.1	40.2	39.9	40	39	40	39.4	39.5	39.3	39.5	39.5	39.3	39.5	39.3	39.7	39.5	39.7	39.5	39.6	39.5	39.3	39.5	48.3	47.8	48	60.5	60.5	61.1	61.3	60.4	60.3	60.6	85	85.5	84.6	86.7	85.6	85.9	86.2	85.8	86.6	100	99.9	87.7	85.7	86	87.9
ZF129	40.4	40.3	40.3	40.5	40	40.1	39.1	40	39.7	39.8	39.5	39.6	39.6	39.6	39.8	39.6	39.8	39.8	40.1	39.8	39.8	39.6	39.6	39.9	48.7	47.9	48.3	60.9	60.7	61.6	61.5	60.5	60.9	60.9	85.1	85.7	85	86.8	86.1	86.5	86.6	85.9	86.7	99.9	100	87.7	86	86.9	88.1
2A-2A	39.8	39.7	39.6	39.6	39.5	39.7	39	39.8	39.4	39.4	39.1	39.1	39.1	39.3	39.4	39.2	39.4	39.2	39.4	39.3	39.2	39.2	39.3	39.3	47.9	47.5	47.6	60.1	59.7	60.2	60.2	59.7	59.4	59.5	86.3	86	86.7	88.4	87.2	87.6	87.6	87.7	87.8	87.7	87.7	100	87.6	88.4	89
NRRL B-30509	39.9	39.8	39.7	39.8	39.7	39.8	39.1	39.8	39.4	39.4	39.2	39.1	39.1	39.3	39.4	39.5	39.5	39.3	39.5	39.3	39.3	39.3	39.4	39.4	48.3	47.8	47.9	60.7	60.4	61.3	61.1	60.3	60.5	60.6	85.6	85.6	84.6	86.9	86.4	86.3	86.6	85	85.6	85.7	86	87.6	100	89.1	88.7
NCTC7575	40.1	39.9	40	40.2	40	40	39.1	39.9	39.5	39.7	39.4	39.5	39.5	39.5	39.8	39.6	39.8	39.5	40	39.6	39.8	39.4	39.4	39.8	48.5	47.9	47.9	60.4	60.9	61.5	61.9	60.7	60.7	61.1	84.6	85.1	84	88.5	86.9	86.5	87	86.2	87	86	86.9	88.4	89.1	100	92.5
O2.11	40.3	40.2	40.2	40.3	40.2	40.2	39.1	39.9	39.6	39.8	39.5	39.7	39.7	39.6	39.7	39.5	39.8	39.8	40	39.7	39.8	39.6	39.4	39.8	48.4	47.8	48.2	60.6	60.7	61.8	61.6	60.3	60.8	60.9	85	85.6	85	88.8	87.2	87.5	87.7	86.5	87.1	87.9	88.1	89	88.7	92.5	100
YS18-2	40.3	40.3	40.2	40.3	40.2	40.2	39.2	40.1	39.7	39.9	39.6	39.6	39.6	39.6	39.7	39.6	39.9	39.7	40	39.7	39.8	39.5	39.6	40	48.5	47.6	48.1	59.7	59.4	60.3	60.3	59.5	59.1	59.3	85.6	86.9	85.9	87.7	86.7	86.9	87.2	87.2	87.4	85.7	85.5	87.8	85.1	85.8	86
ZJ-9	40.2	40.1	39.9	40	39.9	40	39.1	39.7	39.4	39.8	39.4	39.6	39.6	39.4	39.7	39.6	39.8	39.5	39.8	39.5	39.7	39.4	39.3	39.7	48.4	48	48	59.5	59.7	60.1	60.4	59.5	59.5	59.7	86.4	86.2	86.4	87.9	86.1	86.9	87.3	86.2	85.9	85.3	85.8	86.9	85.3	85.2	86
JE201	40.2	40.1	40	40.2	40	40.1	39.1	39.9	39.3	39.6	39.4	39.6	39.6	39.5	39.7	39.6	39.9	39.5	39.9	39.6	39.8	39.5	39.4	39.8	48.2	47.5	47.6	59.1	59.2	59.8	59.9	59.2	58.7	59.1	85.5	86.9	86	88.2	86.6	86.2	87.6	86.7	87.2	84.6	85.2	87.3	85.2	84.7	86.1
CICC10580	40.2	40.2	40.1	40.2	40	40.1	39.1	39.9	39.5	39.7	39.5	39.6	39.6	39.5	39.7	39.6	39.9	39.7	40	39.7	39.8	39.5	39.5	39.9	48.3	47.6	48	59.5	59.3	60	59.8	59.3	59.3	59.4	85.8	87.1	87	88.5	86.5	87	87.9	86.8	87.4	85.3	85.6	87.6	84.6	85.6	86.2
CF05	40	40	39.9	40	39.8	40	39.1	40	39.6	39.7	39.5	39.4	39.5	39.4	39.7	39.5	39.8	39.7	40	39.7	39.8	39.6	39.5	39.8	48.4	47.6	47.9	59.7	59.5	60.1	60.1	59.3	59.5	59.5	85.2	86.4	86.6	87.6	86.7	86.7	86.9	86.9	87.2	85.2	85	87.7	84.6	85	85.6
SQR21	40.2	40.1	40	40.1	40	40.1	39.1	39.8	39.5	39.8	39.5	39.6	39.6	39.6	39.8	39.6	39.8	39.7	40	39.7	39.8	39.6	39.4	39.8	48.2	47.7	48	59.7	59.5	60.1	60.2	59.2	59.4	59.4	85.3	85.7	86.3	88.2	86.2	86.9	86.1	87.2	86.8	85.4	85.4	87.5	84.8	85.1	86
EB4-G3	40.2	40.2	40	40.1	40	40.2	39.2	39.8	39.7	39.9	39.6	39.5	39.4	39.6	39.8	39.6	39.6	39.5	39.8	39.5	39.6	39.4	39.5	39.7	48.4	47.7	47.7	59.6	59.3	60	60	59.2	59.4	59.4	86.1	86.8	86.7	88.8	86.7	87.6	87	87.2	87	86.1	86.1	88.3	85.9	86.1	86.5
TH2H2	40.1	40	39.9	40	39.8	39.9	39	40	39.5	39.6	39.4	39.3	39.3	39.3	39.5	39.3	39.5	39.3	39.4	39.3	39.4	39.3	39.4	39.4	48.1	47.5	47.6	59.3	58.7	59.6	59.4	59.1	58.5	58.8	85.9	87.4	86.5	88.7	87	87.5	87.7	87.2	87.8	85.7	85.9	88.4	85.5	86	86.2
OSY-DF	40	39.9	39.8	39.9	39.7	39.9	39	39.8	39.3	39.4	39.3	39.2	39.2	39.1	39.4	39.2	39.5	39.2	39.3	39.2	39.2	39.1	39.2	39.3	48	47.5	47.4	59.3	59.3	59.7	60	59.2	59.2	59.4	85.7	87.7	85.8	88.5	86.5	86.8	87.8	85.9	86.3	86.1	86.5	87.4	85.6	85.4	86.8
OSY-EC	40	39.9	39.9	40	39.7	39.9	39	39.8	39.4	39.5	39.3	39.2	39.2	39.2	39.4	39.3	39.5	39.2	39.4	39.2	39.3	39.1	39.3	39.3	48	47.5	47.4	59.4	59.2	59.7	60	59.1	59.3	59.5	85.7	87.7	85.7	88.6	86.6	86.8	87.9	85.9	86.3	86	86.6	87.3	85.6	85.5	86.9
181MFCol5.1	39.9	39.9	39.8	39.8	39.8	39.9	39	39.9	39.4	39.4	39.2	39.2	39.2	39.1	39.2	39.2	39.4	39.2	39.2	39.2	39.2	39.2	39.3	39.2	47.9	47.5	47.6	59.6	59.2	59.4	59.5	59.2	59	59	85.9	86.6	86.1	88.2	87	87.1	87.6	87.3	87.2	86.1	86.3	88.9	85.7	86.2	86.5
EBL06	40.2	40.1	39.9	40	39.9	40	39	39.9	39.4	39.4	39.3	39.4	39.4	39.2	39.4	39.2	39.7	39.6	39.6	39.6	39.5	39.6	39.5	39.6	47.9	47.7	48	59.6	59.4	59.8	59.8	59.2	59.1	59.1	86.4	86.7	87.6	88.9	86.6	87.4	87.3	87.4	87	86.5	86.5	89.1	86.2	86.5	86.9
HY96-2	40.2	40.2	40.1	40.2	40	40.2	39.2	40	39.7	39.9	39.4	39.6	39.6	39.6	39.8	39.6	39.8	39.7	40	39.7	39.8	39.6	39.7	39.9	48.4	47.7	48	59.8	59.7	60.2	60.2	59.3	59.5	59.5	86.5	87.4	87.6	89	87.5	87.5	88.3	87.3	87.8	86.3	86.3	89.1	86	86.6	86.8
[truncated: 13 more columns]
