# Supplementary material for: Pangenome analysis of Paenibacillus polymyxa strains reveals the existence of multiple and functionally distinct Paenibacillus species
Source: Appl Environ Microbiol. 2024 Oct 30;90(11):e01740-24. doi: 10.1128/aem.01740-24 (PMC11577871; doi:10.1128/aem.01740-24)
Supplement: File S4 — Strain information, including initial full data set and final QC'd data set. [file aem.01740-24-s0004.xlsx]

## Sheet: INITIAL_FULL_DATASET
Zhou et al. 2020	Wang et al. 2020	ID	BUSCO (C%)	GC%	Infraspecific name: Strain	Submitter	Date	GenBank assembly accession	RefSeq assembly accession	Biosample	Exclusion (YES/NO)	Exclusion reason (1- Retired, 2-RefSeq missing; 3-BUSCO completedness; 4-Strain duplicate; 5-Evolutionary outlier (FastANI; Orthofinder); 6 Contaminated; 7-Strain duplicate >99%ANI/dDDH)	Isolation_source_category	Isolation_source_REF	collection date	geographic location	Genome coverage (X)	Sequencing technology	Assembly_Method	Total Length	Chromosome_Length	Plasmid 1	Plasmid 2	Plasmid 3	N_plasmid	Assembly level
		ASM1571081v1	97.8	45.07	2020	NEB	2020-12-02	GCA_015710815.1	GCF_015710815.1	SAMN14247689	NO	7 (ATCC842)	Insect	PMID: 34228741	1905-07-11	Russia	458.6	PacBio RSII	HGAP v. 2.3.0	5961740	5916219	45521	NA	NA	1	Complete
	X	s143	98	44.7	1-43	China Agricultural University	2014-01-15	GCA_000520795.1	GCF_000520795.1	SAMN02597336	NO		NA		2016-12-19	NA	100	Illumina GAII	SOAPdenovo v. 1.04	5971696	5971696	NA	NA	NA	0	Draft
		IMG-taxon 2639762524	98.9	45.5	181MFCol5.1	DOE - JOINT GENOME INSTITUTE	2016-10-31	GCA_900109125.1	GCF_900109125.1	SAMN04488600	NO		NA		NA	NA	226	NA	NA	5602441	5602441	NA	NA	NA	0	Draft
		ASM2281311v1	99.3	45.4	2A-2A	Universidad Autonoma de Zacatecas	2022-04-04	GCA_022813115.1	GCF_022813115.1	SAMN27063243	NO		Soil/Rhizosphere		2012-05-01	Mexico	82	Illumina MiSeq	SPAdes v. feb-2022	5641353	5641353	NA	NA	NA	0	Draft
		ASM965071v1	92.2	45.5	3A-25AI	Universidad Autonoma de Zacatecas	2019-11-12	GCA_009650715.1	GCF_009650715.1	SAMN05846293	YES	3	Soil/Rhizosphere	PMID: 32054710	2012-05-11	Mexico	13	Illumina MiSeq	SPAdes v. 3.8.1	5602578	5602578	NA	NA	NA	0	Draft
	X	ASM80918v2	99.1	45.3	A18	International Centre for Genetic Engineering and Biotechnology	2014-12-26	GCA_000809185.2	GCF_000809185.2	SAMN03167808	NO		Insect	PMID: 30988376	2012-12-15	India	16.5	454	GS De Novo Assembler v. FEB-2013	5714252	5712494	636	573	549	3	Complete
X	X	ASM192214v1	98.9	45.6	ATCC 15970	University Sains Malaysia	2016-12-27	GCA_001922145.1	GCF_001922145.1	SAMN03390044	NO		Soil/Rhizosphere		1955-11-01	Belgium	30.47	454 GS FLX titanium; Illumina Highseq 2000; PacBio	SMRTaNAlysis v. 2.3.0; SSPACE v. 2.0; GapFiller v. 1.11; Newbler v. 2.7; Celera	6091803	6091803	NA	NA	NA	0	Draft
	X	PPt02	99.3	44.9	ATCC842	Korea Research Institute of Bioscience & Biotechnology	2011-06-10	GCA_000217775.1	GCF_000217775.1	SAMN02470189	YES	4	Soil/Rhizosphere	DSM36/ATCC 842/NCTC10343	NA	NA	600	Illumina GA Iix	CLC Genomics Workbench v. 4.6.1	5866301	5866301	NA	NA	NA	0	Draft
		ASM2281156v1	98.9	45.07	ATCC842	Zhejiang University of Technology	2022-04-04	GCA_022811565.1	GCF_022811565.1	SAMN07972645	NO		Soil/Rhizosphere	DSM36/ATCC 842/NCTC10343	2015-10-01	China	128.19	PacBio	HGAP v. 2.0	5967522	5921998	45524	NA	NA	1	Complete
		B248	98.4	44.9	ATCC842	HELMHOLTZ CENTRE FOR ENVIRONMENTAL RESEARCH - UFZ	2020-07-30	GCA_903797665.1	GCF_903797665.1	SAMEA6854744	YES	4	Soil/Rhizosphere	DSM36/ATCC 842/NCTC10343	2020-07-23	NA	100	NA	NA	5866301	5866301	NA	NA	NA	0	Draft
		ASM2264956v1	99.3	45.5	C12	Zhejiang University of technology	2022-03-21	GCA_022649565.1	GCF_022649565.1	SAMN07701446	NO		Soil/Rhizosphere		2015-10-01	China	105.2	PacBio	HGAP v. 2.0	5793823	5793823	NA	NA	NA	0	Draft
	X	ASM159308v1	98.2	45.6	CCI-25	Austrian Institute of Technology	2016-03-16	GCA_001593085.1	GCF_001593085.1	SAMN04514634	NO		Soil/Rhizosphere	PMID: 27198015	1905-07-04	Austria	120.79	Illumina MiSeq	SPAdes v. 3.1.0	5613025	5613025	NA	NA	NA	0	Draft
X	X	ASM1069278v1	NA	45.5	CETEM	Centro de Tecnologia Mineral MCTIC	2020-02-17	GCA_010692785.1	NA	SAMN14064565	YES	2	Soil		2018-10-10	Brazil	188	IonTorrent	SPAdes v. 3.11.1	5316179	5316179	NA	NA	NA	0	Draft
	X	ASM78545v1	98.9	45.5	CF05	Zhejiang Agricultural and Forestry University	2014-11-19	GCA_000785455.1	GCF_000785455.1	SAMN03165199	NO		Phyllosphere	PMID: 25883277	2011-09-10	China	10	Sanger dideoxy sequencing; 454; Illumina	Artimis v. 10.1	5762608	5762608	NA	NA	NA	0	Draft
	X	ASM170907v1	98.7	45.5	CFSAN034341	FDA/CFSAN	2016-08-23	GCA_001709075.1	GCF_001709075.1	SAMN04990133	NO		Soil/Rhizosphere		NA	Canada	109	Illumina MiSeq	SPAdes v. 3.0	5738503	5738503	NA	NA	NA	0	Draft
	X	ASM170913v1	98.9	45.6	CFSAN034342	FDA/CFSAN	2016-08-23	GCA_001709135.1	GCF_001709135.1	SAMN04990131	NO		Soil/Rhizosphere		NA	Canada	110	Illumina MiSeq	SPAdes v. 3.0	5989581	5989581	NA	NA	NA	0	Draft
	X	ASM170768v1	98.9	45.3	CFSAN034343	FDA/CFSAN	2016-08-18	GCA_001707685.1	GCF_001707685.1	SAMN04990134	NO		Soil/Rhizosphere		NA	Canada	88	Illumina MiSeq	SPAdes v. 3.0	6410626	6410626	NA	NA	NA	0	Draft
		ASM73577v1	99.1	45.3	CICC 10580	CICC	2014-07-29	GCA_000735775.1	GCF_000735775.1	SAMN02786346	NO		Phyllosphere	PMID: 25169860	2013-06-06	China	374.87	Illumina HiSeq	SOAPdenovo v. 2.04	6099109	6099109	NA	NA	NA	0	Draft
X	X	ASM1485471v1	99.1	45.4	CJX518	Tianjin University	2020-10-06	GCA_014854715.1	GCF_014854715.1	SAMN09202755	NO		Soil/Rhizosphere	PMID: 25006018	1905-07-05	China	120	PacBio	HGAP v. 2.3	5690411	5690411	NA	NA	NA	0	Draft
	X	ASM50720v2	95.7	45.6	CR1	Agriculture and Agri-Food Canada	2014-11-05	GCA_000507205.2	GCF_000507205.3	SAMN02641480	NO		Soil/Rhizosphere	PMID: 27756215	NA	Canada	40	Sanger dideoxy sequencing; Illumina	SOAPdenovo v. 1.06	6019882	6019882	NA	NA	NA	0	Draft
		ASM50720v1	98.9	45.6	CR1	Agriculture and Agri-Food Canada	2013-12-13	GCA_000507205.1	GCF_000507205.1	SAMN02641480	YES	1	Soil/Rhizosphere	PMID: 27756216	NA	NA	40	Sanger dideoxy sequencing; Illumina	SOAPdenovo v. 1.06	6019882	6019882	NA	NA	NA	0	Draft
	X	ASM397107v1	98.9	45.3	DCB2-2	Research Center of Biotechnology RAS	2018-12-25	GCA_003971075.	GCF_003971075.1	SAMN10588993	NO		Soil/Rhizosphere		1905-07-08	Russia	63	Illumina HiSeq	SPAdes v. 3.12.1	5701111	5701111	NA	NA	NA	0	Draft
		PPOLYM89	98.9	45.5	DSM 292	Technical University Munich	2019-07-08	GCA_900406265.2	GCF_900406265.2	SAMEA4641461	NO		Soil/Rhizosphere	PMID: 32165383	2018-05-03	NA	90	NA	NA	6030236	6030236	NA	NA	NA	0	Draft
		DSM365V1	99.4	45.5	DSM365	CAS Key Laboratory of Microbial Physiological and Metabolic Engineering	2014-06-27	GCA_000714835.1	GCF_000714835.1	SAMN02739891	YES	4	Soil/Rhizosphere	PMID: 35575559	1905-06-16	Germany	207	Illumina	Velvet v. 1.2.10	5775351	5775351	NA	NA	NA	0	Draft
X	X	ASM2253798v1	99.4	45.5	DSM365	University of Wisconsin-Madison	2022-03-09	GCA_022537985.1	GCF_022537985.1	SAMN26200526	NO		Soil/Rhizosphere	PMID: 35575559	NA	USA	291	Illumina	SOAPdenovo v. FEB-2022; SPAdes v. FEB-2022; ABySS v. FEB-2022	5788318	5788318	NA	NA	NA	0	Draft
		ASM1571097v1	97.5	45.07	DSM36	NEB	2020-12-02	GCA_015710975.1	GCF_015710975.1	SAMN14247784	YES	4	Soil/Rhizosphere	DSM36/ATCC 842/NCTC10343	NA	NA	53.3	PacBio RSII	HGAP v. 2.3.0	5961915	5916392	45523	NA	NA	1	Complete
		ASM14687v2	99.1	45.8	E681	Korea Research Institute of Bioscience and Biotechnology (KRIBB)	2015-03-18	GCA_000146875.2	GCF_000146875.3	SAMN02603484	YES	4	Soil/Rhizosphere	PMID: 30930873	NA	South Korea	NA	NA	NA	5394883	5394883	NA	NA	NA	0	Draft
		ASM14687v1	99.1	45.8	E681	Korea Research Institute of Bioscience and Biotechnology (KRIBB)	2010-09-03	GCA_000146875.1	GCF_000146875.1	SAMN02603484	YES	1	Soil/Rhizosphere	PMID: 30930873	NA	NA	NA	NA	NA	5394883	5394883	NA	NA	NA	0	Draft
	X	ASM1470655v1	99.1	45.8	E681	Andong National University	2020-09-23	GCA_014706555.1	GCF_014706555.1	SAMN13111907	YES	4	Soil/Rhizosphere	PMID: 30930873	NA	South Korea	190	PacBio RSII; Illumina HiSeq	HGAP v. 3.0; Pilon v. 1.21	5394884	5394884	NA	NA	NA	0	Draft
		ASM1470657v1	99.1	45.8	E681	Andong National University	2020-09-23	GCA_014706575.1	GCF_014706575.1	SAMN13111908	NO		Soil/Rhizosphere	PMID: 30930873	1905-07-06	South Korea	220	PacBio RSII; Illumina HiSeq	HGAP v. 3.0; Pilon v. 1.21	5416175	5416175	NA	NA	NA	0	Draft
		ASM2018169v1	99.3	45.8	EB4 G3	Jeonbuk National University	2021-09-30	GCA_020181695.1	GCF_020181695.1	SAMN21447927	NO		Phyllosphere		2018-06-30	South Korea	1	Illumina platform	HGAP v. 3.0	5739603	5739603	NA	NA	NA	0	Draft
		ASM95592v1	99.3	45.6	EBL06	Research Center for Eco-Environmental Sciences	2015-03-18	GCA_000955925.1	GCF_000955925.1	SAMN03333220	NO		Phyllosphere	PMID: 25953158	2007-05-01	China	264	Illumina HiSeq	SOAPdenovo v. 2.04	5679800	5679800	NA	NA	NA	0	Draft
X	X	ASM1584578v1	99.3	45	G25-124	Institute of Life Sciences and Technology	2020-12-08	GCA_015845785.1	GCF_015845785.1	SAMN03654373	NO	7 (ATCC842)	NA		2011-09-18	USA	170	Illumina HiSeq	ABySS v. 1.3.7	6021278	6021278	NA	NA	NA	0	Draft
		HK4	99.3	45.2	HK4	Post Graduate Department of Biosciences	2020-10-21	GCA_014905155.1	GCF_014905155.1	SAMN13916055	NO		Soil/Rhizosphere	PMID: 33096257	1905-07-08	India	173.8	Illumina MiSeq	MIRA v. 4.0.2	6086988	6086988	NA	NA	NA	0	Draft
		ASM1758969v1	99.1	45.6	Hob6	McGill University	2021-03-26	GCA_017589695.1	GCF_017589695.1	SAMN18053904	NO		Other	PMID: 34080899	2019-11-18	NA	266.29	Illumina HiSeq	SPAdes v. 3.12.0; Medusa v. 1.6	5751895	5751895	NA	NA	NA	0	Draft
		ASM289388v1	98.4	45.6	HY96-2	Laboratory of Marine Biochemical Engineering	2018-01-21	GCA_002893885.1	GCF_002893885.1	SAMN08295233	NO		Soil/Rhizosphere	PMID: 30050512	1905-06-22	China	100	PacBio	HGAP v. 2.3.0	5745779	5745779	NA	NA	NA	0	Draft
		ASM1334592v1	99.1	45.5	IIF2*SW-P2	Jet Propulsion Laboratory, California Institute of Technology	2020-06-15	GCA_013345925.1	GCF_013345925.1	SAMN15163252	NO	7 (IIF8SW-P3)	Other	PMID: 33122406	2015-05-15	USA	471.93	Illumina NovaSeq	SPAdes v. v3.11.1	5802925	5802925	NA	NA	NA	0	Draft
		ASM1334572v1	98.9	45.5	IIF2*SW-P4	Jet Propulsion Laboratory, California Institute of Technology	2020-06-15	GCA_013345725.1	GCF_013345725.1	SAMN15163255	NO	7 (IIF8SW-P3)	Other	PMID: 33122406	2015-05-15	USA	646.94	Illumina NovaSeq	SPAdes v. v3.11.1	5803012	5803012	NA	NA	NA	0	Draft
		ASM1334605v1	99.1	45.5	IIF2SW-B2	Jet Propulsion Laboratory, California Institute of Technology	2020-06-15	GCA_013346055.1	GCF_013346055.1	SAMN15163249	NO	7 (IIF8SW-P3)	Other	PMID: 33122406	2015-05-15	USA	636.91	Illumina NovaSeq	SPAdes v. v3.11.1	5803487	5803487	NA	NA	NA	0	Draft
		ASM1334608v1	98.9	45.5	IIF5SW-B3	Jet Propulsion Laboratory, California Institute of Technology	2020-06-15	GCA_013346085.1	GCF_013346085.1	SAMN15163248	NO	7 (IIF8SW-P3)	Other	PMID: 33122406	2015-05-15	USA	693.95	Illumina NovaSeq	SPAdes v. v3.11.1	5803136	5803136	NA	NA	NA	0	Draft
		ASM1334567v1	99.1	45.5	IIF5SW-B4	Jet Propulsion Laboratory, California Institute of Technology	2020-06-15	GCA_013345675.1	GCF_013345675.1	SAMN15163250	NO	7 (IIF8SW-P3)	Other	PMID: 33122406	2015-05-15	USA	484.95	Illumina NovaSeq	SPAdes v. v3.11.1	5803259	5803259	NA	NA	NA	0	Draft
		ASM1334600v1	99.1	45.5	IIF8SW-B4	Jet Propulsion Laboratory, California Institute of Technology	2020-06-15	GCA_013346005.1	GCF_013346005.1	SAMN15163253	NO	7 (IIF8SW-P3)	Other	PMID: 33122406	2015-05-15	USA	5865	Illumina NovaSeq	SPAdes v. v3.11.1	5802984	5802984	NA	NA	NA	0	Draft
X	X	ASM1334598v1	99.1	45.5	IIF8SW-P3	Jet Propulsion Laboratory, California Institute of Technology	2020-06-15	GCA_013345985.1	GCF_013345985.1	SAMN15163254	NO		Other	PMID: 33122406	2015-05-15	USA	681.49	Illumina NovaSeq	SPAdes v. v3.11.1	5803132	5803132	NA	NA	NA	0	Draft
		ASM1334604v1	98.9	45.5	IIF8SW-P4	Jet Propulsion Laboratory, California Institute of Technology	2020-06-15	GCA_013346045.1	GCF_013346045.1	SAMN15163251	NO	7 (IIF8SW-P3)	Other	PMID: 33122406	2015-05-15	USA	567.81	Illumina NovaSeq	SPAdes v. v3.11.1	5803840	5803840	NA	NA	NA	0	Draft
		ASM1334601v1	98.9	45.5	IIF8SW-P5	Jet Propulsion Laboratory, California Institute of Technology	2020-06-15	GCA_013346015.1	GCF_013346015.1	SAMN15163256	NO	7 (IIF8SW-P3)	Other	PMID: 33122406	2015-05-15	USA	561.60	Illumina NovaSeq	SPAdes v. v3.11.1	5803030	5803030	NA	NA	NA	0	Draft
		ASM1861497v1	98.4	45.8	ISL-58	Instituto de Nutricion y Tecnologia de los Alimentos - Universidad de Chile	2021-06-01	GCA_018614975.1	GCF_018614975.1	SAMN18298933	YES	5	Soil		2017-04-01	Chile	50	Illumina GAIIx	CLC Genomics Workbench v. 8.5.1	6570682	6570682	NA	NA	NA	0	Draft
		ASM171904v1	99.3	45.7	J	Northwest University	2016-09-06	GCA_001719045.1	GCF_001719045.1	SAMN04095573	NO		Food		1905-07-03	China	157	PacBio	HGAP v. 3	5756938	5756938	NA	NA	NA	0	Draft
		ASM1974911v1	98.2	45.5	J1-B	Jet Propulsion Laboratory, California Institute of Technology	2021-08-24	GCA_019749115.1	GCF_019749115.1	SAMN15705214	NO	7 (IIF8SW-P3)	Other		2013-01-17	USA	100	Illumina HiSeq	CLC NGS Cell v. July 2020	5792536	5792536	NA	NA	NA	0	Draft
		ASM1985219v1	99.2	45.3	JE201	National Institute of Agricultural Sciences	2021-09-01	GCA_019852195.1	GCF_019852195.1	SAMN20841191	NO		Soil/Rhizosphere	https://www.kci.go.kr/kciportal/ci/sereArticleSearch/ciSereArtiView.kci?sereArticleSearchBean.artiId=ART002794509	1905-07-10	South Korea	151.52	PacBio RSII	HGAP v. 3.0	6167064	6167064	NA	NA	NA	0	Draft
	X	ASM1974909v1	99.1	45.5	JS1-P1	Jet Propulsion Laboratory, California Institute of Technology	2021-08-24	GCA_019749095.1	GCF_019749095.1	SAMN15705215	NO	7 (IIF8SW-P3)	Other		2013-01-17	USA	100	Illumina HiSeq	CLC NGS Cell v. July 2020	5799428	5799428	NA	NA	NA	0	Draft
	X	ASM1974907v1	99.1	45.5	JS1-R1	Jet Propulsion Laboratory, California Institute of Technology	2021-08-24	GCA_019749075.1	GCF_019749075.1	SAMN15705217	NO	7 (IIF8SW-P3)	Other		2013-01-17	USA	100	Illumina HiSeq	CLC NGS Cell v. July 2020	5798285	5798285	NA	NA	NA	0	Draft
	X	ASM1974916v1	98.9	45.5	JS3-R3	Jet Propulsion Laboratory, California Institute of Technology	2021-08-24	GCA_019749165.1	GCF_019749165.1	SAMN15705212	NO	7 (IIF8SW-P3)	Other		2013-01-17	USA	100	Illumina HiSeq	CLC NGS Cell v. July 2020	5799366	5799366	NA	NA	NA	0	Draft
		ASM2358676v2	NA	45.6	K 1.14	Agrofirma Urozhaynaya LLC	2022-11-18	GCA_023586765.2	NA	SAMN25898147	YES	2	Soil/Rhizosphere		2017-07-01	Russia	272	MinION Oxford nanopore Technologies and Illumina HiSeq 2500 systems	Flye v2.8.1 from ONT reads longer than 1000 bp, corrected using Canu v..2.1.1.	5745400	5745400	NA	NA	NA	0	Draft
	X	ASM2358676v1	NA	45.6	K 1.14	Agrofirma Urozhaynaya LLC	2022-05-30	GCA_023586765.1	GCF_023586765.1	SAMN25898147	YES	1	Soil/Rhizosphere		2017-07-01	Russia	272	MinION Oxford nanopore Technologies and Illumina HiSeq 2500 systems	Flye v2.8.1 from ONT reads longer than 1000 bp, corrected using Canu v..2.1.1.	5745400	5745400	NA	NA	NA	0	Draft
X	X	ASM2591619v1	98.9	45.5	K16	EXCALIBUR	2022-10-31	GCA_025916195.1	GCF_025916195.1	SAMN31237051	NO		Soil/Rhizosphere	PMID: 36626769	2021-08-01	Poland	270	Illumina NovaSeq	SPAdes v. 3.14.1	5978518	5977218	NA	NA	NA	0	Complete
		KCCM_40454	98.9	45.5	KCCM 40454	Korea Research Institute of Bioscience and Biotechnology (KRIBB)	2018-01-22	GCA_002894925.1	GCF_002894925.1	SAMN08348192	NO		Soil/Rhizosphere		NA	NA	650.8	Illumina HiSeq	CLC Genomics Workbench v. v11.0	5598080	5598080	NA	NA	NA	0	Draft
	X	ASM148157v1	99.1	45.2	KF-1	Unversity of Jinan	2015-12-23	GCA_001481575.1	GCF_001481575.1	SAMN04299553	NO		Soil/Rhizosphere	PMID: 27491987	2015-08-15	China	154	Illumina MiSeq	Newbler v. 2.8	5776756	5776756	NA	NA	NA	0	Draft
	X	ASM305250v1	98.9	45.5	KP10	University Putra Malaysia	2018-04-16	GCA_003052505.1	GCF_003052505.1	SAMN08887814	NO		Food	PMID: 32714281	2017-03-28	Malaysia	158.28	Illumina MiSeq	SPAdes v. 3.9.0	5653475	5653475	NA	NA	NA	0	Draft
	X	ASM1680667v1	99.1	45.5	LMG 27872	Institute for Agricultural and Fisheries Research (ILVO)	2021-02-03	GCA_016806675.1	GCF_016806675.1	SAMN17082320	NO		Soil/Rhizosphere		2000-01-17	Belgium	110	Illumina HiSeq	Shovill-spades v. 1.0.4	5636102	5636102	NA	NA	NA	0	Draft
	X	ASM291698v1	98	45.5	LY214	Chinese Academy of Sciences, Chengdu Institute of Biology	2018-02-05	GCA_002916985.1	GCF_002916985.1	SAMN07367809;	NO		Phyllosphere		2011-10-01	China	19	Roche 454 Genome Sequencer FLX	Newbler v. 2.3	6110919	6110919	NA	NA	NA	0	Draft
	X	ASM23732v1	99.3	44.8	M1	Center for Biotechnology, Bielefeld University	2011-08-05	GCA_000237325.1	GCF_000237325.1	SAMEA2272483	NO		Soil/Rhizosphere		2013-12-19	China	NA	NA	NA	6231122	5864546	366576	NA	NA	1	Complete
		ASM2009316v1	NA	45.6	MAG-2F-S5P-1	Jet Propulsion Laboratory, California Institute of Technology	2021-09-22	GCA_020093165.1	NA	SAMN15778328	YES	2	Other		2015-05-15	USA	50	Illumina NovaSeq 6000	SPAdes v. v3.11.1	5630001	5630001	NA	NA	NA	0	Draft
	X	ASM2009300v1	NA	45.5	MAG-2F-S8P-1	Jet Propulsion Laboratory, California Institute of Technology	2021-09-22	GCA_020093005.1	NA	SAMN15778332	YES	2	Other		2022-05-15	USA	50	Illumina NovaSeq 6000	SPAdes v. v3.11.1	5763874	5763874	NA	NA	NA	0	Draft
		ASM3432180v1	99.3	45.59	MES108	University of Camerino	2023-12-12	GCA_034321805.1	GCF_034321805.1	SAMN38691876	NO		Sea water		2014-07-18	Italy	100	Illumina Novaseq 6000	Unicycler v. 0.5.0	5681934	5681934	NA	NA	NA	0	Draft
		ASM3432212v1	99.1	45.51	MES110	University of Camerino	2023-12-12	GCA_034322125.1	GCF_034322125.1	SAMN38691877	NO		Sea water		2014-07-18	Italy	100	Illumina Novaseq 6000	Unicycler v. 0.5.0	5813242	5813242	NA	NA	NA	0	Draft
		ASM3432184v1	98.9	45.4	MES17	University of Camerino	2023-12-12	GCA_034321845.1	GCF_034321845.1	SAMN38691874	NO		Soil/Rhizosphere		2015-10-04	Italy	100	Illumina Novaseq 6000	Unicycler v. 0.5.0	5869680	5869680	NA	NA	NA	0	Draft
		ASM3432176v1	99.4	45.4	MES20	University of Camerino	2023-12-12	GCA_034321765.1	GCF_034321765.1	SAMN38691875	NO		Soil/Rhizosphere		2015-10-04	Italy	100	Illumina Novaseq 6000	Unicycler v. 0.5.0	5869727	5869727	NA	NA	NA	0	Draft
		ASM3432196v1	99.1	45.15	MES972	University of Camerino	2023-12-12	GCA_034321965.1	GCF_034321965.1	SAMN38691878	NO		Soil/Rhizosphere		2015-11-22	Italy	100	Illumina Novaseq 6000	Unicycler v. 0.5.0	6089261	6089261	NA	NA	NA	0	Draft
		ASM2337429v1	99.1	45.6	MEZ6	Central China Normal University	2022-05-16	GCA_023374295.1	GCF_023374295.1	SAMN22863581	NO		Soil/Rhizosphere		2017-10-01	China	331.89	Oxford nanopore GridION	CANU v. 1.7.11	5769542	5769542	NA	NA	NA	0	Draft
		UHGG_MGYG-HGUT-03687	NA	45.5	MGYG-HGUT-03687	EMG	2019-08-16	GCA_902399875.1	GCF_902399875.1	SAMEA5853193	YES	1	Human		2019-08-06	China	10	NA	NA	5657158	5657158	NA	NA	NA	0	Draft
	X	ASM237622v1	NA	n/a	n/a	University of Queensland	2017-09-27	GCA_002376225.1	NA	SAMN06452315	YES	2	Other		NA	USA	86.65	Illumina	CLC de novo assembler v. 4.4.1	5313492	5313492	NA	NA	NA	0	Draft
		49508_G02	99.3	45.1	NCTC10343	SC	2018-08-01	GCA_900454525.1	GCF_900454525.1	SAMEA4076715	YES	4	Soil/Rhizosphere	DSM36/ATCC 842/NCTC10343	2016-12-20	NA	100	NA	NA	5984949	5984949	NA	NA	NA	0	Draft
X	X	57458_H01	98.9	45.5	NCTC7575	SC	2018-06-30	GCA_900454545.1	GCF_900454545.1	SAMEA104210787	NO		NA		2016-12-19	NA	100	NA	NA	5738696	5738696	NA	NA	NA	0	Draft
X	X	ASM166358v1	99.3	45.5	ND24	CSIR- National Environmental Engineering Research Institute	2016-06-16	GCA_001663585.1	GCF_001663585.1	SAMN05178639	NO		Animal		2014-12-21	India	20	Illumina MiSeq	Velvet v. 1.2.10	5307796	5307796	NA	NA	NA	0	Draft
X	X	ASM166281v1	99.1	45.2	ND25	CSIR- National Environmental Engineering Research Institute	2016-06-14	GCA_001662815.1	GCF_001662815.1	SAMN05211005	NO		Animal	PMID: 29744280	2014-12-21	India	20	Illumina MiSeq	Velvet v. 1.2.10	5730142	5730142	NA	NA	NA	0	Draft
	X	ASM94353v1	98.9	45.1	NRRL B-30509	University of Alberta	2015-03-04	GCA_000943535.1	GCF_000943535.1	SAMN03199808	NO		Animal		1905-06-26	Russia	20	454	Newbler v. MAY-2011	5948280	5948280	NA	NA	NA	0	Draft
	X	ASM2358674v2	NA	45.57	O 1.27	Agrofirma Urozhayn/aya LLC	2022-11-18	GCA_023586745.2	NA	SAMN25898148	YES	2	Soil/Rhizosphere		2017-07-01	Russia	246	MinION Oxford nanopore Technologies and Illumina HiSeq 2500 systems	Flye v2.8.1 from ONT reads longer than 1000 bp, corrected using Canu v..2.1.1.	5794872	5491074	264993	38805	NA	2	Complete
	X	ASM2358674v1	NA	45.57	O 1.27	Agrofirma Urozhayn/aya LLC	2022-05-30	GCA_023586745.1	GCF_023586745.1	SAMN25898148	YES	1	Soil/Rhizosphere		2017-07-01	Russia	246	MinION Oxford nanopore Technologies and Illumina HiSeq 2500 systems	Flye v2.8.1 from ONT reads longer than 1000 bp, corrected using Canu v..2.1.1.	5794872	5491074	264993	38805	NA	2	Complete
X	X	ASM2358680v1	99.3	45.5	O 2.11	Agrofirma Urozhayn/aya LLC	2022-05-30	GCA_023586805.1	GCF_023586805.1	SAMN25898149	NO		Soil/Rhizosphere		2017-07-01	Russia	284	MinION Oxford nanopore Technologies and Illumina HiSeq 2500 systems	Flye v2.8.1 from ONT reads longer than 1000 bp, corrected using Canu v..2.1.1.	5744058	5495678	24838	NA	NA	1	Complete
X	X	PaePol1.0	99.3	45.3	OSY-DF	The Ohio State University	2012-06-08	GCA_000265445.1	GCF_000265445.1	SAMN02471151	NO		Food		2004-06-01	USA	482	Illumina GAII	CLC Genomics Workbench v. 4.7.2	5695430	5695430	NA	NA	NA	0	Draft
		ASM1293340v1	99.3	45.4	OSY-EC	The Ohio State University	2020-04-29	GCA_012933405.1	GCF_012933405.1	SAMN14657159	NO		Food		1905-07-09	USA	53	Illumina MiSeq	SPAdes v. 3.10.1	5751874	5751874	NA	NA	NA	0	Draft
	X	ASM2847198v1	98.9	45.6	P3	Fujian Agriculture and Forestry University	2023-02-06	GCA_028471985.1	GCF_028471985.1	SAMN32027943	NO		Soil/Rhizosphere		2019-12-13	China	280	Oxford nanopore PromerhION	Unicycler v. 0.4.8	5895306	5895306	NA	NA	NA	0	Draft
X	X	ASM521748v1	94	45.2	PIC73	Instituto de Agricultura Sostenible	2019-05-06	GCA_005217485.1	GCF_005217485.1	SAMN08323496;	YES	3	Soil/Rhizosphere		1905-07-07	Spain	193.67	Illumina MiSeq	Megahit v. 1.0.3-29-g707d683	5491941	5491941	NA	NA	NA	0	Draft
X		ASM2358664v2	NA	45.6	R 3.13	Agrofirma Urozhaynaya LLC	2022-11-18	GCA_023586645.2	NA	SAMN25898150	YES	2	Soil/Rhizosphere		2017-07-01	Russia	266	MinION Oxford nanopore Technologies and Illumina HiSeq 2500 systems	Flye v2.8.1 from ONT reads longer than 1000 bp, corrected using Canu v..2.1.1.	5741814	5728934	1288	NA	NA	1	Complete
		ASM2358664v1	NA	45.6	R 3.13	Agrofirma Urozhaynaya LLC	2022-05-30	GCA_023586645.1	GCF_023586645.1	SAMN25898150	YES	1	Soil/Rhizosphere		2017-07-01	Russia	266	MinION Oxford nanopore Technologies and Illumina HiSeq 2500 systems	Flye v2.8.1 from ONT reads longer than 1000 bp, corrected using Canu v..2.1.1.	5741814	5728934	1288	NA	NA	1	Complete
		ASM2358668v2	NA	45.7	R 4.24	Agrofirma Urozhaynaya LLC	2022-11-18	GCA_023586685.2	NA	SAMN25898152	YES	2	Soil/Rhizosphere		2017-07-01	Russia	264	MinION Oxford nanopore Technologies and Illumina HiSeq 2500 systems	Flye v2.8.1 from ONT reads longer than 1000 bp, corrected using Canu v..2.1.1.	5757550	5757550	NA	NA	NA	0	Draft
		ASM2358668v1	NA	45.7	R 4.24	Agrofirma Urozhaynaya LLC	2022-05-30	GCA_023586685.1	GCF_023586685.1	SAMN25898152	YES	1	Soil/Rhizosphere		2017-07-01	Russia	264	MinION Oxford nanopore Technologies and Illumina HiSeq 2500 systems	Flye v2.8.1 from ONT reads longer than 1000 bp, corrected using Canu v..2.1.1.	5757550	5757550	NA	NA	NA	0	Draft
		ASM2358672v2	NA	45.8	R 4.5	Agrofirma Urozhaynaya LLC	2022-11-18	GCA_023586725.2	NA	SAMN25898151	YES	2	Soil/Rhizosphere		2017-07-01	Russia	257	MinION Oxford nanopore Technologies and Illumina HiSeq 2500 systems	Flye v2.8.1 from ONT reads longer than 1000 bp, corrected using Canu v..2.1.1.	5710467	5710467	NA	NA	NA	0	Draft
		ASM2358672v1	NA	45.8	R 4.5	Agrofirma Urozhaynaya LLC	2022-05-30	GCA_023586725.1	GCF_023586725.1	SAMN25898151	YES	1	Soil/Rhizosphere		2017-07-01	Russia	257	MinION Oxford nanopore Technologies and Illumina HiSeq 2500 systems	Flye v2.8.1 from ONT reads longer than 1000 bp, corrected using Canu v..2.1.1.	5710467	5710467	NA	NA	NA	0	Draft
		ASM2358670v2	NA	45.49	R 5.31	Agrofirma Urozhaynaya LLC	2022-11-18	GCA_023586705.2	NA	SAMN25898153	YES	2	Soil/Rhizosphere		2017-07-01	Russia	258	MinION Oxford nanopore Technologies and Illumina HiSeq 2500 systems	Flye v2.8.1 from ONT reads longer than 1000 bp, corrected using Canu v..2.1.1.	5874362	5864633	9729	NA	NA	1	Complete
		ASM2358670v1	NA	45.49	R 5.31	Agrofirma Urozhaynaya LLC	2022-05-30	GCA_023586705.1	GCF_023586705.1	SAMN25898153	YES	1	Soil/Rhizosphere		2017-07-01	Russia	258	MinION Oxford nanopore Technologies and Illumina HiSeq 2500 systems	Flye v2.8.1 from ONT reads longer than 1000 bp, corrected using Canu v..2.1.1.	5874362	5864633	9729	NA	NA	1	Complete
		ASM2358678v2	NA	45.5	R 6.14	Agrofirma Urozhaynaya LLC	2022-11-21	GCA_023586785.2	NA	SAMN25898154	YES	2	Soil/Rhizosphere		2017-07-02	Russia	272	MinION Oxford nanopore Technologies and Illumina HiSeq 2500 systems	Flye v2.8.1 from ONT reads longer than 1000 bp, corrected using Canu v..2.1.1.	5743542	5743542	NA	NA	NA	0	Draft
		ASM2358678v1	NA	45.5	R 6.14	Agrofirma Urozhaynaya LLC	2022-05-30	GCA_023586785.1	GCF_023586785.1	SAMN25898154	YES	1	Soil/Rhizosphere		2017-07-02	Russia	272	MinION Oxford nanopore Technologies and Illumina HiSeq 2500 systems	Flye v2.8.1 from ONT reads longer than 1000 bp, corrected using Canu v..2.1.1.	5743542	5743542	NA	NA	NA	0	Draft
		ASM2572085v1	99.4	45.6	S3	Hunan Normal University	2022-10-17	GCA_025720855.1	GCF_025720855.1	SAMN30353585	NO		Soil/Rhizosphere		2020-09-01	China	164.83	Oxford nanopore	SOAPdenovo v. 2.0	5740272	5740272	NA	NA	NA	0	Draft
		ASM81966v1	99.1	45.37	Sb3-1	Graz University of Technology	2015-01-16	GCA_000819665.1	GCF_000819665.1	SAMN03253097	NO		Soil/Rhizosphere		2009-10-31	Egypt	82	PacBio	Hierarchical genome assembly process v. 1.4	5829236	5829236	223537	8109	NA	2	Draft
		ASM16498v2	99.6	44.58	SC2	Shandong Agricultural University	2015-03-27	GCA_000164985.2	GCF_000164985.3	SAMN02603854	NO		Soil/Rhizosphere		NA	China	135	PacBio RS II	SMRT ANAlysis v. 2.3.0; HGAP Assembly v. 3	6238510	5728392	510118	NA	NA	1	Complete
		ASM16498v1	NA	44.58	SC2	Shandong Agricultural University	2010-10-19	GCA_000164985.1	GCF_000164985.1	SAMN02603854	YES	1	NA		NA	NA	135	PacBio RS II	SMRT ANAlysis v. 2.3.0; HGAP Assembly v. 3	6238510	5728392	510118	NA	NA	1	Complete
		ASM59798v1	99.1	45.6	SQR-21	Nanjing Agricultrual University	2014-03-19	GCA_000597985.1	GCF_000597985.1	SAMN02384808	NO		Soil/Rhizosphere		2013-10-28	China	20	454	Velvet v. 1.1	5828436	5828436	NA	NA	NA	0	Draft
		SRR6853365_bin.52_CONCOCT_v1.1_MAG	NA	45.4	SRR6853365bin.52CONCOCTv1.1MAG	European Bioinformatics Institute	2023-01-12	GCA_937919325.1	NA	SAMEA14082537	YES	2	NA		2015-05-15	USA	147	Illumina HiSeq 4000	metaspadesv3.13.0	5714400	5714400	NA	NA	NA	0	Draft
		ASM2073320v1	NA	47.2	SRT9.1	Agricultural Research CouncilPI	2021-11-02	GCA_020733205.1	NA	SAMN22314579	YES	6	Plant		2015-03-02	South Africa	100	Illumina NextSeq	SPAdes v. October-2021	6754470	6754470	NA	NA	NA	0	Draft
		std94	93.3	45.5	TD94	China Agricultural University	2014-01-15	GCA_000520775.1	GCF_000520775.1	SAMN02597337	YES	3	NA		NA	NA	98.4	Illumina GAII	SOAPdenovo v. 1.04	5999202	5999202	NA	NA	NA	0	Draft
		ASM343719v1	NA	45.5	TF07-21-d	BGI	2018-08-31	GCA_003437195.1	GCF_003437195.1	SAMN09736903	YES	1	Human		2013-08-01	China	100	IonProton	SPAdes v. 3.1.0	5657158	5657158	NA	NA	NA	0	Draft
		ASM381376v1	99.3	45.3	TH2H2	Gyeongsang National University	2018-11-21	GCA_003813765.1	GCF_003813765.1	SAMN10433883	NO		Phyllosphere		2014-05-01	South Korea	139.97	Illumina MiSeq	SPAdes v. 3.10.1	5983104	5983104	NA	NA	NA	0	Draft
		ASM237622v1	NA	45.5	UBA3557	University of Queensland	2017-09-27	GCA_002376225.1	NA	SAMN06452315	YES	2	Other		NA	USA	86.65	Illumina	CLC de novo assembler v. 4.4.1	5313492	5313492	NA	NA	NA	0	Draft
		ASM1515971v1	NA	45.1	UBPM-01	Unique Biotech Limited	2020-10-31	GCA_015159715.1	GCF_015159715.1	SAMN16429995	YES	6	Soil		2017-10-17	India	196	Illumina	SPAdes v. 3.14.1	6166392	6166392	NA	NA	NA	0	Draft
		S6	98	45.1	WLY78	China Agricultural University	2013-09-03	GCA_000463565.1	GCF_000463565.1	SAMN02471156	NO		Soil/Rhizosphere		2011-11-01	China	101.3	Illumina GAII	SOAPdenovo v. 1.04	5908242	5908242	NA	NA	NA	0	Draft
		ASM187440v3	98.7	45.7	YC0136	Shandong Agricultural University	2018-01-03	GCA_001874405.3	GCF_001874405.2	SAMN05981091	NO		Soil/Rhizosphere		1905-06-30	China	193	PacBio	HGAP v. 2.3.0	5621728	5621728	NA	NA	NA	0	Draft
		ASM187442v3	98	45.6	YC0573	Shandong Agricultural University	2018-01-03	GCA_001874425.3	GCF_001874425.3	SAMN05981093	NO		Soil/Rhizosphere		1905-06-30	China	140	PacBio	canu v. 1.3	6126117	6126117	NA	NA	NA	0	Draft
		ASM2458456v1	98.9	45.57	YS18-2	South China agriculture university	2022-08-08	GCA_024584565.1	GCF_024584565.1	SAMN22502917	NO		Phyllosphere		2020-01-25	China	253	Illumina HiSeq	SPAdev v. v.3.5.0	5884327	5840603	43724	NA	NA	1	Complete
		ASM127785v1	95.3	46.6	YUPP-8	Yangtze University	2015-09-01	GCA_001277855.1	GCF_001277855.1	SAMN04007141	NO		Phyllosphere		2010-01-01	China	287	Illumina HiSeq	soap de novo v. 2	5150736	5150736	NA	NA	NA	0	Draft
		ASM627440v1	98.9	45.34	ZF129	Chinese Academy of Agricultural Sciences	2019-06-12	GCA_006274405.1	GCF_006274405.1	SAMN11890480	NO		Soil/Rhizosphere		2018-10-09	China	1092.65	PacBio Sequel	HGAP v. 2.3	5820553	5703931	7902	37602	NA	2	Complete
		ASM785841v1	99.1	45.6	ZF197	Chinese Academy of Agricultural Sciences	2019-08-06	GCA_007858415.1	GCF_007858415.1	SAMN12389287	NO		Soil/Rhizosphere		07/03/2019	China	2194	PacBio Sequel	HGAP v. 2.3	5539234	5507169	32065	NA	NA	1	Complete
		ASM2249295v1	99.1	45.6	ZJ-9	Yancheng Institute of Technology	2022-03-07	GCA_022492955.1	GCF_022492955.1	SAMN26133749	NO		Animal		2022-10-28	China	265	PacBio	HGAP v. 2.3	5755887	5755887	NA	NA	NA	0	Draft

## Sheet: FINAL_Qced_DATASET
Organism Name (NCBI)	Taxonomy check (NCBI)	Included in Zhou et al. 2020	Included in Wang et al. 2020	Assembly_ID	BUSCO (C%)	GC%	Infraspecific name: Strain	Submitter	Date	GenBank assembly accession	RefSeq assembly accession	Biosample	Isolation_source_category	Isolation_source_REF	isolation source	collection date	Country	geographic location	Genome coverage (X)	Sequencing technology	Assembly_Method	Total Length	Chromosome_Length	Plasmid 1	Plasmid 2	Plasmid 3	N_plasmid	Assembly level
Paenibacillus polymyxa 1-43 (firmicutes)	Inconclusive		X	s143	98	44.7	1-43	China Agricultural University	2014-01-15	GCA_000520795.1	GCF_000520795.1	SAMN02597336	NA		NA	2016-12-19	NA	NA	100	Illumina GAII	SOAPdenovo v. 1.04	5971696	5971696	NA	NA	NA	0	Draft
Paenibacillus polymyxa (firmicutes)	OK			IMG-taxon 2639762524	98.9	45.5	181MFCol5.1	DOE - JOINT GENOME INSTITUTE	2016-10-31	GCA_900109125.1	GCF_900109125.1	SAMN04488600	NA		NA	NA	NA	NA	226	NA	NA	5602441	5602441	NA	NA	NA	0	Draft
Paenibacillus polymyxa (firmicutes)	OK			ASM2281311v1	99.3	45.4	2A-2A	Universidad Autonoma de Zacatecas	2022-04-04	GCA_022813115.1	GCF_022813115.1	SAMN27063243	Soil/Rhizosphere		Root	2012-05-01	Mexico	Central America	82	Illumina MiSeq	SPAdes v. feb-2022	5641353	5641353	NA	NA	NA	0	Draft
Paenibacillus polymyxa A18 (firmicutes)	OK		X	ASM80918v2	99.1	45.3	A18	International Centre for Genetic Engineering and Biotechnology	2014-12-26	GCA_000809185.2	GCF_000809185.2	SAMN03167808	Insect	PMID: 30988376	Termite gut	2012-12-15	India	South Asia	16.5	454	GS De Novo Assembler v. FEB-2013	5714252	5714252	NA	NA	NA	0	Draft
Paenibacillus polymyxa (firmicutes)	Inconclusive	X	X	ASM192214v1	98.9	45.6	ATCC 15970	University Sains Malaysia	2016-12-27	GCA_001922145.1	GCF_001922145.1	SAMN03390044	Soil/Rhizosphere		Soil	1955-11-01	Belgium	Europe	30.47	454 GS FLX titanium; Illumina Highseq 2000; PacBio	SMRTaNAlysis v. 2.3.0; SSPACE v. 2.0; GapFiller v. 1.11; Newbler v. 2.7; Celera	6091803	6091803	NA	NA	NA	0	Draft
Paenibacillus polymyxa ATCC 842 (firmicutes)	OK			ASM2281156v1	98.9	45.07	ATCC842	Zhejiang University of Technology	2022-04-04	GCA_022811565.1	GCF_022811565.1	SAMN07972645	Soil/Rhizosphere	DSM36/ATCC 842/NCTC10343	Soil	2015-10-01	China	East Asia	128.19	PacBio	HGAP v. 2.0	5967522	5921998	45524	NA	NA	1	Complete
Paenibacillus polymyxa (firmicutes)	OK			ASM2264956v1	99.3	45.5	C12	Zhejiang University of Technology	2022-03-21	GCA_022649565.1	GCF_022649565.1	SAMN07701446	Soil/Rhizosphere		Soil	2015-10-01	China	East Asia	105.2	PacBio	HGAP v. 2.0	5793823	5793823	NA	NA	NA	0	Draft
Paenibacillus polymyxa (firmicutes)	Inconclusive		X	ASM159308v1	98.2	45.6	CCI-25	Austrian Institute of Technology	2016-03-16	GCA_001593085.1	GCF_001593085.1	SAMN04514634	Soil/Rhizosphere	PMID: 27198015	Worm compost	1905-07-04	Austria	Europe	120.79	Illumina MiSeq	SPAdes v. 3.1.0	5613025	5613025	NA	NA	NA	0	Draft
Paenibacillus polymyxa (firmicutes)	OK		X	ASM78545v1	98.9	45.5	CF05	Zhejiang Agricultural and Forestry University	2014-11-19	GCA_000785455.1	GCF_000785455.1	SAMN03165199	Phyllosphere	PMID: 25883277	Interior of cryptomeria fortunei	2011-09-10	China	East Asia	10	Sanger dideoxy sequencing; 454; Illumina	Artimis v. 10.1	5762608	5762608	NA	NA	NA	0	Draft
Paenibacillus polymyxa (firmicutes)	Inconclusive		X	ASM170907v1	98.7	45.5	CFSAN034341	FDA/CFSAN	2016-08-23	GCA_001709075.1	GCF_001709075.1	SAMN04990133	Soil/Rhizosphere		Agricultural soil	NA	Canada	North America	109	Illumina MiSeq	SPAdes v. 3.0	5738503	5738503	NA	NA	NA	0	Draft
Paenibacillus polymyxa (firmicutes)	Inconclusive		X	ASM170913v1	98.9	45.6	CFSAN034342	FDA/CFSAN	2016-08-23	GCA_001709135.1	GCF_001709135.1	SAMN04990131	Soil/Rhizosphere		Agricultural soil	NA	Canada	North America	110	Illumina MiSeq	SPAdes v. 3.0	5989581	5989581	NA	NA	NA	0	Draft
Paenibacillus polymyxa (firmicutes)	Inconclusive		X	ASM170768v1	98.9	45.3	CFSAN034343	FDA/CFSAN	2016-08-18	GCA_001707685.1	GCF_001707685.1	SAMN04990134	Soil/Rhizosphere		Agricultural soil	NA	Canada	North America	88	Illumina MiSeq	SPAdes v. 3.0	6410626	6410626	NA	NA	NA	0	Draft
Paenibacillus polymyxa (firmicutes)	OK			ASM73577v1	99.1	45.3	CICC 10580	CICC	2014-07-29	GCA_000735775.1	GCF_000735775.1	SAMN02786346	Phyllosphere	PMID: 25169860	Noni fruits from Paracel Islands	2013-06-06	China	East Asia	374.87	Illumina HiSeq	SOAPdenovo v. 2.04	6099109	6099109	NA	NA	NA	0	Draft
Paenibacillus polymyxa (firmicutes)	Inconclusive	X	X	ASM1485471v1	99.1	45.4	CJX518	Tianjin University	2020-10-06	GCA_014854715.1	GCF_014854715.1	SAMN09202755	Soil/Rhizosphere	PMID: 25006018	Soil	1905-07-05	China	East Asia	120	PacBio	HGAP v. 2.3	5690411	5690411	NA	NA	NA	0	Draft
Paenibacillus polymyxa CR1 (firmicutes)	Inconclusive		X	ASM50720v2	95.7	45.6	CR1	Agriculture and Agri-Food Canada	2014-11-05	GCA_000507205.2	GCF_000507205.3	SAMN02641480	Soil/Rhizosphere	PMID: 27756215	Degrading corn tissue	NA	Canada	North America	40	Sanger dideoxy sequencing; Illumina	SOAPdenovo v. 1.06	6019882	6019882	NA	NA	NA	0	Draft
Paenibacillus polymyxa (firmicutes)	OK		X	ASM397107v1	98.9	45.3	DCB2-2	Research Center of Biotechnology RAS	2018-12-25	GCA_003971075.	GCF_003971075.1	SAMN10588993	Soil/Rhizosphere		Groundwater sampled from observation wells near of preserved surface repository of liquid radioactive waste	1905-07-08	Russia	Europe	63	Illumina HiSeq	SPAdes v. 3.12.1	5701111	5701111	NA	NA	NA	0	Draft
Paenibacillus polymyxa (firmicutes)	Inconclusive			PPOLYM89	98.9	45.5	DSM 292	Technical University Munich	2019-07-08	GCA_900406265.2	GCF_900406265.2	SAMEA4641461	Soil/Rhizosphere	PMID: 32165383	NA	2018-05-03	NA	NA	90	NA	NA	6030236	6030236	NA	NA	NA	0	Draft
Paenibacillus polymyxa (firmicutes)	Inconclusive	X	X	ASM2253798v1	99.4	45.5	DSM 365	University of Wisconsin-Madison	2022-03-09	GCA_022537985.1	GCF_022537985.1	SAMN26200526	Soil/Rhizosphere	PMID: 35575559	Garden soil	NA	USA	North America	291	Illumina	SOAPdenovo v. FEB-2022; SPAdes v. FEB-2022; ABySS v. FEB-2022	5788318	5788318	NA	NA	NA	0	Draft
Paenibacillus polymyxa E681 (firmicutes)	Inconclusive			ASM1470657v1	99.1	45.8	E681	Andong n/ation/al university	2020-09-23	GCA_014706575.1	GCF_014706575.1	SAMN13111908	Soil/Rhizosphere	PMID: 30930873	Soil	1905-07-06	South Korea	East Asia	220	PacBio RSII; Illumina HiSeq	HGAP v. 3.0; Pilon v. 1.21	5416175	5416175	NA	NA	NA	0	Draft
Paenibacillus polymyxa (firmicutes)	OK			ASM2018169v1	99.3	45.8	EB4 G3	Jeonbuk National University	2021-09-30	GCA_020181695.1	GCF_020181695.1	SAMN21447927	Phyllosphere		Gynura procumbens	2018-06-30	South Korea	East Asia	1	Illumina platform	HGAP v. 3.0	5739603	5739603	NA	NA	NA	0	Draft
Paenibacillus polymyxa (firmicutes)	OK			ASM95592v1	99.3	45.6	EBL06	Research Center for Eco-Environmental Sciences	2015-03-18	GCA_000955925.1	GCF_000955925.1	SAMN03333220	Phyllosphere	PMID: 25953158	Plant leaf	2007-05-01	China	East Asia	264	Illumina HiSeq	SOAPdenovo v. 2.04	5679800	5679800	NA	NA	NA	0	Draft
Paenibacillus polymyxa (firmicutes)	OK			HK4	99.3	45.2	HK4	Post Graduate Department of Biosciences	2020-10-21	GCA_014905155.1	GCF_014905155.1	SAMN13916055	Soil/Rhizosphere	PMID: 33096257	Adventitious roots	1905-07-08	India	South Asia	173.8	Illumina MiSeq	MIRA v. 4.0.2	6086988	6086988	NA	NA	NA	0	Draft
Paenibacillus polymyxa (firmicutes)	Inconclusive			ASM1758969v1	99.1	45.6	Hob6	McGill University	2021-03-26	GCA_017589695.1	GCF_017589695.1	SAMN18053904	Other	PMID: 34080899	Commercial industrial hemp seed oil	2019-11-18	NA	NA	266.29	Illumina HiSeq	SPAdes v. 3.12.0; Medusa v. 1.6	5751895	5751895	NA	NA	NA	0	Draft
Paenibacillus polymyxa (firmicutes)	OK			ASM289388v1	98.4	45.6	HY96-2	Laboratory of Marine Biochemical Engineering	2018-01-21	GCA_002893885.1	GCF_002893885.1	SAMN08295233	Soil/Rhizosphere	PMID: 30050512	Tomato root	1905-06-22	China	East Asia	100	PacBio	HGAP v. 2.3.0	5745779	5745779	NA	NA	NA	0	Draft
Paenibacillus polymyxa (firmicutes)	OK	X	X	ASM1334598v1	99.1	45.5	IIF8SW-P3	Jet Propulsion Laboratory, California Institute of Technology	2020-06-15	GCA_013345985.1	GCF_013345985.1	SAMN15163254	Other	PMID: 33122406	Nomex 8	2015-05-15	USA	North America	681.49	Illumina NovaSeq	SPAdes v. v3.11.1	5803132	5803132	NA	NA	NA	0	Draft
Paenibacillus polymyxa (firmicutes)	Inconclusive			ASM171904v1	99.3	45.7	J	Northwest University	2016-09-06	GCA_001719045.1	GCF_001719045.1	SAMN04095573	Food		Endogenous bacteria of chilli	1905-07-03	China	East Asia	157	PacBio	HGAP v. 3	5756938	5756938	NA	NA	NA	0	Draft
Paenibacillus polymyxa (firmicutes)	OK			ASM1985219v1	99.2	45.3	JE201	National Institute of Agricultural Sciences	2021-09-01	GCA_019852195.1	GCF_019852195.1	SAMN20841191	Soil/Rhizosphere	https://www.kci.go.kr/kciportal/ci/sereArticleSearch/ciSereArtiView.kci?sereArticleSearchBean.artiId=ART002794509	Soil	1905-07-10	South Korea	East Asia	151.52	PacBio RSII	HGAP v. 3.0	6167064	6167064	NA	NA	NA	0	Draft
Paenibacillus polymyxa (firmicutes)	Inconclusive	X	X	ASM2591619v1	98.9	45.5	K16	EXCALIBUR	2022-10-31	GCA_025916195.1	GCF_025916195.1	SAMN31237051	Soil/Rhizosphere	PMID: 36626769	Tomato root	2021-08-01	Poland	Europe	270	Illumina NovaSeq	SPAdes v. 3.14.1	5978518	5977218	NA	NA	NA	0	Complete
Paenibacillus polymyxa (firmicutes)	OK			KCCM_40454	98.9	45.5	KCCM 40454	Korea Research Institute of Bioscience and Biotechnology (KRIBB)	2018-01-22	GCA_002894925.1	GCF_002894925.1	SAMN08348192	Soil/Rhizosphere		Soil	NA	NA	NA	650.8	Illumina HiSeq	CLC Genomics Workbench v. v11.0	5598080	5598080	NA	NA	NA	0	Draft
Paenibacillus polymyxa (firmicutes)	Inconclusive		X	ASM148157v1	99.1	45.2	KF-1	Unversity of Jinan	2015-12-23	GCA_001481575.1	GCF_001481575.1	SAMN04299553	Soil/Rhizosphere	PMID: 27491987	Fusarium oxysporium growth plate	2015-08-15	China	East Asia	154	Illumina MiSeq	Newbler v. 2.8	5776756	5776756	NA	NA	NA	0	Draft
Paenibacillus polymyxa (firmicutes)	OK		X	ASM305250v1	98.9	45.5	KP10	Universiti Putra Malaysia	2018-04-16	GCA_003052505.1	GCF_003052505.1	SAMN08887814	Food	PMID: 32714281	Milk curd	2017-03-28	Malaysia	East Asia	158.28	Illumina MiSeq	SPAdes v. 3.9.0	5653475	5653475	NA	NA	NA	0	Draft
Paenibacillus polymyxa (firmicutes)	Inconclusive		X	ASM1680667v1	99.1	45.5	LMG 27872	Institute for Agricultural and Fisheries Research (ILVO)	2021-02-03	GCA_016806675.1	GCF_016806675.1	SAMN17082320	Soil/Rhizosphere		Rhizosphere	2000-01-17	Belgium	Europe	110	Illumina HiSeq	Shovill-spades v. 1.0.4	5636102	5636102	NA	NA	NA	0	Draft
Paenibacillus polymyxa (firmicutes)	Inconclusive		X	ASM291698v1	98	45.5	LY214	Chinese Academy of Sciences, Chengdu Institute of Biology	2018-02-05	GCA_002916985.1	GCF_002916985.1	SAMN07367809;	Phyllosphere		Tree	2011-10-01	China	East Asia	19	Roche 454 Genome Sequencer FLX	Newbler v. 2.3	6110919	6110919	NA	NA	NA	0	Draft
Paenibacillus polymyxa M1 (firmicutes)	Inconclusive		X	ASM23732v1	99.3	44.8	M1	Center for Biotechnology, Bielefeld University	2011-08-05	GCA_000237325.1	GCF_000237325.1	SAMEA2272483	Soil/Rhizosphere		Wheat root tissues	2013-12-19	China	East Asia	NA	NA	NA	6231122	5864546	366576	NA	NA	1	Complete
Paenibacillus polymyxa (firmicutes)	Inconclusive			ASM3432180v1	99.3	45.59	MES108	University of Camerino	2023-12-12	GCA_034321805.1	GCF_034321805.1	SAMN38691876	Sea water		Sea water	2014-07-18	Italy	Europe	100	Illumina Novaseq 6000	Unicycler v. 0.5.0	5681934	5681934	NA	NA	NA	0	Draft
Paenibacillus polymyxa (firmicutes)	Inconclusive			ASM3432212v1	99.1	45.51	MES110	University of Camerino	2023-12-12	GCA_034322125.1	GCF_034322125.1	SAMN38691877	Sea water		Sea water	2014-07-18	Italy	Europe	100	Illumina Novaseq 6000	Unicycler v. 0.5.0	5813242	5813242	NA	NA	NA	0	Draft
Paenibacillus polymyxa (firmicutes)	Inconclusive			ASM3432184v1	98.9	45.4	MES17	University of Camerino	2023-12-12	GCA_034321845.1	GCF_034321845.1	SAMN38691874	Soil/Rhizosphere		Soil	2015-10-04	Italy	Europe	100	Illumina Novaseq 6000	Unicycler v. 0.5.0	5869680	5869680	NA	NA	NA	0	Draft
Paenibacillus polymyxa (firmicutes)	Inconclusive			ASM3432176v1	99.4	45.4	MES20	University of Camerino	2023-12-12	GCA_034321765.1	GCF_034321765.1	SAMN38691875	Soil/Rhizosphere		Soil	2015-10-04	Italy	Europe	100	Illumina Novaseq 6000	Unicycler v. 0.5.0	5869727	5869727	NA	NA	NA	0	Draft
Paenibacillus polymyxa (firmicutes)	Inconclusive			ASM3432196v1	99.1	45.15	MES972	University of Camerino	2023-12-12	GCA_034321965.1	GCF_034321965.1	SAMN38691878	Soil/Rhizosphere		Oakroots	2015-11-22	Italy	Europe	100	Illumina Novaseq 6000	Unicycler v. 0.5.0	6089261	6089261	NA	NA	NA	0	Draft
Paenibacillus polymyxa (firmicutes)	OK			ASM2337429v1	99.1	45.6	MEZ6	Central China Normal University	2022-05-16	GCA_023374295.1	GCF_023374295.1	SAMN22863581	Soil/Rhizosphere		Soil	2017-10-01	China	East Asia	331.89	Oxford nanopore GridION	CANU v. 1.7.11	5769542	5769542	NA	NA	NA	0	Draft
Paenibacillus ottowii (firmicutes)	OK			ASM687442v1	99.1	45.5	MS2379	Agricen Sciences	2019-07-10	GCA_006874425.1	GCF_006874425.1	SAMN12136857	Animal	PMID: 31961287	Bovine manure	2013-10-25	USA	North America	165.52	Illumina MiSeq	SPAdes v. 3.13.1	5509884	5509884	NA	NA	NA	0	Draft
Paenibacillus polymyxa (firmicutes)	OK	X	X	57458_H01	98.9	45.5	NCTC7575	SC	2018-06-30	GCA_900454545.1	GCF_900454545.1	SAMEA104210787	NA		NA	2016-12-19	NA	NA	100	NA	NA	5738696	5738696	NA	NA	NA	0	Draft
Paenibacillus polymyxa (firmicutes)	Failed	X	X	ASM166358v1	99.3	45.5	ND24	CSIR- National Environmental Engineering Research Institute	2016-06-16	GCA_001663585.1	GCF_001663585.1	SAMN05178639	Animal		Cow rumen	2014-12-21	India	South Asia	20	Illumina MiSeq	Velvet v. 1.2.10	5307796	5307796	NA	NA	NA	0	Draft
Paenibacillus polymyxa (firmicutes)	Inconclusive	X	X	ASM166281v1	99.1	45.2	ND25	CSIR- National Environmental Engineering Research Institute	2016-06-14	GCA_001662815.1	GCF_001662815.1	SAMN05211005	Animal	PMID: 29744280	Cow rumen	2014-12-21	India	South Asia	20	Illumina MiSeq	Velvet v. 1.2.10	5730142	5730142	NA	NA	NA	0	Draft
Paenibacillus polymyxa (firmicutes)	OK		X	ASM94353v1	98.9	45.1	NRRL B-30509	University of Alberta	2015-03-04	GCA_000943535.1	GCF_000943535.1	SAMN03199808	Animal		Poultry environment	1905-06-26	Russia	Europe	20	454	Newbler v. MAY-2011	5948280	5948280	NA	NA	NA	0	Draft
Paenibacillus polymyxa (firmicutes)	OK	X	X	ASM2358680v1	99.3	45.5	O 2.11	Agrofirma Urozhaynaya LLC	2022-05-30	GCA_023586805.1	GCF_023586805.1	SAMN25898149	Soil/Rhizosphere		Rizosphere soil	2017-07-01	Russia	Europe	284	MinION Oxford nanopore Technologies and Illumina HiSeq 2500 systems	Flye v2.8.1 from ONT reads longer than 1000 bp, corrected using Canu v..2.1.1.	5744058	5495678	24838	NA	NA	1	Complete
Paenibacillus polymyxa OSY-DF (firmicutes)	OK	X	X	PaePol1.0	99.3	45.3	OSY-DF	The Ohio State University	2012-06-08	GCA_000265445.1	GCF_000265445.1	SAMN02471151	Food		Fermented vegetable (Kimchee)	2004-06-01	USA	North America	482	Illumina GAII	CLC Genomics Workbench v. 4.7.2	5695430	5695430	NA	NA	NA	0	Draft
Paenibacillus polymyxa (firmicutes)	OK			ASM1293340v1	99.3	45.4	OSY-EC	The Ohio State University	2020-04-29	GCA_012933405.1	GCF_012933405.1	SAMN14657159	Food		Mutant originally isolated from Kimchi	1905-07-09	USA	North America	53	Illumina MiSeq	SPAdes v. 3.10.1	5751874	5751874	NA	NA	NA	0	Draft
Paenibacillus polymyxa (firmicutes)	Inconclusive		X	ASM2847198v1	98.9	45.6	P3	Fujian Agriculture and Forestry University	2023-02-06	GCA_028471985.1	GCF_028471985.1	SAMN32027943	Soil/Rhizosphere		Oryza sativa L.	2019-12-13	China	East Asia	280	Oxford nanopore PromerhION	Unicycler v. 0.4.8	5895306	5895306	NA	NA	NA	0	Draft
Paenibacillus polymyxa (firmicutes)	OK			ASM2572085v1	99.4	45.6	S3	Hunan Normal University	2022-10-17	GCA_025720855.1	GCF_025720855.1	SAMN30353585	Soil/Rhizosphere		Sediment	2020-09-01	China	East Asia	164.83	Oxford nanopore	SOAPdenovo v. 2.0	5740272	5740272	NA	NA	NA	0	Draft
Paenibacillus polymyxa (firmicutes)	Inconclusive			ASM81966v1	99.1	45.37	Sb3-1	Graz University of Technology	2015-01-16	GCA_000819665.1	GCF_000819665.1	SAMN03253097	Soil/Rhizosphere		Soil	2009-10-31	Egypt	Africa	82	PacBio	Hierarchical genome assembly process v. 1.4	5829236	5597590	223537	8109	NA	2	Complete
Paenibacillus polymyxa SC2 (firmicutes)	Inconclusive			ASM16498v2	99.6	44.58	SC2	Shandong Agricultural University	2015-03-27	GCA_000164985.2	GCF_000164985.3	SAMN02603854	Soil/Rhizosphere		Rhizosphere of pepper	NA	China	East Asia	135	PacBio RS II	SMRT ANAlysis v. 2.3.0; HGAP Assembly v. 3	6238510	5728392	510118	NA	NA	1	Complete
Paenibacillus polymyxa SQR-21 (firmicutes)	OK			ASM59798v1	99.1	45.6	SQR-21	Nanjing Agricultrual University	2014-03-19	GCA_000597985.1	GCF_000597985.1	SAMN02384808	Soil/Rhizosphere		Watermelon rhyzosphere	2013-10-28	China	East Asia	20	454	Velvet v. 1.1	5828436	5828436	NA	NA	NA	0	Draft
Paenibacillus polymyxa (firmicutes)	OK			ASM381376v1	99.3	45.3	TH2H2	Gyeongsang National University	2018-11-21	GCA_003813765.1	GCF_003813765.1	SAMN10433883	Phyllosphere		Flower	2014-05-01	South Korea	East Asia	139.97	Illumina MiSeq	SPAdes v. 3.10.1	5983104	5983104	NA	NA	NA	0	Draft
Paenibacillus polymyxa (firmicutes)	Inconclusive			S6	98	45.1	WLY78	China Agricultural University	2013-09-03	GCA_000463565.1	GCF_000463565.1	SAMN02471156	Soil/Rhizosphere		Soil	2011-11-01	China	East Asia	101.3	Illumina GAII	SOAPdenovo v. 1.04	5908242	5908242	NA	NA	NA	0	Draft
Paenibacillus polymyxa (firmicutes)	Inconclusive			ASM187440v3	98.7	45.7	YC0136	Shandong Agricultural University	2018-01-03	GCA_001874405.3	GCF_001874405.2	SAMN05981091	Soil/Rhizosphere		Rhizosphere of tobacco	1905-06-30	China	East Asia	193	PacBio	HGAP v. 2.3.0	5621728	5621728	NA	NA	NA	0	Draft
Paenibacillus polymyxa (firmicutes)	Inconclusive			ASM187442v3	98	45.6	YC0573	Shandong Agricultural University	2018-01-03	GCA_001874425.3	GCF_001874425.3	SAMN05981093	Soil/Rhizosphere		Rhizosphere of tobacco	1905-06-30	China	East Asia	140	PacBio	canu v. 1.3	6126117	6126117	NA	NA	NA	0	Draft
Paenibacillus polymyxa (firmicutes)	OK			ASM2458456v1	98.9	45.57	YS18-2	South China agriculture university	2022-08-08	GCA_024584565.1	GCF_024584565.1	SAMN22502917	Phyllosphere		Healthy Mulberry Endophytes	2020-01-25	China	East Asia	253	Illumina HiSeq	SPAdev v. v.3.5.0	5884327	5840603	43724	NA	NA	1	Complete
Paenibacillus polymyxa (firmicutes)	Inconclusive			ASM127785v1	95.3	46.6	YUPP-8	Yangtze University	2015-09-01	GCA_001277855.1	GCF_001277855.1	SAMN04007141	Phyllosphere		Cotton	2010-01-01	China	East Asia	287	Illumina HiSeq	soap de novo v. 2	5150736	5150736	NA	NA	NA	0	Draft
Paenibacillus polymyxa (firmicutes)	OK			ASM627440v1	98.9	45.34	ZF129	Chinese Academy of Agricultural Sciences	2019-06-12	GCA_006274405.1	GCF_006274405.1	SAMN11890480	Soil/Rhizosphere		Potato rhizosphere soil	2018-10-09	China	East Asia	1092.65	PacBio Sequel	HGAP v. 2.3	5820553	5703931	7902	37602	NA	2	Complete
Paenibacillus polymyxa (firmicutes)	Failed			ASM785841v1	99.1	45.6	ZF197	Chinese Academy of Agricultural Sciences	2019-08-06	GCA_007858415.1	GCF_007858415.1	SAMN12389287	Soil/Rhizosphere		Rhizosphere soil of Chinese cabbage	07/03/2019	China	East Asia	2194	PacBio Sequel	HGAP v. 2.3	5539234	5507169	32065	NA	NA	1	Complete
Paenibacillus polymyxa (firmicutes)	OK			ASM2249295v1	99.1	45.6	ZJ-9	Yancheng Institute of Technology	2022-03-07	GCA_022492955.1	GCF_022492955.1	SAMN26133749	Animal		Homo sapiens	2022-10-28	China	East Asia	265	PacBio	HGAP v. 2.3	5755887	5755887	NA	NA	NA	0	Draft
