# Supplementary material for: Pangenome analysis of Paenibacillus polymyxa strains reveals the existence of multiple and functionally distinct Paenibacillus species
Source: Appl Environ Microbiol. 2024 Oct 30;90(11):e01740-24. doi: 10.1128/aem.01740-24 (PMC11577871; doi:10.1128/aem.01740-24)
Supplement: File S5 — Core genes, common genes, and type-core genes in the four clusters. [file aem.01740-24-s0005.xlsx]

## Sheet: core Cluster 1
## Mon Aug 12 08:35:33 2024 ## emapper-2.1.12 ## /data/shared/home/emapper/miniconda3/envs/eggnog-mapper-2.1/bin/emapper.py --cpu 20 --mp_start_method forkserver --data_dir /dev/shm/ -o out --output_dir /emapper_web_jobs/emapper_jobs/user_data/MM_7i1rxx5i --temp_dir /emapper_web_jobs/emapper_jobs/user_data/MM_7i1rxx5i --override -m diamond --dmnd_ignore_warnings -i /emapper_web_jobs/emapper_jobs/…
#
query	seed_ortholog	evalue	score	eggNOG_OGs	max_annot_lvl	COG_category	Description	Preferred_name	GOs	EC	KEGG_ko	KEGG_Pathway	KEGG_Module	KEGG_Reaction	KEGG_rclass	BRITE	KEGG_TC	CAZy	BiGG_Reaction	PFAMs
K16_gff_gff3_1	349520.PPE_03755	4.56e-194	540.0	COG2227@1|root,COG2227@2|Bacteria,1VCFT@1239|Firmicutes,4HKI7@91061|Bacilli,26TG3@186822|Paenibacillaceae	91061|Bacilli	H	Methyltransferase domain	-	-	2.1.1.222,2.1.1.64	ko:K00568	ko00130,ko01100,ko01110,map00130,map01100,map01110	M00117	R04988,R05614,R08769,R08781	RC00003,RC00392,RC01895	ko00000,ko00001,ko00002,ko01000	-	-	-	Methyltransf_11,Methyltransf_23,Methyltransf_31
K16_gff_gff3_2	349520.PPE_00324	1.15e-198	550.0	COG0500@1|root,COG2226@2|Bacteria,1UYCH@1239|Firmicutes,4HBVC@91061|Bacilli,26RMG@186822|Paenibacillaceae	91061|Bacilli	Q	SAM-dependent methyltransferase	ubiE9	-	-	-	-	-	-	-	-	-	-	-	Methyltransf_11
K16_gff_gff3_3	349520.PPE_01766	0.0	1389.0	COG0500@1|root,COG2226@2|Bacteria,1TRZJ@1239|Firmicutes,4HNSS@91061|Bacilli,26QKB@186822|Paenibacillaceae	91061|Bacilli	Q	Methyltransferase	ubiE2	-	-	-	-	-	-	-	-	-	-	-	Methyltransf_12
K16_gff_gff3_4	349520.PPE_01568	8.43e-316	860.0	COG4109@1|root,COG4109@2|Bacteria,1TPU6@1239|Firmicutes,4HB62@91061|Bacilli,26R9V@186822|Paenibacillaceae	91061|Bacilli	K	transcriptional regulator containing CBS domains	ytoI	-	-	-	-	-	-	-	-	-	-	-	4HBT,CBS,DRTGG,GntR,HTH_24
K16_gff_gff3_5	349520.PPE_04925	8.35e-97	281.0	COG0517@1|root,COG0517@2|Bacteria,1V7XE@1239|Firmicutes,4HIG6@91061|Bacilli,26WVD@186822|Paenibacillaceae	91061|Bacilli	S	CBS domain	-	-	-	-	-	-	-	-	-	-	-	-	CBS
K16_gff_gff3_6	349520.PPE_01354	7.55e-127	362.0	COG0144@1|root,COG0144@2|Bacteria,1UHQD@1239|Firmicutes,4HIMC@91061|Bacilli,26UVW@186822|Paenibacillaceae	91061|Bacilli	J	(SAM)-dependent	mraW1	-	-	-	-	-	-	-	-	-	-	-	rRNA_methylase
K16_gff_gff3_7	349520.PPE_04496	4.29e-104	301.0	COG0454@1|root,COG0456@2|Bacteria,1VBQ6@1239|Firmicutes,4HM63@91061|Bacilli,26UKF@186822|Paenibacillaceae	91061|Bacilli	K	GNAT family acetyltransferase	yhhY	-	-	-	-	-	-	-	-	-	-	-	Acetyltransf_1
K16_gff_gff3_8	349520.PPE_02631	1.5e-147	416.0	COG1566@1|root,COG1566@2|Bacteria,1V4PU@1239|Firmicutes,4HC7Z@91061|Bacilli,26TR2@186822|Paenibacillaceae	91061|Bacilli	V	Barrel-sandwich domain of CusB or HlyD membrane-fusion	yhbJ	-	-	-	-	-	-	-	-	-	-	-	HlyD_3,HlyD_D23
K16_gff_gff3_9	349520.PPE_02888	0.0	1024.0	COG3534@1|root,COG3534@2|Bacteria,1TR7B@1239|Firmicutes,4HCUX@91061|Bacilli,26RY2@186822|Paenibacillaceae	91061|Bacilli	G	alpha-N-arabinofuranosidase	xsa	-	3.2.1.55	ko:K01209	ko00520,map00520	-	R01762	-	ko00000,ko00001,ko01000	-	GH51	-	Alpha-L-AF_C
K16_gff_gff3_10	1052684.PPM_0344	0.0	1025.0	COG3534@1|root,COG3534@2|Bacteria,1TRY9@1239|Firmicutes,4HAZ7@91061|Bacilli,26TKV@186822|Paenibacillaceae	91061|Bacilli	G	alpha-N-arabinofuranosidase	abfA	-	3.2.1.55	ko:K01209	ko00520,map00520	-	R01762	-	ko00000,ko00001,ko01000	-	GH51	-	Alpha-L-AF_C
K16_gff_gff3_11	1052684.PPM_2579	2.29e-273	749.0	COG1473@1|root,COG1473@2|Bacteria,1TQ7B@1239|Firmicutes,4HAIK@91061|Bacilli,26QTC@186822|Paenibacillaceae	91061|Bacilli	S	Peptidase dimerisation domain	hipO3	-	-	ko:K21613	-	-	-	-	ko00000,ko01000,ko01002	-	-	-	M20_dimer,Peptidase_M20
K16_gff_gff3_12	1052684.PPM_0021	7.34e-57	176.0	COG2002@1|root,COG2002@2|Bacteria,1VA3H@1239|Firmicutes,4HKCH@91061|Bacilli,26YBC@186822|Paenibacillaceae	91061|Bacilli	K	AbrB family transcriptional regulator	abrB	GO:0003674,GO:0005488,GO:0005515,GO:0008150,GO:0042802,GO:0043937,GO:0050789,GO:0050793,GO:0065007	-	ko:K06284	-	-	-	-	ko00000,ko03000	-	-	-	MazE_antitoxin
K16_gff_gff3_13	349520.PPE_01575	8.06e-232	638.0	COG0825@1|root,COG0825@2|Bacteria,1UHNS@1239|Firmicutes,4HA4C@91061|Bacilli,26RG8@186822|Paenibacillaceae	91061|Bacilli	I	Component of the acetyl coenzyme A carboxylase (ACC) complex. First, biotin carboxylase catalyzes the carboxylation of biotin on its carrier protein (BCCP) and then the CO(2) group is transferred by the carboxyltransferase to acetyl-CoA to form malonyl-CoA	accA	-	2.1.3.15,6.4.1.2	ko:K01962	ko00061,ko00620,ko00640,ko00720,ko01100,ko01110,ko01120,ko01130,ko01200,ko01212,map00061,map00620,map00640,map00720,map01100,map01110,map01120,map01130,map01200,map01212	M00082,M00376	R00742,R04386	RC00040,RC00253,RC00367	ko00000,ko00001,ko00002,ko01000	-	-	-	ACCA
K16_gff_gff3_14	349520.PPE_02847	6.76e-104	301.0	COG0511@1|root,COG0511@2|Bacteria,1VAB7@1239|Firmicutes,4HKCS@91061|Bacilli,26XI3@186822|Paenibacillaceae	91061|Bacilli	I	first, biotin carboxylase catalyzes the carboxylation of the carrier protein and then the transcarboxylase transfers the carboxyl group to form malonyl-CoA	accB	-	-	ko:K02160	ko00061,ko00620,ko00640,ko00720,ko01100,ko01110,ko01120,ko01130,ko01200,ko01212,map00061,map00620,map00640,map00720,map01100,map01110,map01120,map01130,map01200,map01212	M00082,M00376	R00742	RC00040,RC00367	ko00000,ko00001,ko00002	-	-	-	Biotin_lipoyl
K16_gff_gff3_15	349520.PPE_02846	0.0	895.0	COG0439@1|root,COG0439@2|Bacteria,1TP16@1239|Firmicutes,4HARK@91061|Bacilli,26SJC@186822|Paenibacillaceae	91061|Bacilli	I	An AccC homodimer forms the biotin carboxylase subunit of the acetyl CoA carboxylase, an enzyme that catalyzes the formation of malonyl-CoA, which in turn controls the rate of fatty acid metabolism	accC	-	6.3.4.14,6.4.1.2	ko:K01961	ko00061,ko00620,ko00640,ko00720,ko01100,ko01110,ko01120,ko01130,ko01200,ko01212,map00061,map00620,map00640,map00720,map01100,map01110,map01120,map01130,map01200,map01212	M00082,M00376	R00742,R04385	RC00040,RC00253,RC00367	ko00000,ko00001,ko00002,ko01000	-	-	-	Biotin_carb_C,Biotin_carb_N,CPSase_L_D2
K16_gff_gff3_16	349520.PPE_01574	8.53e-212	585.0	COG0777@1|root,COG0777@2|Bacteria,1TP4U@1239|Firmicutes,4HAI7@91061|Bacilli,26T3X@186822|Paenibacillaceae	91061|Bacilli	I	Component of the acetyl coenzyme A carboxylase (ACC) complex. Biotin carboxylase (BC) catalyzes the carboxylation of biotin on its carrier protein (BCCP) and then the CO(2) group is transferred by the transcarboxylase to acetyl-CoA to form malonyl- CoA	accD	-	2.1.3.15,6.4.1.2	ko:K01963	ko00061,ko00620,ko00640,ko00720,ko01100,ko01110,ko01120,ko01130,ko01200,ko01212,map00061,map00620,map00640,map00720,map01100,map01110,map01120,map01130,map01200,map01212	M00082,M00376	R00742,R04386	RC00040,RC00253,RC00367	ko00000,ko00001,ko00002,ko01000	-	-	-	Carboxyl_trans
K16_gff_gff3_17	349520.PPE_02699	1.25e-280	768.0	COG0282@1|root,COG0282@2|Bacteria,1TQ22@1239|Firmicutes,4HA7K@91061|Bacilli,26R5M@186822|Paenibacillaceae	91061|Bacilli	C	Catalyzes the formation of acetyl phosphate from acetate and ATP. Can also catalyze the reverse reaction	ackA	-	2.7.2.1	ko:K00925	ko00430,ko00620,ko00640,ko00680,ko00720,ko01100,ko01120,ko01200,map00430,map00620,map00640,map00680,map00720,map01100,map01120,map01200	M00357,M00579	R00315,R01353	RC00002,RC00043	ko00000,ko00001,ko00002,ko01000	-	-	-	Acetate_kinase
K16_gff_gff3_18	349520.PPE_03951	0.0	925.0	COG1115@1|root,COG1115@2|Bacteria,1TNZP@1239|Firmicutes,4H9SZ@91061|Bacilli,26U13@186822|Paenibacillaceae	91061|Bacilli	E	Sodium alanine symporter	yrbD	GO:0005575,GO:0005623,GO:0005886,GO:0016020,GO:0044464,GO:0071944	-	ko:K03310	-	-	-	-	ko00000	2.A.25	-	-	Na_Ala_symp
K16_gff_gff3_19	1052684.PPM_1848	1.2e-43	142.0	COG0236@1|root,COG0236@2|Bacteria,1VEE3@1239|Firmicutes,4HNQ0@91061|Bacilli,26YZG@186822|Paenibacillaceae	91061|Bacilli	IQ	Carrier of the growing fatty acid chain in fatty acid biosynthesis	acpP	GO:0000035,GO:0000036,GO:0003674,GO:0005488,GO:0005575,GO:0005622,GO:0005623,GO:0005737,GO:0005829,GO:0005975,GO:0006082,GO:0006629,GO:0006631,GO:0006633,GO:0006643,GO:0006644,GO:0006664,GO:0006793,GO:0006796,GO:0008150,GO:0008152,GO:0008610,GO:0008654,GO:0009058,GO:0009245,GO:0009247,GO:0009311,GO:0009312,GO:0009987,GO:0016051,GO:0016053,GO:0019637,GO:0019752,GO:0019842,GO:0031177,GO:0032787,GO:…	-	ko:K02078	-	-	-	-	ko00000,ko00001	-	-	-	PP-binding
K16_gff_gff3_20	1052684.PPM_3995	2.53e-49	157.0	COG0236@1|root,COG0236@2|Bacteria,1TZ04@1239|Firmicutes,4I86G@91061|Bacilli,26Z22@186822|Paenibacillaceae	91061|Bacilli	IQ	Phosphopantetheine attachment site	-	-	-	ko:K02078	-	-	-	-	ko00000,ko00001	-	-	-	PP-binding
K16_gff_gff3_21	349520.PPE_03783	9.56e-59	181.0	COG0236@1|root,COG0236@2|Bacteria,1VQGD@1239|Firmicutes,4I88Y@91061|Bacilli,26ZAM@186822|Paenibacillaceae	91061|Bacilli	IQ	carrier protein	-	-	-	ko:K02078	-	-	-	-	ko00000,ko00001	-	-	-	PP-binding
K16_gff_gff3_22	349520.PPE_00693	3.92e-89	261.0	COG0736@1|root,COG0736@2|Bacteria,1VA0T@1239|Firmicutes,4HKBI@91061|Bacilli,26YCJ@186822|Paenibacillaceae	91061|Bacilli	I	Transfers the 4'-phosphopantetheine moiety from coenzyme A to a Ser of acyl-carrier-protein	acpS	-	2.7.8.7	ko:K00997	ko00770,map00770	-	R01625	RC00002	ko00000,ko00001,ko01000	-	-	iYO844.BSU04620	ACPS
K16_gff_gff3_23	349520.PPE_02952	0.0	1164.0	COG0365@1|root,COG0365@2|Bacteria,1TQTI@1239|Firmicutes,4H9PN@91061|Bacilli,26TDB@186822|Paenibacillaceae	91061|Bacilli	I	catalyzes the conversion of acetate and CoA to acetyl-CoA	acsA	-	6.2.1.1	ko:K01895	ko00010,ko00620,ko00640,ko00680,ko00720,ko01100,ko01110,ko01120,ko01130,ko01200,map00010,map00620,map00640,map00680,map00720,map01100,map01110,map01120,map01130,map01200	M00357	R00235,R00236,R00316,R00926,R01354	RC00004,RC00012,RC00043,RC00070,RC02746,RC02816	ko00000,ko00001,ko00002,ko01000,ko01004	-	-	-	AMP-binding,AMP-binding_C
K16_gff_gff3_24	349520.PPE_02953	3.58e-160	448.0	COG0454@1|root,COG0456@2|Bacteria,1UII7@1239|Firmicutes,4ISIQ@91061|Bacilli,26QNM@186822|Paenibacillaceae	91061|Bacilli	K	acetoin utilization protein	acuA	-	-	ko:K04766	-	-	-	-	ko00000,ko01000	-	-	-	Acetyltransf_1
K16_gff_gff3_25	349520.PPE_03949	1.98e-127	362.0	COG0350@1|root,COG0350@2|Bacteria,1VA03@1239|Firmicutes,4HETA@91061|Bacilli,26XF4@186822|Paenibacillaceae	91061|Bacilli	L	Involved in the cellular defense against the biological effects of O6-methylguanine (O6-MeG) and O4-methylthymine (O4-MeT) in DNA. Repairs the methylated nucleobase in DNA by stoichiometrically transferring the methyl group to a cysteine residue in the enzyme. This is a suicide reaction the enzyme is irreversibly inactivated	adaB	-	2.1.1.63	ko:K00567,ko:K10778,ko:K13531	-	-	-	-	ko00000,ko01000,ko03000,ko03400	-	-	-	DNA_binding_1,Methyltransf_1N
K16_gff_gff3_26	349520.PPE_01174	9.84e-181	502.0	COG4689@1|root,COG4689@2|Bacteria,1VRW9@1239|Firmicutes,4HVV4@91061|Bacilli,26T6B@186822|Paenibacillaceae	91061|Bacilli	Q	Acetoacetate decarboxylase (ADC)	adc1	-	4.1.1.4	ko:K01574	ko00072,ko00640,ko01100,map00072,map00640,map01100	M00088	R01366	RC00040	ko00000,ko00001,ko00002,ko01000	-	-	-	ADC
K16_gff_gff3_27	349520.PPE_03196	0.0	2566.0	COG1074@1|root,COG1074@2|Bacteria,1TQ35@1239|Firmicutes,4HA64@91061|Bacilli,26RNV@186822|Paenibacillaceae	91061|Bacilli	L	ATP-dependent helicase nuclease subunit A	addA	GO:0003674,GO:0003824,GO:0004518,GO:0004527,GO:0006139,GO:0006259,GO:0006725,GO:0006807,GO:0008150,GO:0008152,GO:0009987,GO:0016787,GO:0016788,GO:0034641,GO:0043170,GO:0044237,GO:0044238,GO:0044260,GO:0046483,GO:0071704,GO:0090304,GO:0090305,GO:1901360	3.6.4.12	ko:K16898	-	-	-	-	ko00000,ko01000,ko03400	-	-	-	PDDEXK_1,UvrD-helicase,UvrD_C
K16_gff_gff3_28	349520.PPE_03197	0.0	2320.0	COG3857@1|root,COG3857@2|Bacteria,1TQJW@1239|Firmicutes,4HAY6@91061|Bacilli,26QFV@186822|Paenibacillaceae	91061|Bacilli	L	The heterodimer acts as both an ATP-dependent DNA helicase and an ATP-dependent, dual-direction single-stranded exonuclease. Recognizes the chi site generating a DNA molecule suitable for the initiation of homologous recombination. The AddB nuclease domain is not required for chi fragment generation	rexB	GO:0003674,GO:0003678,GO:0003824,GO:0004003,GO:0004386,GO:0004518,GO:0004519,GO:0004527,GO:0006139,GO:0006259,GO:0006281,GO:0006302,GO:0006310,GO:0006725,GO:0006807,GO:0006950,GO:0006974,GO:0006996,GO:0008026,GO:0008094,GO:0008150,GO:0008152,GO:0009987,GO:0016043,GO:0016462,GO:0016787,GO:0016788,GO:0016817,GO:0016818,GO:0016887,GO:0017111,GO:0032392,GO:0032508,GO:0033554,GO:0034641,GO:0042623,GO:…	3.6.4.12	ko:K16899	-	-	-	-	ko00000,ko01000,ko03400	-	-	-	Exonuc_V_gamma,PDDEXK_1,UvrD_C
K16_gff_gff3_29	349520.PPE_01791	0.0	1180.0	COG1001@1|root,COG1001@2|Bacteria,1TP84@1239|Firmicutes,4HBB2@91061|Bacilli,26T7U@186822|Paenibacillaceae	91061|Bacilli	F	Belongs to the metallo-dependent hydrolases superfamily. Adenine deaminase family	ade	-	3.5.4.2	ko:K01486	ko00230,ko01100,map00230,map01100	-	R01244	RC00477	ko00000,ko00001,ko01000	-	-	-	Adenine_deam_C,Amidohydro_1
K16_gff_gff3_30	349520.PPE_04586	0.0	1147.0	COG1001@1|root,COG1001@2|Bacteria,1TP84@1239|Firmicutes,4HD5N@91061|Bacilli,2758G@186822|Paenibacillaceae	91061|Bacilli	F	Belongs to the metallo-dependent hydrolases superfamily. Adenine deaminase family	ade	-	3.5.4.2	ko:K01486	ko00230,ko01100,map00230,map01100	-	R01244	RC00477	ko00000,ko00001,ko01000	-	-	-	Adenine_deam_C,Amidohydro_1,Amidohydro_3
K16_gff_gff3_31	349520.PPE_03786	4.18e-284	777.0	COG1820@1|root,COG1820@2|Bacteria,1TPFK@1239|Firmicutes,4HC6C@91061|Bacilli,26RVP@186822|Paenibacillaceae	91061|Bacilli	G	Belongs to the metallo-dependent hydrolases superfamily. NagA family	nagA	-	3.5.1.25	ko:K01443	ko00520,ko01130,map00520,map01130	-	R02059	RC00166,RC00300	ko00000,ko00001,ko01000	-	-	-	Amidohydro_1
K16_gff_gff3_32	349520.PPE_00278	1.3e-238	656.0	COG1064@1|root,COG1064@2|Bacteria,1TP5B@1239|Firmicutes,4HA9Z@91061|Bacilli,26RV1@186822|Paenibacillaceae	91061|Bacilli	C	alcohol dehydrogenase	adhP	-	1.1.1.1	ko:K00001,ko:K13953	ko00010,ko00071,ko00350,ko00625,ko00626,ko00830,ko00980,ko00982,ko01100,ko01110,ko01120,ko01130,ko01220,map00010,map00071,map00350,map00625,map00626,map00830,map00980,map00982,map01100,map01110,map01120,map01130,map01220	-	R00623,R00754,R02124,R04805,R04880,R05233,R05234,R06917,R06927,R07105,R08281,R08306,R08310	RC00050,RC00087,RC00088,RC00099,RC00116,RC00649,RC01734,RC02273	ko00000,ko00001,ko01000	-	-	-	ADH_N,ADH_zinc_N
K16_gff_gff3_33	349520.PPE_03553	1.71e-286	781.0	COG1979@1|root,COG1979@2|Bacteria,1TPS3@1239|Firmicutes,4H9TR@91061|Bacilli,26R4V@186822|Paenibacillaceae	91061|Bacilli	C	Dehydrogenase	yugJ	-	-	ko:K19955	-	-	-	-	ko00000,ko01000	-	-	-	Fe-ADH
K16_gff_gff3_34	349520.PPE_01824	9.33e-273	746.0	COG1454@1|root,COG1454@2|Bacteria,1TPB4@1239|Firmicutes,4HAPA@91061|Bacilli,26SE2@186822|Paenibacillaceae	91061|Bacilli	C	alcohol dehydrogenase	mdh	-	-	-	-	-	-	-	-	-	-	-	Fe-ADH
K16_gff_gff3_35	349520.PPE_02875	0.0	1702.0	COG1012@1|root,COG1454@1|root,COG1012@2|Bacteria,COG1454@2|Bacteria,1TPB4@1239|Firmicutes,4HAN8@91061|Bacilli,26QC6@186822|Paenibacillaceae	91061|Bacilli	C	belongs to the iron- containing alcohol dehydrogenase family	adh	-	1.1.1.1,1.2.1.10	ko:K04072	ko00010,ko00071,ko00350,ko00620,ko00625,ko00626,ko00650,ko01100,ko01110,ko01120,ko01130,ko01220,map00010,map00071,map00350,map00620,map00625,map00626,map00650,map01100,map01110,map01120,map01130,map01220	-	R00228,R00623,R00754,R01172,R04880,R05233,R05234,R06917,R06927	RC00004,RC00050,RC00088,RC00099,RC00116,RC00184,RC00649,RC01195	ko00000,ko00001,ko01000	-	-	-	Aldedh,Fe-ADH
K16_gff_gff3_36	349520.PPE_00441	2.64e-80	238.0	COG0789@1|root,COG0789@2|Bacteria,1VAAP@1239|Firmicutes,4HKZ9@91061|Bacilli,26YCC@186822|Paenibacillaceae	91061|Bacilli	K	helix_turn_helix, mercury resistance	adhR	-	-	ko:K21745	-	-	-	-	ko00000,ko03000	-	-	-	MerR,MerR_1
K16_gff_gff3_37	349520.PPE_04257	2.13e-151	425.0	COG0563@1|root,COG0563@2|Bacteria,1TP27@1239|Firmicutes,4HA89@91061|Bacilli,26U47@186822|Paenibacillaceae	91061|Bacilli	F	Catalyzes the reversible transfer of the terminal phosphate group between ATP and AMP. Plays an important role in cellular energy homeostasis and in adenine nucleotide metabolism	adk	GO:0003674,GO:0003824,GO:0004017,GO:0005575,GO:0005622,GO:0005623,GO:0005737,GO:0006139,GO:0006725,GO:0006753,GO:0006793,GO:0006796,GO:0006807,GO:0008150,GO:0008152,GO:0009058,GO:0009117,GO:0009123,GO:0009165,GO:0009987,GO:0015949,GO:0016301,GO:0016310,GO:0016740,GO:0016772,GO:0016776,GO:0018130,GO:0019205,GO:0019438,GO:0019637,GO:0034641,GO:0034654,GO:0044237,GO:0044238,GO:0044249,GO:0044271,GO:…	2.7.4.3	ko:K00939	ko00230,ko00730,ko01100,ko01110,ko01130,map00230,map00730,map01100,map01110,map01130	M00049	R00127,R01547,R11319	RC00002	ko00000,ko00001,ko00002,ko01000,ko04147	-	-	-	ADK,ADK_lid
K16_gff_gff3_38	349520.PPE_03138	5.57e-307	836.0	COG0499@1|root,COG0499@2|Bacteria,1TQY0@1239|Firmicutes,4HE7F@91061|Bacilli,26QR8@186822|Paenibacillaceae	91061|Bacilli	H	May play a key role in the regulation of the intracellular concentration of adenosylhomocysteine	ahcY	-	3.3.1.1	ko:K01251	ko00270,ko01100,map00270,map01100	M00035	R00192,R04936	RC00056,RC00069,RC01161,RC01243	ko00000,ko00001,ko00002,ko01000,ko01009,ko04147	-	-	-	AdoHcyase,AdoHcyase_NAD
K16_gff_gff3_39	349520.PPE_01375	1.1e-128	365.0	COG0450@1|root,COG0450@2|Bacteria,1TQU7@1239|Firmicutes,4HA2M@91061|Bacilli,26RF3@186822|Paenibacillaceae	91061|Bacilli	O	Thioredoxin peroxidase	ykuU	-	-	-	-	-	-	-	-	-	-	-	1-cysPrx_C,AhpC-TSA
K16_gff_gff3_40	349520.PPE_00567	1.73e-87	258.0	COG2128@1|root,COG2128@2|Bacteria,1V97G@1239|Firmicutes,4HHFF@91061|Bacilli,26XRX@186822|Paenibacillaceae	91061|Bacilli	S	Antioxidant protein with alkyl hydroperoxidase activity. Required for the reduction of the AhpC active site cysteine residues and for the regeneration of the AhpC enzyme activity	ydfG	-	-	-	-	-	-	-	-	-	-	-	CMD
K16_gff_gff3_41	349520.PPE_03577	0.0	1717.0	COG0013@1|root,COG0013@2|Bacteria,1TPK6@1239|Firmicutes,4H9XC@91061|Bacilli,26RFD@186822|Paenibacillaceae	91061|Bacilli	J	Catalyzes the attachment of alanine to tRNA(Ala) in a two-step reaction alanine is first activated by ATP to form Ala- AMP and then transferred to the acceptor end of tRNA(Ala). Also edits incorrectly charged Ser-tRNA(Ala) and Gly-tRNA(Ala) via its editing domain	alaS	GO:0003674,GO:0003824,GO:0004812,GO:0004813,GO:0005488,GO:0005575,GO:0005622,GO:0005623,GO:0005737,GO:0005829,GO:0006082,GO:0006139,GO:0006396,GO:0006399,GO:0006400,GO:0006412,GO:0006418,GO:0006419,GO:0006518,GO:0006520,GO:0006725,GO:0006807,GO:0008033,GO:0008150,GO:0008152,GO:0009058,GO:0009059,GO:0009451,GO:0009987,GO:0010467,GO:0016070,GO:0016597,GO:0016874,GO:0016875,GO:0019538,GO:0019752,GO:…	6.1.1.7	ko:K01872	ko00970,map00970	M00359,M00360	R03038	RC00055,RC00523	ko00000,ko00001,ko00002,ko01000,ko01007,ko03016	-	-	-	DHHA1,tRNA-synt_2c,tRNA_SAD
K16_gff_gff3_42	349520.PPE_04143	9.01e-275	752.0	COG0013@1|root,COG0013@2|Bacteria,1TSBZ@1239|Firmicutes,4HADV@91061|Bacilli,26SSK@186822|Paenibacillaceae	91061|Bacilli	J	Related to alanyl-tRNA synthetase HxxxH domain	alaS_2	-	6.1.1.7	ko:K01872	ko00970,map00970	M00359,M00360	R03038	RC00055,RC00523	ko00000,ko00001,ko00002,ko01000,ko01007,ko03016	-	-	-	DHHA1,tRNA-synt_2c,tRNA_SAD
K16_gff_gff3_43	349520.PPE_03782	7.15e-300	816.0	COG0535@1|root,COG0535@2|Bacteria,1UA7D@1239|Firmicutes,4IKIK@91061|Bacilli,26TI9@186822|Paenibacillaceae	91061|Bacilli	C	radical SAM protein	-	-	-	-	-	-	-	-	-	-	-	-	Fer4_12,Fer4_14,Radical_SAM,SPASM
K16_gff_gff3_44	349520.PPE_01011	6.2e-263	721.0	COG0686@1|root,COG0686@2|Bacteria,1TNZ5@1239|Firmicutes,4HABX@91061|Bacilli,26SM7@186822|Paenibacillaceae	91061|Bacilli	E	Belongs to the AlaDH PNT family	ald	GO:0000286,GO:0003674,GO:0003824,GO:0005575,GO:0005622,GO:0005623,GO:0005737,GO:0005829,GO:0006082,GO:0006520,GO:0006522,GO:0006524,GO:0006807,GO:0008150,GO:0008152,GO:0009056,GO:0009063,GO:0009078,GO:0009080,GO:0009653,GO:0009987,GO:0016054,GO:0016491,GO:0016638,GO:0019752,GO:0030154,GO:0030435,GO:0032502,GO:0043436,GO:0043934,GO:0044237,GO:0044238,GO:0044248,GO:0044281,GO:0044282,GO:0044424,GO:…	1.4.1.1	ko:K00259	ko00250,ko00430,ko01100,map00250,map00430,map01100	-	R00396	RC00008	ko00000,ko00001,ko01000	-	-	-	AlaDh_PNT_C,AlaDh_PNT_N
K16_gff_gff3_45	985665.HPL003_23165	1.67e-100	294.0	COG1595@1|root,COG1595@2|Bacteria,1V7S9@1239|Firmicutes,4HJ5E@91061|Bacilli,26UZY@186822|Paenibacillaceae	91061|Bacilli	K	Belongs to the sigma-70 factor family. ECF subfamily	sigW9	-	-	-	-	-	-	-	-	-	-	-	Sigma70_r2,Sigma70_r4_2
K16_gff_gff3_46	349520.PPE_03947	1.03e-139	395.0	COG0122@1|root,COG0122@2|Bacteria,1TQAF@1239|Firmicutes,4HBYM@91061|Bacilli,26S4B@186822|Paenibacillaceae	91061|Bacilli	L	8-oxoguanine DNA glycosylase	-	-	3.2.2.21	ko:K01247	ko03410,map03410	-	-	-	ko00000,ko00001,ko01000,ko03400	-	-	-	HhH-GPD
K16_gff_gff3_47	349520.PPE_01219	1.11e-283	775.0	COG0787@1|root,COG0787@2|Bacteria,1TNYY@1239|Firmicutes,4HA95@91061|Bacilli,26Q94@186822|Paenibacillaceae	91061|Bacilli	E	Catalyzes the interconversion of L-alanine and D- alanine. May also act on other amino acids	alr	-	5.1.1.1	ko:K01775	ko00473,ko01100,ko01502,map00473,map01100,map01502	-	R00401	RC00285	ko00000,ko00001,ko01000,ko01011	-	-	-	Ala_racemase_C,Ala_racemase_N
K16_gff_gff3_48	349520.PPE_02045	4.01e-181	503.0	COG3527@1|root,COG3527@2|Bacteria,1V4AH@1239|Firmicutes,4HJ98@91061|Bacilli,26VIC@186822|Paenibacillaceae	91061|Bacilli	H	Alpha-acetolactate decarboxylase	budA	-	4.1.1.5	ko:K01575	ko00650,ko00660,map00650,map00660	-	R02948	RC00812	ko00000,ko00001,ko01000	-	-	-	AAL_decarboxy
K16_gff_gff3_49	349520.PPE_02046	0.0	1105.0	COG0028@1|root,COG0028@2|Bacteria,1TQE8@1239|Firmicutes,4HAV1@91061|Bacilli,26QIS@186822|Paenibacillaceae	91061|Bacilli	EH	Belongs to the TPP enzyme family	alsS	-	2.2.1.6	ko:K01652	ko00290,ko00650,ko00660,ko00770,ko01100,ko01110,ko01130,ko01210,ko01230,map00290,map00650,map00660,map00770,map01100,map01110,map01130,map01210,map01230	M00019,M00570	R00006,R00014,R00226,R03050,R04672,R04673,R08648	RC00027,RC00106,RC01192,RC02744,RC02893	ko00000,ko00001,ko00002,ko01000	-	-	-	TPP_enzyme_C,TPP_enzyme_M,TPP_enzyme_N
K16_gff_gff3_50	349520.PPE_02895	2.64e-175	490.0	28NMK@1|root,2ZBN3@2|Bacteria,1TT4K@1239|Firmicutes,4HBFT@91061|Bacilli,26QA8@186822|Paenibacillaceae	91061|Bacilli	U	Involved in peptidoglycan biosynthesis. Transports lipid-linked peptidoglycan precursors from the inner to the outer leaflet of the cytoplasmic membrane	amj	-	-	-	-	-	-	-	-	-	-	-	Amj
K16_gff_gff3_51	349520.PPE_04746	1.48e-244	671.0	COG0252@1|root,COG0252@2|Bacteria,1TPP9@1239|Firmicutes,4HD98@91061|Bacilli,274UM@186822|Paenibacillaceae	91061|Bacilli	EJ	Asparaginase	ansA	GO:0005575,GO:0005622,GO:0005623,GO:0005737,GO:0044424,GO:0044464	3.5.1.1	ko:K01424	ko00250,ko00460,ko01100,ko01110,map00250,map00460,map01100,map01110	-	R00485	RC00010,RC02798	ko00000,ko00001,ko01000	-	-	-	Asparaginase
K16_gff_gff3_52	349520.PPE_00754	1.75e-242	670.0	COG0252@1|root,COG0252@2|Bacteria,1TPP9@1239|Firmicutes,4H9YJ@91061|Bacilli,26UEB@186822|Paenibacillaceae	91061|Bacilli	EJ	Belongs to the asparaginase 1 family	ansB	GO:0003674,GO:0003824,GO:0004067,GO:0005575,GO:0005622,GO:0005623,GO:0005737,GO:0006082,GO:0006520,GO:0006528,GO:0006530,GO:0006807,GO:0008150,GO:0008152,GO:0009056,GO:0009063,GO:0009064,GO:0009065,GO:0009066,GO:0009068,GO:0009987,GO:0016054,GO:0016787,GO:0016810,GO:0016811,GO:0019752,GO:0032787,GO:0034641,GO:0043436,GO:0043603,GO:0044237,GO:0044238,GO:0044248,GO:0044281,GO:0044282,GO:0044424,GO:…	3.5.1.1	ko:K01424	ko00250,ko00460,ko01100,ko01110,map00250,map00460,map01100,map01110	-	R00485	RC00010,RC02798	ko00000,ko00001,ko01000	-	-	-	Asparaginase
K16_gff_gff3_53	349520.PPE_00910	0.0	1723.0	COG0639@1|root,COG4639@1|root,COG0639@2|Bacteria,COG4639@2|Bacteria,1TPCI@1239|Firmicutes,4HBD8@91061|Bacilli,26SB4@186822|Paenibacillaceae	91061|Bacilli	T	Diadenosine tetraphosphatase	prpA1	-	-	-	-	-	-	-	-	-	-	-	AAA_33,Metallophos,PNKP-ligase_C,PNKP_ligase
K16_gff_gff3_54	349520.PPE_00261	0.0	1046.0	COG0747@1|root,COG0747@2|Bacteria,1TQ0N@1239|Firmicutes,4HUAW@91061|Bacilli,26QAC@186822|Paenibacillaceae	91061|Bacilli	E	ABC transporter substrate-binding protein	XK27_07260	-	-	ko:K02035	ko02024,map02024	M00239	-	-	ko00000,ko00001,ko00002,ko02000	3.A.1.5	-	-	SBP_bac_5
K16_gff_gff3_55	349520.PPE_00396	0.0	1201.0	COG0747@1|root,COG0747@2|Bacteria,1TQ0N@1239|Firmicutes,4HARF@91061|Bacilli,26QIY@186822|Paenibacillaceae	91061|Bacilli	E	ABC transporter substrate-binding protein	oppA1	-	-	ko:K02035	ko02024,map02024	M00239	-	-	ko00000,ko00001,ko00002,ko02000	3.A.1.5	-	-	SBP_bac_5
K16_gff_gff3_56	349520.PPE_03458	9.9e-239	656.0	COG0673@1|root,COG0673@2|Bacteria,1UZRV@1239|Firmicutes,4HJX9@91061|Bacilli,26S6R@186822|Paenibacillaceae	91061|Bacilli	S	Oxidoreductase family, NAD-binding Rossmann fold	-	-	-	-	-	-	-	-	-	-	-	-	GFO_IDH_MocA
K16_gff_gff3_57	349520.PPE_03617	1.78e-116	333.0	COG0503@1|root,COG0503@2|Bacteria,1V1BV@1239|Firmicutes,4HFUA@91061|Bacilli,26QIK@186822|Paenibacillaceae	91061|Bacilli	F	Catalyzes a salvage reaction resulting in the formation of AMP, that is energically less costly than de novo synthesis	apt	GO:0003674,GO:0003824,GO:0003999,GO:0005575,GO:0005622,GO:0005623,GO:0005737,GO:0006139,GO:0006144,GO:0006168,GO:0006725,GO:0006807,GO:0008150,GO:0008152,GO:0009058,GO:0009112,GO:0009113,GO:0009987,GO:0016740,GO:0016757,GO:0016763,GO:0018130,GO:0019438,GO:0034641,GO:0034654,GO:0042440,GO:0043094,GO:0043096,GO:0043101,GO:0044237,GO:0044238,GO:0044249,GO:0044271,GO:0044281,GO:0044424,GO:0044464,GO:…	2.4.2.7	ko:K00759	ko00230,ko01100,map00230,map01100	-	R00190,R01229,R04378	RC00063	ko00000,ko00001,ko01000,ko04147	-	-	-	Pribosyltran
K16_gff_gff3_58	349520.PPE_00541	2.36e-134	380.0	COG1309@1|root,COG1309@2|Bacteria,1UZ9I@1239|Firmicutes,4HPQ2@91061|Bacilli,26TY9@186822|Paenibacillaceae	91061|Bacilli	K	Transcriptional regulator	ydeS	-	-	-	-	-	-	-	-	-	-	-	HTH_7,TetR_C_11,TetR_N
K16_gff_gff3_59	349520.PPE_04844	0.0	953.0	COG2160@1|root,COG2160@2|Bacteria,1TPXC@1239|Firmicutes,4HAWS@91061|Bacilli,26U5P@186822|Paenibacillaceae	91061|Bacilli	G	Catalyzes the conversion of L-arabinose to L-ribulose	araA	-	5.3.1.4	ko:K01804	ko00040,ko01100,map00040,map01100	-	R01761	RC00516	ko00000,ko00001,ko01000	-	-	-	Arabinose_Iso_C,Arabinose_Isome
K16_gff_gff3_60	349520.PPE_00638	1.28e-226	623.0	COG0662@1|root,COG2207@1|root,COG0662@2|Bacteria,COG2207@2|Bacteria,1V1K0@1239|Firmicutes,4HQ1T@91061|Bacilli,26TSG@186822|Paenibacillaceae	91061|Bacilli	K	araC-type DNA-binding domain-containing	rhaS2	-	-	-	-	-	-	-	-	-	-	-	AraC_binding,HTH_18
K16_gff_gff3_61	349520.PPE_03557	1.66e-209	578.0	COG4977@1|root,COG4977@2|Bacteria,1V0GZ@1239|Firmicutes,4HD47@91061|Bacilli,26R4W@186822|Paenibacillaceae	91061|Bacilli	K	AraC family transcriptional regulator	msmR9	-	-	-	-	-	-	-	-	-	-	-	AraC_binding,HTH_18,HTH_AraC
K16_gff_gff3_62	349520.PPE_04153	1.71e-202	560.0	COG2169@1|root,COG2169@2|Bacteria,1V44Y@1239|Firmicutes,4HN01@91061|Bacilli,26TE2@186822|Paenibacillaceae	91061|Bacilli	F	AraC family transcriptional regulator	yfiF7	-	-	-	-	-	-	-	-	-	-	-	AraC_binding,HTH_18
K16_gff_gff3_63	985665.HPL003_06975	1.7e-169	473.0	COG0235@1|root,COG0235@2|Bacteria,1TPDV@1239|Firmicutes,4H9W0@91061|Bacilli,26SKE@186822|Paenibacillaceae	91061|Bacilli	G	links the arabinose metabolic pathway to the pentose phosphate pathway and allows the bacteria to use arabinose as an energy source	araD	-	5.1.3.4	ko:K03077	ko00040,ko00053,ko01100,ko01120,map00040,map00053,map01100,map01120	M00550	R05850	RC01479	ko00000,ko00001,ko00002,ko01000	-	-	-	Aldolase_II
K16_gff_gff3_64	1052684.PPM_0976	0.0	880.0	COG0477@1|root,COG2814@2|Bacteria,1TREV@1239|Firmicutes,4HAN1@91061|Bacilli,26VJE@186822|Paenibacillaceae	91061|Bacilli	P	Belongs to the major facilitator superfamily. Sugar transporter (TC 2.A.1.1) family	araE	GO:0003674,GO:0005215,GO:0005351,GO:0005402,GO:0005575,GO:0005623,GO:0005886,GO:0006810,GO:0006811,GO:0006812,GO:0008150,GO:0008324,GO:0008643,GO:0015075,GO:0015077,GO:0015078,GO:0015144,GO:0015291,GO:0015293,GO:0015294,GO:0015295,GO:0015318,GO:0015672,GO:0016020,GO:0022804,GO:0022857,GO:0022890,GO:0034219,GO:0034220,GO:0044464,GO:0051179,GO:0051234,GO:0055085,GO:0071702,GO:0071944,GO:0098655,GO:…	-	ko:K02100	-	-	-	-	ko00000,ko02000	2.A.1.1.2	-	-	Sugar_tr
K16_gff_gff3_65	349520.PPE_00790	0.0	875.0	COG1653@1|root,COG1653@2|Bacteria,1TS9Z@1239|Firmicutes,4HAYY@91061|Bacilli,26SK1@186822|Paenibacillaceae	91061|Bacilli	G	Arabinose-binding protein	araN	-	-	ko:K17234	ko02010,map02010	M00602	-	-	ko00000,ko00001,ko00002,ko02000	3.A.1.1.34	-	-	SBP_bac_1,SBP_bac_8
K16_gff_gff3_66	349520.PPE_00791	1.44e-226	624.0	COG1175@1|root,COG1175@2|Bacteria,1TRSP@1239|Firmicutes,4HDJS@91061|Bacilli,26SR8@186822|Paenibacillaceae	91061|Bacilli	G	Arabinose transporter permease	araP	-	-	ko:K17235	ko02010,map02010	M00602	-	-	ko00000,ko00001,ko00002,ko02000	3.A.1.1.34	-	-	BPD_transp_1
K16_gff_gff3_67	349520.PPE_03092	5.67e-202	560.0	COG0395@1|root,COG0395@2|Bacteria,1TS0D@1239|Firmicutes,4HA5Y@91061|Bacilli,26R41@186822|Paenibacillaceae	91061|Bacilli	G	ABC transporter permease	ytcP3	-	-	ko:K17320	ko02010,map02010	M00603	-	-	ko00000,ko00001,ko00002,ko02000	3.A.1.1.29,3.A.1.1.9	-	-	BPD_transp_1
K16_gff_gff3_68	349520.PPE_04078	5.11e-210	581.0	COG0395@1|root,COG0395@2|Bacteria,1TP14@1239|Firmicutes,4HE8T@91061|Bacilli,26QIN@186822|Paenibacillaceae	91061|Bacilli	P	Sugar ABC transporter permease	lplC11	-	-	ko:K17320	ko02010,map02010	M00603	-	-	ko00000,ko00001,ko00002,ko02000	3.A.1.1.29,3.A.1.1.9	-	-	BPD_transp_1
K16_gff_gff3_69	349520.PPE_00340	1.4e-203	564.0	COG0395@1|root,COG0395@2|Bacteria,1UYJW@1239|Firmicutes,4HVNG@91061|Bacilli,26UHY@186822|Paenibacillaceae	91061|Bacilli	P	ABC-type sugar transport system, permease component	yurM1	-	-	ko:K17246	ko02010,map02010	M00601	-	-	ko00000,ko00001,ko00002,ko02000	3.A.1.1.40	-	-	BPD_transp_1
K16_gff_gff3_70	349520.PPE_04649	1.05e-186	520.0	COG0395@1|root,COG0395@2|Bacteria,1TSVW@1239|Firmicutes,4HDDZ@91061|Bacilli,26UQT@186822|Paenibacillaceae	91061|Bacilli	P	Sugar ABC transporter permease	malG	-	-	ko:K02026	-	M00207	-	-	ko00000,ko00002,ko02000	3.A.1.1	-	-	BPD_transp_1
K16_gff_gff3_71	1052684.PPM_1173	7.7e-187	520.0	COG0395@1|root,COG0395@2|Bacteria,1TR0I@1239|Firmicutes,4HB8C@91061|Bacilli,26U1N@186822|Paenibacillaceae	91061|Bacilli	G	ABC-type sugar transport system, permease component	ugpE1	-	-	ko:K02026,ko:K05815	ko02010,map02010	M00198,M00207	-	-	ko00000,ko00001,ko00002,ko02000	3.A.1.1,3.A.1.1.3	-	-	BPD_transp_1
K16_gff_gff3_72	349520.PPE_03706	1.69e-191	532.0	COG0395@1|root,COG0395@2|Bacteria,1TQG0@1239|Firmicutes,4HD6Q@91061|Bacilli,26STE@186822|Paenibacillaceae	91061|Bacilli	G	Sugar ABC transporter permease	araQ5	-	-	ko:K10242	ko02010,map02010	M00206	-	-	ko00000,ko00001,ko00002,ko02000	3.A.1.1.23	-	-	BPD_transp_1
K16_gff_gff3_73	1087481.AGFX01000041_gene627	1.39e-261	719.0	COG1609@1|root,COG1609@2|Bacteria,1TP9Q@1239|Firmicutes,4HARD@91061|Bacilli,26RWZ@186822|Paenibacillaceae	91061|Bacilli	K	GntR family transcriptional regulator	araR	-	-	ko:K02103	-	-	-	-	ko00000,ko03000	-	-	-	GntR,Peripla_BP_3
K16_gff_gff3_74	349520.PPE_04847	1.18e-253	696.0	COG1609@1|root,COG1609@2|Bacteria,1TP9Q@1239|Firmicutes,4HARD@91061|Bacilli,26RWZ@186822|Paenibacillaceae	91061|Bacilli	K	GntR family transcriptional regulator	araR	-	-	ko:K02103	-	-	-	-	ko00000,ko03000	-	-	-	GntR,Peripla_BP_1,Peripla_BP_3
K16_gff_gff3_75	349520.PPE_04381	6.6e-191	531.0	COG0548@1|root,COG0548@2|Bacteria,1TP0N@1239|Firmicutes,4HH91@91061|Bacilli,26SPA@186822|Paenibacillaceae	91061|Bacilli	E	Belongs to the acetylglutamate kinase family. ArgB subfamily	argB	GO:0003674,GO:0003824,GO:0003991,GO:0005488,GO:0006082,GO:0006520,GO:0006525,GO:0006526,GO:0006793,GO:0006796,GO:0006807,GO:0008150,GO:0008152,GO:0008652,GO:0009058,GO:0009064,GO:0009084,GO:0009987,GO:0016053,GO:0016301,GO:0016310,GO:0016597,GO:0016740,GO:0016772,GO:0016774,GO:0019752,GO:0031406,GO:0034618,GO:0036094,GO:0043167,GO:0043168,GO:0043169,GO:0043177,GO:0043436,GO:0044237,GO:0044238,GO:…	2.7.2.8	ko:K00930	ko00220,ko01100,ko01110,ko01130,ko01210,ko01230,map00220,map01100,map01110,map01130,map01210,map01230	M00028	R02649	RC00002,RC00043	ko00000,ko00001,ko00002,ko01000	-	-	-	AA_kinase
K16_gff_gff3_76	349520.PPE_04383	2.48e-253	694.0	COG0002@1|root,COG0002@2|Bacteria,1TPVI@1239|Firmicutes,4H9YD@91061|Bacilli,26QA1@186822|Paenibacillaceae	91061|Bacilli	E	Catalyzes the NADPH-dependent reduction of N-acetyl-5- glutamyl phosphate to yield N-acetyl-L-glutamate 5-semialdehyde	argC	GO:0003674,GO:0003824,GO:0003942,GO:0006082,GO:0006520,GO:0006525,GO:0006526,GO:0006807,GO:0008150,GO:0008152,GO:0008652,GO:0009058,GO:0009064,GO:0009084,GO:0009987,GO:0016053,GO:0016491,GO:0016620,GO:0016903,GO:0019752,GO:0043436,GO:0044237,GO:0044238,GO:0044249,GO:0044281,GO:0044283,GO:0046394,GO:0055114,GO:0071704,GO:1901564,GO:1901566,GO:1901576,GO:1901605,GO:1901607	1.2.1.38	ko:K00145	ko00220,ko01100,ko01110,ko01130,ko01210,ko01230,map00220,map01100,map01110,map01130,map01210,map01230	M00028,M00845	R03443	RC00684	ko00000,ko00001,ko00002,ko01000	-	-	iYO844.BSU11190	Semialdhyde_dh,Semialdhyde_dhC
K16_gff_gff3_77	349520.PPE_04380	2.62e-300	819.0	COG4992@1|root,COG4992@2|Bacteria,1TP9S@1239|Firmicutes,4H9VZ@91061|Bacilli,26R2D@186822|Paenibacillaceae	91061|Bacilli	E	acetylornithine aminotransferase	argD	GO:0003674,GO:0003824,GO:0003992,GO:0005488,GO:0005515,GO:0006082,GO:0006520,GO:0006525,GO:0006526,GO:0006807,GO:0008144,GO:0008150,GO:0008152,GO:0008483,GO:0008652,GO:0009058,GO:0009064,GO:0009084,GO:0009987,GO:0016053,GO:0016740,GO:0016769,GO:0019752,GO:0019842,GO:0030170,GO:0036094,GO:0042802,GO:0043167,GO:0043168,GO:0043436,GO:0044237,GO:0044238,GO:0044249,GO:0044281,GO:0044283,GO:0046394,GO:…	2.6.1.11,2.6.1.17	ko:K00821	ko00220,ko00300,ko01100,ko01110,ko01120,ko01130,ko01210,ko01230,map00220,map00300,map01100,map01110,map01120,map01130,map01210,map01230	M00016,M00028,M00845	R02283,R04475	RC00006,RC00062	ko00000,ko00001,ko00002,ko01000,ko01007	-	-	-	Aminotran_3
K16_gff_gff3_78	349520.PPE_04379	5.85e-225	620.0	COG0078@1|root,COG0078@2|Bacteria,1TPF2@1239|Firmicutes,4H9X8@91061|Bacilli,26S8W@186822|Paenibacillaceae	91061|Bacilli	E	Reversibly catalyzes the transfer of the carbamoyl group from carbamoyl phosphate (CP) to the N(epsilon) atom of ornithine (ORN) to produce L-citrulline	argF	GO:0000050,GO:0003674,GO:0003824,GO:0004585,GO:0005575,GO:0005622,GO:0005623,GO:0005737,GO:0006082,GO:0006520,GO:0006525,GO:0006526,GO:0006591,GO:0006807,GO:0008150,GO:0008152,GO:0008652,GO:0009058,GO:0009064,GO:0009084,GO:0009987,GO:0016053,GO:0016740,GO:0016741,GO:0016743,GO:0019627,GO:0019752,GO:0034641,GO:0042450,GO:0043436,GO:0043603,GO:0043604,GO:0044237,GO:0044238,GO:0044249,GO:0044271,GO:…	2.1.3.3	ko:K00611	ko00220,ko01100,ko01110,ko01130,ko01230,map00220,map01100,map01110,map01130,map01230	M00029,M00844	R01398	RC00096	ko00000,ko00001,ko00002,ko01000	-	-	-	OTCace,OTCace_N
K16_gff_gff3_79	349520.PPE_04378	1.51e-299	816.0	COG0137@1|root,COG0137@2|Bacteria,1TP3X@1239|Firmicutes,4HA1E@91061|Bacilli,26R4K@186822|Paenibacillaceae	91061|Bacilli	E	Belongs to the argininosuccinate synthase family. Type 1 subfamily	argG	GO:0000050,GO:0000053,GO:0003674,GO:0003824,GO:0004055,GO:0005575,GO:0005622,GO:0005623,GO:0005737,GO:0006082,GO:0006520,GO:0006525,GO:0006526,GO:0006575,GO:0006807,GO:0008150,GO:0008152,GO:0008652,GO:0009058,GO:0009064,GO:0009084,GO:0009987,GO:0016053,GO:0016874,GO:0016879,GO:0019627,GO:0019752,GO:0034641,GO:0043436,GO:0043603,GO:0043604,GO:0044237,GO:0044238,GO:0044249,GO:0044271,GO:0044281,GO:…	6.3.4.5	ko:K01940	ko00220,ko00250,ko01100,ko01110,ko01130,ko01230,ko05418,map00220,map00250,map01100,map01110,map01130,map01230,map05418	M00029,M00844,M00845	R01954	RC00380,RC00629	ko00000,ko00001,ko00002,ko01000,ko04147	-	-	iSB619.SA_RS04675	Arginosuc_synth
K16_gff_gff3_80	349520.PPE_04377	0.0	932.0	COG0165@1|root,COG0165@2|Bacteria,1TNZ6@1239|Firmicutes,4HB24@91061|Bacilli,26QNQ@186822|Paenibacillaceae	91061|Bacilli	E	argininosuccinate lyase	argH	GO:0003674,GO:0003824,GO:0004056,GO:0005575,GO:0005622,GO:0005623,GO:0005737,GO:0006082,GO:0006520,GO:0006525,GO:0006526,GO:0006591,GO:0006807,GO:0008150,GO:0008152,GO:0008652,GO:0009058,GO:0009064,GO:0009084,GO:0009987,GO:0016053,GO:0016829,GO:0016840,GO:0016842,GO:0019752,GO:0042450,GO:0043436,GO:0044237,GO:0044238,GO:0044249,GO:0044281,GO:0044283,GO:0044424,GO:0044464,GO:0046394,GO:0071704,GO:…	4.3.2.1	ko:K01755	ko00220,ko00250,ko01100,ko01110,ko01130,ko01230,map00220,map00250,map01100,map01110,map01130,map01230	M00029,M00844,M00845	R01086	RC00445,RC00447	ko00000,ko00001,ko00002,ko01000,ko04147	-	-	-	ASL_C2,Lyase_1
K16_gff_gff3_81	349520.PPE_04382	3.09e-286	783.0	COG1364@1|root,COG1364@2|Bacteria,1TPBP@1239|Firmicutes,4H9TQ@91061|Bacilli,26RR6@186822|Paenibacillaceae	91061|Bacilli	E	Catalyzes two activities which are involved in the cyclic version of arginine biosynthesis the synthesis of N- acetylglutamate from glutamate and acetyl-CoA as the acetyl donor, and of ornithine by transacetylation between N(2)-acetylornithine and glutamate	argJ	GO:0003674,GO:0003824,GO:0004042,GO:0004358,GO:0006082,GO:0006520,GO:0006525,GO:0006526,GO:0006591,GO:0006592,GO:0006807,GO:0008080,GO:0008150,GO:0008152,GO:0008652,GO:0009058,GO:0009064,GO:0009084,GO:0009987,GO:0016053,GO:0016407,GO:0016410,GO:0016740,GO:0016746,GO:0016747,GO:0019752,GO:0043436,GO:0044237,GO:0044238,GO:0044249,GO:0044281,GO:0044283,GO:0046394,GO:0071704,GO:1901564,GO:1901566,GO:…	2.3.1.1,2.3.1.35	ko:K00620	ko00220,ko01100,ko01110,ko01130,ko01210,ko01230,map00220,map01100,map01110,map01130,map01210,map01230	M00028	R00259,R02282	RC00004,RC00064	ko00000,ko00001,ko00002,ko01000	-	-	-	ArgJ
K16_gff_gff3_82	349520.PPE_02834	3.21e-102	296.0	COG1438@1|root,COG1438@2|Bacteria,1V1R7@1239|Firmicutes,4HFY8@91061|Bacilli,26X0G@186822|Paenibacillaceae	91061|Bacilli	K	Regulates arginine biosynthesis genes	argR	GO:0005575,GO:0005622,GO:0005623,GO:0005737,GO:0006082,GO:0006355,GO:0006520,GO:0006525,GO:0006807,GO:0008150,GO:0008152,GO:0009064,GO:0009889,GO:0009987,GO:0010468,GO:0010556,GO:0019219,GO:0019222,GO:0019752,GO:0031323,GO:0031326,GO:0043436,GO:0044237,GO:0044238,GO:0044281,GO:0044424,GO:0044464,GO:0050789,GO:0050794,GO:0051171,GO:0051252,GO:0060255,GO:0065007,GO:0071704,GO:0080090,GO:1901564,GO:…	-	ko:K03402	-	-	-	-	ko00000,ko03000	-	-	-	Arg_repressor,Arg_repressor_C
K16_gff_gff3_83	349520.PPE_00208	1.06e-278	761.0	COG1216@1|root,COG1216@2|Bacteria,1V22N@1239|Firmicutes,4HKI5@91061|Bacilli,26VNT@186822|Paenibacillaceae	91061|Bacilli	S	N-terminal domain of galactosyltransferase	wcaA	-	-	-	-	-	-	-	-	-	-	-	Glyco_transf_7C,Glycos_transf_2,Laminin_G_3
K16_gff_gff3_84	349520.PPE_03730	3.84e-215	597.0	COG1215@1|root,COG1215@2|Bacteria,1TXRV@1239|Firmicutes,4I6TK@91061|Bacilli,26UUQ@186822|Paenibacillaceae	91061|Bacilli	M	involved in cell wall biogenesis	dgtA	-	-	-	-	-	-	-	-	-	-	-	Glycos_transf_2
K16_gff_gff3_85	349520.PPE_00328	0.0	1269.0	COG1807@1|root,COG1807@2|Bacteria,1TPGI@1239|Firmicutes,4HCEY@91061|Bacilli,26SS8@186822|Paenibacillaceae	91061|Bacilli	M	4-amino-4-deoxy-L-arabinose transferase	ykcB	-	-	-	-	-	-	-	-	-	-	-	PMT_2
K16_gff_gff3_86	349520.PPE_01034	3.53e-254	697.0	COG2876@1|root,COG2876@2|Bacteria,1TP61@1239|Firmicutes,4HB03@91061|Bacilli,26QJ9@186822|Paenibacillaceae	91061|Bacilli	E	Catalyzes the formation of 3-deoxy-D-aribino-hept-2-ulosonate 7-phosphate from phosphoenolpyruvate and D-erythrose 4-phosphate and the formation of prephenate from chorismate	aroA1	-	2.5.1.54,5.4.99.5	ko:K03856,ko:K13853	ko00400,ko01100,ko01110,ko01130,ko01230,map00400,map01100,map01110,map01130,map01230	M00022,M00024,M00025	R01715,R01826	RC00435,RC03116	ko00000,ko00001,ko00002,ko01000	-	-	-	CM_2,DAHP_synth_1
K16_gff_gff3_87	349520.PPE_02964	1.37e-307	838.0	COG0128@1|root,COG0128@2|Bacteria,1TPIH@1239|Firmicutes,4HBHZ@91061|Bacilli,26TYT@186822|Paenibacillaceae	91061|Bacilli	E	Catalyzes the transfer of the enolpyruvyl moiety of phosphoenolpyruvate (PEP) to the 5-hydroxyl of shikimate-3- phosphate (S3P) to produce enolpyruvyl shikimate-3-phosphate and inorganic phosphate	aroA	-	2.5.1.19	ko:K00800	ko00400,ko01100,ko01110,ko01130,ko01230,map00400,map01100,map01110,map01130,map01230	M00022	R03460	RC00350	ko00000,ko00001,ko00002,ko01000	-	-	-	EPSP_synthase
K16_gff_gff3_88	349520.PPE_02743	1.76e-256	704.0	COG0337@1|root,COG0337@2|Bacteria,1TPKZ@1239|Firmicutes,4HAKN@91061|Bacilli,26RN4@186822|Paenibacillaceae	91061|Bacilli	E	Catalyzes the conversion of 3-deoxy-D-arabino- heptulosonate 7-phosphate (DAHP) to dehydroquinate (DHQ)	aroB	-	4.2.3.4	ko:K01735	ko00400,ko01100,ko01110,ko01130,ko01230,map00400,map01100,map01110,map01130,map01230	M00022	R03083	RC00847	ko00000,ko00001,ko00002,ko01000	-	-	-	DHQ_synthase
K16_gff_gff3_89	349520.PPE_02744	3.19e-283	773.0	COG0082@1|root,COG0082@2|Bacteria,1TQ40@1239|Firmicutes,4HA0H@91061|Bacilli,26QTH@186822|Paenibacillaceae	91061|Bacilli	E	Catalyzes the anti-1,4-elimination of the C-3 phosphate and the C-6 proR hydrogen from 5-enolpyruvylshikimate-3-phosphate (EPSP) to yield chorismate, which is the branch point compound that serves as the starting substrate for the three terminal pathways of aromatic amino acid biosynthesis. This reaction introduces a second double bond into the aromatic ring system	aroC	GO:0000166,GO:0003674,GO:0003824,GO:0004107,GO:0005488,GO:0005575,GO:0005622,GO:0005623,GO:0005737,GO:0005829,GO:0006082,GO:0006520,GO:0006725,GO:0006807,GO:0008150,GO:0008152,GO:0008652,GO:0009058,GO:0009072,GO:0009073,GO:0009423,GO:0009987,GO:0010181,GO:0016053,GO:0016829,GO:0016835,GO:0016838,GO:0019438,GO:0019752,GO:0032553,GO:0036094,GO:0043167,GO:0043168,GO:0043436,GO:0043648,GO:0043650,GO:…	4.2.3.5	ko:K01736	ko00400,ko01100,ko01110,ko01130,ko01230,map00400,map01100,map01110,map01130,map01230	M00022	R01714	RC00586	ko00000,ko00001,ko00002,ko01000	-	-	-	Chorismate_synt
K16_gff_gff3_90	349520.PPE_00897	2.67e-173	484.0	COG0710@1|root,COG0710@2|Bacteria,1TSPN@1239|Firmicutes,4HDMG@91061|Bacilli,26S1D@186822|Paenibacillaceae	91061|Bacilli	E	Involved in the third step of the chorismate pathway, which leads to the biosynthesis of aromatic amino acids. Catalyzes the cis-dehydration of 3-dehydroquinate (DHQ) and introduces the first double bond of the aromatic ring to yield 3- dehydroshikimate	aroD	GO:0003674,GO:0003824,GO:0003855,GO:0006082,GO:0006725,GO:0008150,GO:0008152,GO:0009058,GO:0009712,GO:0009713,GO:0009987,GO:0016053,GO:0016829,GO:0016835,GO:0016836,GO:0017144,GO:0018958,GO:0019438,GO:0019752,GO:0032787,GO:0042537,GO:0043436,GO:0044237,GO:0044249,GO:0044281,GO:0044283,GO:0046189,GO:0046278,GO:0046279,GO:0046394,GO:0071704,GO:0072330,GO:1901360,GO:1901362,GO:1901576,GO:1901615,GO:…	4.2.1.10	ko:K03785	ko00400,ko01100,ko01110,ko01130,ko01230,map00400,map01100,map01110,map01130,map01230	M00022	R03084	RC00848	ko00000,ko00001,ko00002,ko01000	-	-	-	DHquinase_I
K16_gff_gff3_91	349520.PPE_03242	2.15e-201	558.0	COG0169@1|root,COG0169@2|Bacteria,1TQRY@1239|Firmicutes,4HD4R@91061|Bacilli,26S1M@186822|Paenibacillaceae	91061|Bacilli	E	Involved in the biosynthesis of the chorismate, which leads to the biosynthesis of aromatic amino acids. Catalyzes the reversible NADPH linked reduction of 3-dehydroshikimate (DHSA) to yield shikimate (SA)	aroE	GO:0000166,GO:0003674,GO:0003824,GO:0004764,GO:0005488,GO:0005575,GO:0005622,GO:0005623,GO:0005737,GO:0005829,GO:0006082,GO:0008150,GO:0008152,GO:0009058,GO:0009423,GO:0009987,GO:0016053,GO:0016491,GO:0016614,GO:0016616,GO:0019632,GO:0019752,GO:0032787,GO:0036094,GO:0043436,GO:0043648,GO:0043650,GO:0044237,GO:0044249,GO:0044281,GO:0044283,GO:0044424,GO:0044444,GO:0044464,GO:0046394,GO:0046417,GO:…	1.1.1.25	ko:K00014	ko00400,ko01100,ko01110,ko01130,ko01230,map00400,map01100,map01110,map01130,map01230	M00022	R02413	RC00206	ko00000,ko00001,ko00002,ko01000	-	-	-	Shikimate_DH,Shikimate_dh_N
K16_gff_gff3_92	349520.PPE_00893	9.88e-206	570.0	COG0169@1|root,COG0169@2|Bacteria,1TQRY@1239|Firmicutes,4HD4R@91061|Bacilli,26WIX@186822|Paenibacillaceae	91061|Bacilli	E	Involved in the biosynthesis of the chorismate, which leads to the biosynthesis of aromatic amino acids. Catalyzes the reversible NADPH linked reduction of 3-dehydroshikimate (DHSA) to yield shikimate (SA)	aroE	GO:0000166,GO:0003674,GO:0003824,GO:0004764,GO:0005488,GO:0005575,GO:0005622,GO:0005623,GO:0005737,GO:0005829,GO:0006082,GO:0008150,GO:0008152,GO:0009058,GO:0009423,GO:0009987,GO:0016053,GO:0016491,GO:0016614,GO:0016616,GO:0019632,GO:0019752,GO:0032787,GO:0036094,GO:0043436,GO:0043648,GO:0043650,GO:0044237,GO:0044249,GO:0044281,GO:0044283,GO:0044424,GO:0044444,GO:0044464,GO:0046394,GO:0046417,GO:…	1.1.1.25	ko:K00014	ko00400,ko01100,ko01110,ko01130,ko01230,map00400,map01100,map01110,map01130,map01230	M00022	R02413	RC00206	ko00000,ko00001,ko00002,ko01000	-	-	-	Shikimate_dh_N
K16_gff_gff3_93	349520.PPE_02742	4.21e-86	253.0	COG4401@1|root,COG4401@2|Bacteria,1VAID@1239|Firmicutes,4HKTN@91061|Bacilli,26Y3B@186822|Paenibacillaceae	91061|Bacilli	E	Catalyzes the Claisen rearrangement of chorismate to prephenate. Probably involved in the aromatic amino acid biosynthesis	aroH	GO:0003674,GO:0003824,GO:0004106,GO:0006082,GO:0008150,GO:0008152,GO:0009987,GO:0016853,GO:0016866,GO:0019752,GO:0043436,GO:0043648,GO:0044237,GO:0044281,GO:0046417,GO:0071704	5.4.99.5	ko:K06208	ko00400,ko01100,ko01110,ko01130,ko01230,map00400,map01100,map01110,map01130,map01230	M00024,M00025	R01715	RC03116	ko00000,ko00001,ko00002,ko01000	-	-	-	CM_1
K16_gff_gff3_94	349520.PPE_00898	9.27e-137	387.0	COG0703@1|root,COG0703@2|Bacteria,1VA6Z@1239|Firmicutes,4HKD6@91061|Bacilli,26Y94@186822|Paenibacillaceae	91061|Bacilli	E	Catalyzes the specific phosphorylation of the 3-hydroxyl group of shikimic acid using ATP as a cosubstrate	aroK	GO:0000287,GO:0003674,GO:0003824,GO:0004765,GO:0005488,GO:0006082,GO:0006520,GO:0006725,GO:0006793,GO:0006796,GO:0006807,GO:0008150,GO:0008152,GO:0008652,GO:0009058,GO:0009072,GO:0009073,GO:0009987,GO:0016053,GO:0016301,GO:0016310,GO:0016740,GO:0016772,GO:0016773,GO:0019438,GO:0019632,GO:0019752,GO:0032787,GO:0043167,GO:0043169,GO:0043436,GO:0044237,GO:0044238,GO:0044249,GO:0044281,GO:0044283,GO:…	2.7.1.71	ko:K00891	ko00400,ko01100,ko01110,ko01130,ko01230,map00400,map01100,map01110,map01130,map01230	M00022	R02412	RC00002,RC00078	ko00000,ko00001,ko00002,ko01000	-	-	-	SKI
K16_gff_gff3_95	349520.PPE_04147	1.17e-287	788.0	COG1055@1|root,COG1055@2|Bacteria,1TPNN@1239|Firmicutes,4H9WV@91061|Bacilli,26R11@186822|Paenibacillaceae	91061|Bacilli	P	Involved in arsenical resistance. Thought to form the channel of an arsenite pump	arsB	-	-	ko:K03893	-	-	-	-	ko00000,ko02000	2.A.45.1,3.A.4.1	-	-	ArsB
K16_gff_gff3_96	349520.PPE_04530	1.89e-176	492.0	COG1126@1|root,COG1126@2|Bacteria,1TNYD@1239|Firmicutes,4HDK7@91061|Bacilli,26TS8@186822|Paenibacillaceae	91061|Bacilli	E	ABC transporter, ATP-binding protein	glnQ	-	3.6.3.21	ko:K02028	-	M00236	-	-	ko00000,ko00002,ko01000,ko02000	3.A.1.3	-	-	ABC_tran
K16_gff_gff3_97	349520.PPE_02511	1.19e-169	474.0	COG1126@1|root,COG1126@2|Bacteria,1TNYD@1239|Firmicutes,4H9WY@91061|Bacilli,26QWX@186822|Paenibacillaceae	91061|Bacilli	E	ABC transporter	glnQ	-	3.6.3.21	ko:K02028	-	M00236	-	-	ko00000,ko00002,ko01000,ko02000	3.A.1.3	-	-	ABC_tran
K16_gff_gff3_98	349520.PPE_02521	3.99e-173	483.0	COG3638@1|root,COG3638@2|Bacteria,1V1CV@1239|Firmicutes,4HG7E@91061|Bacilli,26QYV@186822|Paenibacillaceae	91061|Bacilli	P	Phosphonate ABC transporter ATP-binding protein	phnC1	-	3.6.3.28	ko:K02041	ko02010,map02010	M00223	-	-	ko00000,ko00001,ko00002,ko01000,ko02000	3.A.1.9	-	-	ABC_tran
K16_gff_gff3_99	349520.PPE_02418	3.08e-243	669.0	COG1609@1|root,COG1609@2|Bacteria,1UYH6@1239|Firmicutes,4HC4G@91061|Bacilli,26UHZ@186822|Paenibacillaceae	91061|Bacilli	K	LacI family transcriptional regulator	purR8	-	-	ko:K02529	-	-	-	-	ko00000,ko03000	-	-	-	LacI,Peripla_BP_3
K16_gff_gff3_100	349520.PPE_01943	9.27e-247	677.0	COG0136@1|root,COG0136@2|Bacteria,1TPC6@1239|Firmicutes,4HA9H@91061|Bacilli,26RSN@186822|Paenibacillaceae	91061|Bacilli	E	Belongs to the aspartate-semialdehyde dehydrogenase family	asd	-	1.2.1.11	ko:K00133	ko00260,ko00261,ko00270,ko00300,ko01100,ko01110,ko01120,ko01130,ko01210,ko01230,map00260,map00261,map00270,map00300,map01100,map01110,map01120,map01130,map01210,map01230	M00016,M00017,M00018,M00033,M00525,M00526,M00527	R02291	RC00684	ko00000,ko00001,ko00002,ko01000	-	-	-	Semialdhyde_dh,Semialdhyde_dhC
K16_gff_gff3_101	349520.PPE_01163	0.0	1311.0	COG0367@1|root,COG0367@2|Bacteria,1TR1K@1239|Firmicutes,4HD77@91061|Bacilli,26REU@186822|Paenibacillaceae	91061|Bacilli	E	Asparagine synthase	asnB	-	6.3.5.4	ko:K01953	ko00250,ko01100,ko01110,map00250,map01100,map01110	-	R00578	RC00010	ko00000,ko00001,ko01000,ko01002	-	-	-	Asn_synthase,GATase_7
K16_gff_gff3_102	349520.PPE_03742	0.0	1256.0	COG0367@1|root,COG0367@2|Bacteria,1TRPB@1239|Firmicutes,4HA44@91061|Bacilli,26S66@186822|Paenibacillaceae	91061|Bacilli	E	Asparagine synthase	asnO	-	6.3.5.4	ko:K01953	ko00250,ko01100,ko01110,map00250,map01100,map01110	-	R00578	RC00010	ko00000,ko00001,ko01000,ko01002	-	-	-	Asn_synthase,GATase_7
K16_gff_gff3_103	349520.PPE_02698	0.0	885.0	COG0017@1|root,COG0017@2|Bacteria,1TP38@1239|Firmicutes,4H9YH@91061|Bacilli,26T31@186822|Paenibacillaceae	91061|Bacilli	J	asparaginyl-tRNA synthetase	asnS	GO:0005575,GO:0005622,GO:0005623,GO:0005737,GO:0044424,GO:0044464	6.1.1.22	ko:K01893	ko00970,map00970	M00359,M00360	R03648	RC00055,RC00523	ko00000,ko00001,ko00002,ko01000,ko01007,ko03016	-	-	-	tRNA-synt_2,tRNA_anti-codon
K16_gff_gff3_104	349520.PPE_02673	0.0	915.0	COG1027@1|root,COG1027@2|Bacteria,1TP3U@1239|Firmicutes,4HFM9@91061|Bacilli,26RDY@186822|Paenibacillaceae	91061|Bacilli	E	Aspartate ammonia-lyase	aspA	-	4.3.1.1	ko:K01744	ko00250,ko01100,map00250,map01100	-	R00490	RC00316,RC02799	ko00000,ko00001,ko01000	-	-	-	FumaraseC_C,Lyase_1
K16_gff_gff3_105	349520.PPE_03295	0.0	919.0	COG1027@1|root,COG1027@2|Bacteria,1TP3U@1239|Firmicutes,4HFM9@91061|Bacilli,26RDY@186822|Paenibacillaceae	91061|Bacilli	E	Aspartate ammonia-lyase	aspA	-	4.3.1.1	ko:K01744	ko00250,ko01100,map00250,map01100	-	R00490	RC00316,RC02799	ko00000,ko00001,ko01000	-	-	-	FumaraseC_C,Lyase_1
K16_gff_gff3_106	349520.PPE_03850	0.0	863.0	COG0436@1|root,COG0436@2|Bacteria,1UHPJ@1239|Firmicutes,4HA5E@91061|Bacilli,26SMT@186822|Paenibacillaceae	91061|Bacilli	E	Aspartate tyrosine aromatic aminotransferase	-	-	-	-	-	-	-	-	-	-	-	iSB619.SA_RS10050	Aminotran_1_2
K16_gff_gff3_107	349520.PPE_03607	0.0	1174.0	COG0173@1|root,COG0173@2|Bacteria,1TPCN@1239|Firmicutes,4HACD@91061|Bacilli,26RTS@186822|Paenibacillaceae	91061|Bacilli	J	Catalyzes the attachment of L-aspartate to tRNA(Asp) in a two-step reaction L-aspartate is first activated by ATP to form Asp-AMP and then transferred to the acceptor end of tRNA(Asp)	aspS	-	6.1.1.12	ko:K01876	ko00970,map00970	M00359,M00360	R05577	RC00055,RC00523	ko00000,ko00001,ko00002,ko01000,ko01007,ko03016,ko03029	-	-	-	GAD,tRNA-synt_2,tRNA_anti-codon
K16_gff_gff3_108	349520.PPE_02163	2.43e-68	207.0	COG3695@1|root,COG3695@2|Bacteria,1VC8H@1239|Firmicutes,4HKXS@91061|Bacilli,26Z9E@186822|Paenibacillaceae	91061|Bacilli	L	methylated DNA-protein cysteine methyltransferase	MGMT	-	-	ko:K07443	-	-	-	-	ko00000	-	-	-	DNA_binding_1
K16_gff_gff3_109	1087481.AGFX01000041_gene535	2.37e-144	408.0	COG1788@1|root,COG1788@2|Bacteria,1V21Q@1239|Firmicutes,4HB3E@91061|Bacilli,274ZM@186822|Paenibacillaceae	91061|Bacilli	I	Acyl CoA acetate 3-ketoacid CoA	atoD	-	2.8.3.8,2.8.3.9	ko:K01034	ko00310,ko00627,ko00640,ko00650,ko01100,ko01120,ko02020,map00310,map00627,map00640,map00650,map01100,map01120,map02020	-	R01179,R01359,R01365,R07832	RC00012,RC00014	ko00000,ko00001,ko01000	-	-	-	CoA_trans
K16_gff_gff3_110	349520.PPE_04456	0.0	962.0	COG0056@1|root,COG0056@2|Bacteria,1TNZ8@1239|Firmicutes,4HAMZ@91061|Bacilli,26SGG@186822|Paenibacillaceae	91061|Bacilli	C	Produces ATP from ADP in the presence of a proton gradient across the membrane. The alpha chain is a regulatory subunit	atpA	-	3.6.3.14	ko:K02111	ko00190,ko00195,ko01100,map00190,map00195,map01100	M00157	-	-	ko00000,ko00001,ko00002,ko00194,ko01000	3.A.2.1	-	iSB619.SA_RS10975	ATP-synt_ab,ATP-synt_ab_C,ATP-synt_ab_N
K16_gff_gff3_111	349520.PPE_04460	1.34e-192	535.0	COG0356@1|root,COG0356@2|Bacteria,1TQIT@1239|Firmicutes,4H9NV@91061|Bacilli,26RG9@186822|Paenibacillaceae	91061|Bacilli	C	it plays a direct role in the translocation of protons across the membrane	atpB	GO:0003674,GO:0003824,GO:0005215,GO:0005575,GO:0005622,GO:0005623,GO:0005886,GO:0005887,GO:0006139,GO:0006163,GO:0006164,GO:0006725,GO:0006753,GO:0006754,GO:0006793,GO:0006796,GO:0006807,GO:0006810,GO:0006811,GO:0006812,GO:0008150,GO:0008152,GO:0008324,GO:0009058,GO:0009117,GO:0009123,GO:0009124,GO:0009126,GO:0009127,GO:0009141,GO:0009142,GO:0009144,GO:0009145,GO:0009150,GO:0009152,GO:0009156,GO:…	-	ko:K02108	ko00190,ko00195,ko01100,map00190,map00195,map01100	M00157	-	-	ko00000,ko00001,ko00002,ko00194,ko03110	3.A.2.1	-	-	ATP-synt_A
K16_gff_gff3_112	349520.PPE_04453	1.43e-72	220.0	COG0355@1|root,COG0355@2|Bacteria,1VA89@1239|Firmicutes,4HKHS@91061|Bacilli,26Y3T@186822|Paenibacillaceae	91061|Bacilli	C	Produces ATP from ADP in the presence of a proton gradient across the membrane	atpC	GO:0005575,GO:0005622,GO:0005623,GO:0006139,GO:0006163,GO:0006164,GO:0006725,GO:0006753,GO:0006754,GO:0006793,GO:0006796,GO:0006807,GO:0006810,GO:0006811,GO:0006812,GO:0008150,GO:0008152,GO:0009058,GO:0009117,GO:0009123,GO:0009124,GO:0009126,GO:0009127,GO:0009141,GO:0009142,GO:0009144,GO:0009145,GO:0009150,GO:0009152,GO:0009156,GO:0009161,GO:0009165,GO:0009167,GO:0009168,GO:0009199,GO:0009201,GO:…	-	ko:K02114	ko00190,ko00195,ko01100,map00190,map00195,map01100	M00157	-	-	ko00000,ko00001,ko00002,ko00194	3.A.2.1	-	-	ATP-synt_DE,ATP-synt_DE_N
K16_gff_gff3_113	349520.PPE_04454	0.0	908.0	COG0055@1|root,COG0055@2|Bacteria,1TPGF@1239|Firmicutes,4HAT6@91061|Bacilli,26S93@186822|Paenibacillaceae	91061|Bacilli	C	Produces ATP from ADP in the presence of a proton gradient across the membrane. The catalytic sites are hosted primarily by the beta subunits	atpD	-	3.6.3.14	ko:K02112	ko00190,ko00195,ko01100,map00190,map00195,map01100	M00157	-	-	ko00000,ko00001,ko00002,ko00194,ko01000	3.A.2.1	-	iSB619.SA_RS10965	ATP-synt_ab,ATP-synt_ab_N
K16_gff_gff3_114	1087481.AGFX01000047_gene2168	1.28e-39	132.0	COG0636@1|root,COG0636@2|Bacteria,1VEHP@1239|Firmicutes,4HNKQ@91061|Bacilli,26Z1Q@186822|Paenibacillaceae	91061|Bacilli	C	F(1)F(0) ATP synthase produces ATP from ADP in the presence of a proton or sodium gradient. F-type ATPases consist of two structural domains, F(1) containing the extramembraneous catalytic core and F(0) containing the membrane proton channel, linked together by a central stalk and a peripheral stalk. During catalysis, ATP synthesis in the catalytic domain of F(1) is coupled via a rotary mechanism…	atpE	GO:0003674,GO:0003824,GO:0005215,GO:0005575,GO:0005622,GO:0005623,GO:0006139,GO:0006163,GO:0006164,GO:0006725,GO:0006753,GO:0006754,GO:0006793,GO:0006796,GO:0006807,GO:0006810,GO:0006811,GO:0006812,GO:0008150,GO:0008152,GO:0008324,GO:0009058,GO:0009117,GO:0009123,GO:0009124,GO:0009126,GO:0009127,GO:0009141,GO:0009142,GO:0009144,GO:0009145,GO:0009150,GO:0009152,GO:0009156,GO:0009161,GO:0009165,GO:…	-	ko:K02110	ko00190,ko00195,ko01100,map00190,map00195,map01100	M00157	-	-	ko00000,ko00001,ko00002,ko00194	3.A.2.1	-	-	ATP-synt_C
K16_gff_gff3_115	985665.HPL003_04775	5.21e-87	258.0	COG0711@1|root,COG0711@2|Bacteria,1VB85@1239|Firmicutes,4HM64@91061|Bacilli,26XGK@186822|Paenibacillaceae	91061|Bacilli	C	Component of the F(0) channel, it forms part of the peripheral stalk, linking F(1) to F(0)	atpF	-	-	ko:K02109	ko00190,ko00195,ko01100,map00190,map00195,map01100	M00157	-	-	ko00000,ko00001,ko00002,ko00194	3.A.2.1	-	iYO844.BSU36850	ATP-synt_B
K16_gff_gff3_116	349520.PPE_04455	1.12e-193	541.0	COG0224@1|root,COG0224@2|Bacteria,1TPBX@1239|Firmicutes,4HB0E@91061|Bacilli,26SNU@186822|Paenibacillaceae	91061|Bacilli	C	Produces ATP from ADP in the presence of a proton gradient across the membrane. The gamma chain is believed to be important in regulating ATPase activity and the flow of protons through the CF(0) complex	atpG	-	-	ko:K02115	ko00190,ko00195,ko01100,map00190,map00195,map01100	M00157	-	-	ko00000,ko00001,ko00002,ko00194	3.A.2.1	-	iSB619.SA_RS10970,iYO844.BSU36820	ATP-synt
K16_gff_gff3_117	349520.PPE_04457	2.12e-118	339.0	COG0712@1|root,COG0712@2|Bacteria,1VAG3@1239|Firmicutes,4HHWC@91061|Bacilli,274MH@186822|Paenibacillaceae	91061|Bacilli	C	F(1)F(0) ATP synthase produces ATP from ADP in the presence of a proton or sodium gradient. F-type ATPases consist of two structural domains, F(1) containing the extramembraneous catalytic core and F(0) containing the membrane proton channel, linked together by a central stalk and a peripheral stalk. During catalysis, ATP synthesis in the catalytic domain of F(1) is coupled via a rotary mechanism…	atpH	-	-	ko:K02113	ko00190,ko00195,ko01100,map00190,map00195,map01100	M00157	-	-	ko00000,ko00001,ko00002,ko00194	3.A.2.1	-	-	OSCP
K16_gff_gff3_118	349520.PPE_03957	4.61e-178	497.0	COG0566@1|root,COG0566@2|Bacteria,1V3JP@1239|Firmicutes,4HCF5@91061|Bacilli,26SHX@186822|Paenibacillaceae	91061|Bacilli	J	Belongs to the class IV-like SAM-binding methyltransferase superfamily. RNA methyltransferase TrmH family	spoU	-	-	ko:K03437	-	-	-	-	ko00000,ko03016	-	-	-	SpoU_methylase,SpoU_sub_bind
K16_gff_gff3_119	349520.PPE_01016	4.32e-156	438.0	COG2755@1|root,COG2755@2|Bacteria,1V2BU@1239|Firmicutes,4HFRU@91061|Bacilli,26QE2@186822|Paenibacillaceae	91061|Bacilli	E	g-d-s-l family	ypmR	-	-	-	-	-	-	-	-	-	-	-	Lipase_GDSL_2
K16_gff_gff3_120	349520.PPE_03496	1.07e-235	647.0	COG3458@1|root,COG3458@2|Bacteria,1V2Z0@1239|Firmicutes,4IRU6@91061|Bacilli,276XB@186822|Paenibacillaceae	91061|Bacilli	Q	Acetyl esterase	cah3	-	3.1.1.41	ko:K01060	ko00311,ko01130,map00311,map01130	-	R03062	RC00020,RC00041	ko00000,ko00001,ko01000	-	-	-	AXE1
K16_gff_gff3_121	349520.PPE_02036	1.45e-143	405.0	COG1182@1|root,COG1182@2|Bacteria,1UGCK@1239|Firmicutes,4HAPQ@91061|Bacilli,26R96@186822|Paenibacillaceae	91061|Bacilli	I	Catalyzes the reductive cleavage of azo bond in aromatic azo compounds to the corresponding amines. Requires NADH, but not NADPH, as an electron donor for its activity	azoR	-	-	ko:K01118	-	-	-	-	ko00000,ko01000	-	-	-	Flavodoxin_2
K16_gff_gff3_122	349520.PPE_03463	7.62e-136	384.0	COG2249@1|root,COG2249@2|Bacteria,1U3MF@1239|Firmicutes,4HCM7@91061|Bacilli,26TZS@186822|Paenibacillaceae	91061|Bacilli	S	NADPH dehydrogenase	-	-	-	-	-	-	-	-	-	-	-	-	Flavodoxin_2
K16_gff_gff3_123	349520.PPE_00548	2.49e-179	499.0	COG1028@1|root,COG1028@2|Bacteria,1UJNN@1239|Firmicutes,4HFTZ@91061|Bacilli,26VGN@186822|Paenibacillaceae	91061|Bacilli	IQ	Dehydrogenases with different specificities (related to short-chain alcohol dehydrogenases)	fabG3	-	1.1.1.100,1.1.1.385	ko:K00059,ko:K19548	ko00061,ko00333,ko00780,ko01040,ko01100,ko01130,ko01212,map00061,map00333,map00780,map01040,map01100,map01130,map01212	M00083,M00572,M00787	R04533,R04534,R04536,R04543,R04566,R04953,R04964,R07759,R07763,R10116,R10120,R10917,R11671	RC00029,RC00117,RC00154	ko00000,ko00001,ko00002,ko01000,ko01004	-	-	-	adh_short_C2
K16_gff_gff3_124	349520.PPE_01999	2.8e-187	521.0	COG1028@1|root,COG1028@2|Bacteria,1U36W@1239|Firmicutes,4HAA8@91061|Bacilli,26RJU@186822|Paenibacillaceae	91061|Bacilli	IQ	Reductase	fabG9	-	-	-	-	-	-	-	-	-	-	-	adh_short_C2
K16_gff_gff3_125	349520.PPE_03406	5.74e-283	773.0	COG0436@1|root,COG0436@2|Bacteria,1TQD6@1239|Firmicutes,4HAHQ@91061|Bacilli,26QSS@186822|Paenibacillaceae	91061|Bacilli	E	Produces methionine from 2-keto-4-methylthiobutyrate and glutamine in vitro	ykrV3	-	-	ko:K08969	ko00270,ko01100,map00270,map01100	M00034	R07396	RC00006	ko00000,ko00001,ko00002,ko01000,ko01007	-	-	-	Aminotran_1_2
K16_gff_gff3_126	349520.PPE_02490	2.29e-178	498.0	COG1028@1|root,COG1028@2|Bacteria,1U2GS@1239|Firmicutes,4H9R9@91061|Bacilli,26QGX@186822|Paenibacillaceae	91061|Bacilli	IQ	Dehydrogenases with different specificities (related to short-chain alcohol dehydrogenases)	fabG1	-	1.1.1.100	ko:K00059	ko00061,ko00333,ko00780,ko01040,ko01100,ko01130,ko01212,map00061,map00333,map00780,map01040,map01100,map01130,map01212	M00083,M00572	R04533,R04534,R04536,R04543,R04566,R04953,R04964,R07759,R07763,R10116,R10120,R11671	RC00029,RC00117	ko00000,ko00001,ko00002,ko01000,ko01004	-	-	-	adh_short_C2
K16_gff_gff3_127	349520.PPE_00688	4.33e-299	816.0	COG2081@1|root,COG2081@2|Bacteria,1TQ6E@1239|Firmicutes,4HAAT@91061|Bacilli,26QHR@186822|Paenibacillaceae	91061|Bacilli	S	HI0933-like protein	ytfP	-	-	ko:K07007	-	-	-	-	ko00000	-	-	-	HI0933_like
K16_gff_gff3_128	349520.PPE_04799	1.49e-174	487.0	COG1136@1|root,COG1136@2|Bacteria,1TNZG@1239|Firmicutes,4H9UT@91061|Bacilli,26SE8@186822|Paenibacillaceae	91061|Bacilli	V	ABC transporter, ATP-binding protein	bceA	-	-	ko:K02003,ko:K11631,ko:K19079	ko01503,ko02010,ko02020,ko05150,map01503,map02010,map02020,map05150	M00258,M00314,M00730,M00732,M00737,M00738	-	-	ko00000,ko00001,ko00002,ko01504,ko02000	3.A.1,3.A.1.134.3,3.A.1.134.7	-	-	ABC_tran
K16_gff_gff3_129	349520.PPE_04800	0.0	1181.0	COG0577@1|root,COG0577@2|Bacteria,1TR2D@1239|Firmicutes,4H9SH@91061|Bacilli,26QV0@186822|Paenibacillaceae	91061|Bacilli	V	ABC transporter permease	bceB	-	-	ko:K11632,ko:K19080	ko01503,ko02010,ko02020,ko05150,map01503,map02010,map02020,map05150	M00314,M00730,M00732,M00737,M00738	-	-	ko00000,ko00001,ko00002,ko01504,ko02000	3.A.1.134.3,3.A.1.134.7	-	-	FtsX
K16_gff_gff3_130	349520.PPE_00415	1.38e-263	726.0	COG0477@1|root,COG2814@2|Bacteria,1TR6I@1239|Firmicutes,4HBX6@91061|Bacilli,26RXY@186822|Paenibacillaceae	91061|Bacilli	EGP	transporter	tcaB	-	-	ko:K07552	-	-	-	-	ko00000,ko02000	2.A.1.2	-	-	MFS_1
K16_gff_gff3_131	349520.PPE_00449	2.74e-212	587.0	COG1131@1|root,COG1131@2|Bacteria,1TP4J@1239|Firmicutes,4HBGH@91061|Bacilli,26RN9@186822|Paenibacillaceae	91061|Bacilli	V	Bacitracin ABC transporter ATP-binding protein	bcrA1	-	-	ko:K20459	ko02010,map02010	M00813	-	-	ko00000,ko00001,ko00002,ko02000	3.A.1.124.3,3.A.1.124.4,3.A.1.124.5	-	-	ABC_tran
K16_gff_gff3_132	349520.PPE_01154	1.21e-211	585.0	COG1131@1|root,COG1131@2|Bacteria,1TP4J@1239|Firmicutes,4HBGH@91061|Bacilli,26QWM@186822|Paenibacillaceae	91061|Bacilli	V	ABC transporter, ATP-binding protein	bcrA3	-	-	ko:K01990	-	M00254	-	-	ko00000,ko00002,ko02000	3.A.1	-	-	ABC_tran
K16_gff_gff3_133	349520.PPE_01211	1.36e-213	590.0	COG1131@1|root,COG1131@2|Bacteria,1V1H1@1239|Firmicutes,4IQ0H@91061|Bacilli	91061|Bacilli	V	abc transporter atp-binding protein	-	-	-	ko:K01990	-	M00254	-	-	ko00000,ko00002,ko02000	3.A.1	-	-	ABC_tran
K16_gff_gff3_134	349520.PPE_00464	6.59e-104	301.0	COG1495@1|root,COG1495@2|Bacteria,1V79S@1239|Firmicutes,4HIKP@91061|Bacilli,26X65@186822|Paenibacillaceae	91061|Bacilli	O	Belongs to the DsbB family	bdbC	-	-	ko:K03611	-	-	-	-	ko00000,ko03110	5.A.2.1	-	-	DsbB
K16_gff_gff3_135	349520.PPE_00182	0.0	1098.0	COG0457@1|root,COG0457@2|Bacteria,1UBH2@1239|Firmicutes,4HB47@91061|Bacilli,26R7D@186822|Paenibacillaceae	91061|Bacilli	S	fOG TPR repeat	yvcD	-	-	-	-	-	-	-	-	-	-	-	HTH_psq,TPR_16,TPR_19,TPR_2,TPR_8
K16_gff_gff3_136	1052684.PPM_2050	5.05e-89	263.0	COG0457@1|root,COG0457@2|Bacteria,1V3U6@1239|Firmicutes,4HFWW@91061|Bacilli,26YEI@186822|Paenibacillaceae	91061|Bacilli	S	Tetratricopeptide repeat protein	-	-	-	-	-	-	-	-	-	-	-	-	TPR_5,TPR_6,TPR_8
K16_gff_gff3_137	349520.PPE_00773	1.67e-148	419.0	COG1309@1|root,COG1309@2|Bacteria,1V7BN@1239|Firmicutes,4HIXQ@91061|Bacilli,26TUV@186822|Paenibacillaceae	91061|Bacilli	K	Transcriptional regulator	arpR	-	-	-	-	-	-	-	-	-	-	-	TetR_C_2,TetR_N
K16_gff_gff3_138	349520.PPE_01690	3.5e-136	385.0	COG1309@1|root,COG1309@2|Bacteria,1TRSH@1239|Firmicutes,4H9RC@91061|Bacilli,26QRF@186822|Paenibacillaceae	91061|Bacilli	K	Transcriptional regulator	bscR1	-	-	ko:K13770	-	-	-	-	ko00000,ko03000	-	-	-	TetR_N
K16_gff_gff3_139	349520.PPE_01201	2.87e-136	385.0	COG1309@1|root,COG1309@2|Bacteria,1VFX3@1239|Firmicutes,4HN2F@91061|Bacilli,26UPE@186822|Paenibacillaceae	91061|Bacilli	K	YsiA-like protein, C-terminal region	ysiA	-	-	-	-	-	-	-	-	-	-	-	TetR_C_4,TetR_N
K16_gff_gff3_140	1087481.AGFX01000011_gene4014	2.78e-251	689.0	COG1071@1|root,COG1071@2|Bacteria,1TQDG@1239|Firmicutes,4HBEQ@91061|Bacilli,26SA3@186822|Paenibacillaceae	91061|Bacilli	C	Dehydrogenase	bfmBAA	-	1.2.4.4	ko:K00166	ko00280,ko00640,ko01100,ko01110,ko01130,map00280,map00640,map01100,map01110,map01130	M00036	R07599,R07600,R07601,R07602,R07603,R07604,R10996,R10997	RC00027,RC00627,RC02743,RC02883,RC02949,RC02953	br01601,ko00000,ko00001,ko00002,ko01000	-	-	iSB619.SA_RS07640	E1_dh
K16_gff_gff3_141	349520.PPE_02821	8.47e-239	656.0	COG0022@1|root,COG0022@2|Bacteria,1TP3J@1239|Firmicutes,4HAP6@91061|Bacilli,26S46@186822|Paenibacillaceae	91061|Bacilli	C	2-oxoisovalerate dehydrogenase	dxpS	-	1.2.4.4	ko:K00167	ko00280,ko00640,ko01100,ko01110,ko01130,map00280,map00640,map01100,map01110,map01130	M00036	R07599,R07600,R07601,R07602,R07603,R07604,R10996,R10997	RC00027,RC00627,RC02743,RC02883,RC02949,RC02953	br01601,ko00000,ko00001,ko00002,ko01000	-	-	-	Transket_pyr,Transketolase_C
K16_gff_gff3_142	349520.PPE_00639	0.0	1363.0	COG1874@1|root,COG1874@2|Bacteria,1TQN6@1239|Firmicutes,4HAFW@91061|Bacilli,26QC2@186822|Paenibacillaceae	91061|Bacilli	G	beta-galactosidase	lacZ3	-	3.2.1.23	ko:K01190,ko:K12308	ko00052,ko00511,ko00600,ko01100,map00052,map00511,map00600,map01100	-	R01105,R01678,R03355,R04783,R06114	RC00049,RC00452	ko00000,ko00001,ko01000	-	-	-	Glyco_hydro_42,Glyco_hydro_42C,Glyco_hydro_42M
K16_gff_gff3_143	349520.PPE_01833	0.0	1382.0	COG1874@1|root,COG1874@2|Bacteria,1TQN6@1239|Firmicutes,4HARI@91061|Bacilli,26SRJ@186822|Paenibacillaceae	91061|Bacilli	G	beta-galactosidase	lacZ	-	3.2.1.23	ko:K12308	ko00052,map00052	-	R01105	RC00452	ko00000,ko00001,ko01000	-	-	-	Glyco_hydro_42,Glyco_hydro_42C,Glyco_hydro_42M
K16_gff_gff3_144	349520.PPE_04075	0.0	956.0	COG2723@1|root,COG2723@2|Bacteria,1TP19@1239|Firmicutes,4H9KU@91061|Bacilli,274KS@186822|Paenibacillaceae	91061|Bacilli	G	Belongs to the glycosyl hydrolase 1 family	bgl	-	3.2.1.21,3.2.1.86	ko:K01223,ko:K05350	ko00010,ko00460,ko00500,ko00940,ko01100,ko01110,map00010,map00460,map00500,map00940,map01100,map01110	-	R00026,R00839,R02558,R02887,R02985,R03527,R04949,R04998,R05133,R05134,R10035,R10039,R10040	RC00049,RC00059,RC00171,RC00262,RC00397,RC00451,RC00714,RC00746,RC01248	ko00000,ko00001,ko01000	-	GT1	-	Glyco_hydro_1
K16_gff_gff3_145	349520.PPE_03696	0.0	942.0	COG2723@1|root,COG2723@2|Bacteria,1TP19@1239|Firmicutes,4H9KU@91061|Bacilli,26UBQ@186822|Paenibacillaceae	91061|Bacilli	G	Glycosyl hydrolase family 1	bglA7	-	3.2.1.21,3.2.1.86	ko:K01223,ko:K05350	ko00010,ko00460,ko00500,ko00940,ko01100,ko01110,map00010,map00460,map00500,map00940,map01100,map01110	-	R00026,R00839,R02558,R02887,R02985,R03527,R04949,R04998,R05133,R05134,R10035,R10039,R10040	RC00049,RC00059,RC00171,RC00262,RC00397,RC00451,RC00714,RC00746,RC01248	ko00000,ko00001,ko01000	-	GT1	-	Glyco_hydro_1
K16_gff_gff3_146	349520.PPE_03718	0.0	1115.0	COG1263@1|root,COG1264@1|root,COG2190@1|root,COG1263@2|Bacteria,COG1264@2|Bacteria,COG2190@2|Bacteria,1TP5X@1239|Firmicutes,4HA0I@91061|Bacilli,26QAW@186822|Paenibacillaceae	91061|Bacilli	G	COG1264 Phosphotransferase system IIB components	arbF3	-	-	ko:K02755,ko:K02756,ko:K02757	ko02060,map02060	M00271	-	-	ko00000,ko00001,ko00002,ko01000,ko02000	4.A.1.2.11,4.A.1.2.2,4.A.1.2.5,4.A.1.2.6	-	-	PTS_EIIA_1,PTS_EIIB,PTS_EIIC
K16_gff_gff3_147	349520.PPE_03952	0.0	1123.0	COG1263@1|root,COG1264@1|root,COG2190@1|root,COG1263@2|Bacteria,COG1264@2|Bacteria,COG2190@2|Bacteria,1TP5X@1239|Firmicutes,4HA0I@91061|Bacilli,26QAW@186822|Paenibacillaceae	91061|Bacilli	G	COG1264 Phosphotransferase system IIB components	bglP11	-	-	ko:K02755,ko:K02756,ko:K02757	ko02060,map02060	M00271	-	-	ko00000,ko00001,ko00002,ko01000,ko02000	4.A.1.2.11,4.A.1.2.2,4.A.1.2.5,4.A.1.2.6	-	-	PTS_EIIA_1,PTS_EIIB,PTS_EIIC
K16_gff_gff3_148	349520.PPE_03372	0.0	1001.0	COG2723@1|root,COG2723@2|Bacteria,1TP19@1239|Firmicutes,4HA1W@91061|Bacilli,26QRQ@186822|Paenibacillaceae	91061|Bacilli	G	Belongs to the glycosyl hydrolase 1 family	-	-	3.2.1.86	ko:K01223	ko00010,ko00500,map00010,map00500	-	R00839,R05133,R05134	RC00049,RC00171,RC00714	ko00000,ko00001,ko01000	-	GT1	-	Glyco_hydro_1
K16_gff_gff3_149	1052684.PPM_4158	0.0	989.0	COG2723@1|root,COG2723@2|Bacteria,1TP19@1239|Firmicutes,4HA1W@91061|Bacilli,26QRQ@186822|Paenibacillaceae	91061|Bacilli	G	Belongs to the glycosyl hydrolase 1 family	bglH7	-	3.2.1.86	ko:K01223	ko00010,ko00500,map00010,map00500	-	R00839,R05133,R05134	RC00049,RC00171,RC00714	ko00000,ko00001,ko01000	-	GT1	-	Glyco_hydro_1
K16_gff_gff3_150	349520.PPE_02989	0.0	1451.0	COG1874@1|root,COG1874@2|Bacteria,1TQN6@1239|Firmicutes,4HARI@91061|Bacilli,26SRJ@186822|Paenibacillaceae	91061|Bacilli	G	beta-galactosidase	lacA	-	3.2.1.23	ko:K12308	ko00052,map00052	-	R01105	RC00452	ko00000,ko00001,ko01000	-	-	-	Glyco_hydro_42,Glyco_hydro_42C,Glyco_hydro_42M
K16_gff_gff3_151	349520.PPE_04533	0.0	896.0	COG0659@1|root,COG0659@2|Bacteria,1TPI4@1239|Firmicutes,4H9V4@91061|Bacilli,26SAS@186822|Paenibacillaceae	91061|Bacilli	P	Sulfate transporter	ST3	-	-	ko:K03321	-	-	-	-	ko00000,ko02000	2.A.53.3	-	-	STAS,Sulfate_transp
K16_gff_gff3_152	349520.PPE_01355	2.16e-240	659.0	COG1242@1|root,COG1242@2|Bacteria,1TQ57@1239|Firmicutes,4H9N8@91061|Bacilli,26TW7@186822|Paenibacillaceae	91061|Bacilli	S	Radical_SAM C-terminal domain	ytqA	GO:0005575,GO:0005622,GO:0005623,GO:0005737,GO:0044424,GO:0044464	-	ko:K07139	-	-	-	-	ko00000	-	-	-	Radical_SAM,Radical_SAM_C
K16_gff_gff3_153	349520.PPE_02458	1.4e-236	651.0	COG0502@1|root,COG0502@2|Bacteria,1TPQ4@1239|Firmicutes,4HAGM@91061|Bacilli,26QZN@186822|Paenibacillaceae	91061|Bacilli	H	Catalyzes the conversion of dethiobiotin (DTB) to biotin by the insertion of a sulfur atom into dethiobiotin via a radical- based mechanism	bioB	-	2.8.1.6	ko:K01012	ko00780,ko01100,map00780,map01100	M00123,M00573,M00577	R01078	RC00441	ko00000,ko00001,ko00002,ko01000	-	-	-	BATS,Radical_SAM
K16_gff_gff3_154	349520.PPE_02675	0.0	948.0	COG0502@1|root,COG0502@2|Bacteria,1TPEX@1239|Firmicutes,4HFID@91061|Bacilli,26QXR@186822|Paenibacillaceae	91061|Bacilli	C	Thiamine biosynthesis	thiH	-	4.1.99.19	ko:K03150	ko00730,ko01100,map00730,map01100	-	R10246	RC01434,RC03095	ko00000,ko00001,ko01000	-	-	-	BATS,Radical_SAM
K16_gff_gff3_155	349520.PPE_02179	0.0	1163.0	COG1132@1|root,COG1132@2|Bacteria,1TSY4@1239|Firmicutes,4HAJQ@91061|Bacilli,26R59@186822|Paenibacillaceae	91061|Bacilli	V	ABC-type multidrug transport system, ATPase and permease	-	-	3.6.3.44	ko:K02021,ko:K06147,ko:K11085,ko:K18104	ko01501,ko02010,map01501,map02010	M00700	-	-	ko00000,ko00001,ko00002,ko01000,ko01504,ko02000	3.A.1.106,3.A.1.109,3.A.1.110,3.A.1.112,3.A.1.113,3.A.1.117,3.A.1.123,3.A.1.21	-	-	ABC_membrane,ABC_tran
K16_gff_gff3_156	349520.PPE_04503	6.62e-113	323.0	COG0386@1|root,COG0386@2|Bacteria,1V3M3@1239|Firmicutes,4HH5Q@91061|Bacilli,26R12@186822|Paenibacillaceae	91061|Bacilli	O	Belongs to the glutathione peroxidase family	bsaA	-	1.11.1.9	ko:K00432	ko00480,ko00590,ko04918,map00480,map00590,map04918	-	R00274,R07034,R07035	RC00011,RC00982	ko00000,ko00001,ko01000	-	-	-	GSHPx
K16_gff_gff3_157	1052684.PPM_0382	7.88e-135	382.0	COG0163@1|root,COG0163@2|Bacteria,1V3JV@1239|Firmicutes,4HFZX@91061|Bacilli,26VHH@186822|Paenibacillaceae	91061|Bacilli	H	Flavin prenyltransferase that catalyzes the synthesis of the prenylated FMN cofactor (prenyl-FMN) for phenolic acid decarboxylase C. Involved in the decarboxylation and detoxification of phenolic derivatives under both aerobic and anaerobic conditions	ubiX	GO:0003674,GO:0003824,GO:0006732,GO:0008150,GO:0008152,GO:0009058,GO:0009108,GO:0009987,GO:0016829,GO:0016830,GO:0016831,GO:0044237,GO:0044249,GO:0051186,GO:0051188	2.5.1.129	ko:K03186	ko00130,ko00627,ko00940,ko01100,ko01110,ko01120,ko01220,map00130,map00627,map00940,map01100,map01110,map01120,map01220	M00117	R01238,R02952,R03367,R04985,R04986,R11225	RC00391,RC00814,RC03392	ko00000,ko00001,ko00002,ko01000	-	-	-	Flavoprotein
K16_gff_gff3_158	349520.PPE_00384	0.0	955.0	COG0043@1|root,COG0043@2|Bacteria,1TQ6V@1239|Firmicutes,4HM1D@91061|Bacilli,26TE8@186822|Paenibacillaceae	91061|Bacilli	H	Decarboxylase involved in the decarboxylation and detoxification of phenolic derivatives under both aerobic and anaerobic conditions. It is able to catalyze the reversible decarboxylation of 4-hydroxybenzoate and vanillate	yclC	GO:0003674,GO:0003824,GO:0005575,GO:0005622,GO:0005623,GO:0005737,GO:0016829,GO:0016830,GO:0016831,GO:0044424,GO:0044464	4.1.1.61,4.1.1.98	ko:K01612,ko:K03182,ko:K16874	ko00130,ko00365,ko00627,ko01100,ko01110,ko01120,ko01220,map00130,map00365,map00627,map01100,map01110,map01120,map01220	M00117	R01238,R04985,R04986,R10213	RC00391,RC03086	ko00000,ko00001,ko00002,ko01000	-	-	-	UbiD
K16_gff_gff3_159	985665.HPL003_09585	2.98e-50	159.0	2CK9M@1|root,32SBW@2|Bacteria,1VM7H@1239|Firmicutes,4HY8Z@91061|Bacilli,26ZBJ@186822|Paenibacillaceae	91061|Bacilli	S	response to toxic substance	-	-	4.1.1.61	ko:K21759	ko00627,ko01120,ko01220,map00627,map01120,map01220	-	R01238	RC00391	ko00000,ko00001,ko01000	-	-	-	-
K16_gff_gff3_160	349520.PPE_02716	8.38e-278	759.0	COG0438@1|root,COG0438@2|Bacteria,1TPS8@1239|Firmicutes,4HA43@91061|Bacilli,26QCW@186822|Paenibacillaceae	91061|Bacilli	M	N-acetyl-alpha-D-glucosaminyl L-malate synthase	bshA	GO:0003674,GO:0003824,GO:0016740,GO:0016757	-	ko:K00754	-	-	-	-	ko00000,ko01000	-	GT4	-	Glyco_transf_4,Glycos_transf_1
K16_gff_gff3_161	349520.PPE_02717	1.56e-160	450.0	COG2120@1|root,COG2120@2|Bacteria,1TV10@1239|Firmicutes,4HFJQ@91061|Bacilli,26RWT@186822|Paenibacillaceae	91061|Bacilli	S	deacetylase	bshB1	-	-	ko:K01463	-	-	-	-	ko00000,ko01000	-	-	-	PIG-L
K16_gff_gff3_162	349520.PPE_03139	0.0	1046.0	COG4365@1|root,COG4365@2|Bacteria,1TQ2P@1239|Firmicutes,4HA2Z@91061|Bacilli,26Q9F@186822|Paenibacillaceae	91061|Bacilli	S	Involved in bacillithiol (BSH) biosynthesis. May catalyze the last step of the pathway, the addition of cysteine to glucosamine malate (GlcN-Mal) to generate BSH	bshC	-	-	ko:K22136	-	-	-	-	ko00000	-	-	-	BshC
K16_gff_gff3_163	1052684.PPM_2137	1.07e-230	639.0	COG0609@1|root,COG0609@2|Bacteria,1TPX6@1239|Firmicutes,4HAUK@91061|Bacilli,26S8E@186822|Paenibacillaceae	91061|Bacilli	P	Belongs to the binding-protein-dependent transport system permease family. FecCD subfamily	fecD5	-	-	ko:K02015	ko02010,map02010	M00240	-	-	ko00000,ko00001,ko00002,ko02000	3.A.1.14	-	-	FecCD
K16_gff_gff3_164	349520.PPE_03797	4.23e-250	688.0	COG1131@1|root,COG1131@2|Bacteria,1TQUS@1239|Firmicutes,4HHIX@91061|Bacilli,274EV@186822|Paenibacillaceae	91061|Bacilli	V	COG1131 ABC-type multidrug transport system, ATPase component	gldA7	-	-	ko:K01990	-	M00254	-	-	ko00000,ko00002,ko02000	3.A.1	-	-	ABC_tran
K16_gff_gff3_165	349520.PPE_02643	5.37e-248	682.0	COG1131@1|root,COG1131@2|Bacteria,1TP4J@1239|Firmicutes,4HBGH@91061|Bacilli,26QWM@186822|Paenibacillaceae	91061|Bacilli	V	ABC transporter, ATP-binding protein	bcrA	-	-	ko:K01990	-	M00254	-	-	ko00000,ko00002,ko02000	3.A.1	-	-	ABC_tran
K16_gff_gff3_166	349520.PPE_00467	4.7e-187	519.0	COG3910@1|root,COG3910@2|Bacteria,1TSWP@1239|Firmicutes,4HBQT@91061|Bacilli,26QG7@186822|Paenibacillaceae	91061|Bacilli	S	ATPase (AAA	cysA1	-	-	-	-	-	-	-	-	-	-	-	AAA_15,AAA_21,AAA_23
K16_gff_gff3_167	349520.PPE_00732	3.5e-247	679.0	COG4586@1|root,COG4586@2|Bacteria,1TP1N@1239|Firmicutes,4H9NR@91061|Bacilli,26R39@186822|Paenibacillaceae	91061|Bacilli	S	ABC transporter, ATP-binding protein	drrA1	-	-	ko:K01990	-	M00254	-	-	ko00000,ko00002,ko02000	3.A.1	-	-	ABC_tran
K16_gff_gff3_168	349520.PPE_02617	2.22e-189	526.0	COG1116@1|root,COG1116@2|Bacteria,1TRM6@1239|Firmicutes,4HBZ6@91061|Bacilli,26QJ5@186822|Paenibacillaceae	91061|Bacilli	P	ABC transporter, ATP-binding protein	ytlC	-	3.6.3.36	ko:K02049,ko:K10831,ko:K15555	ko00920,ko02010,map00920,map02010	M00188,M00435,M00436	-	-	ko00000,ko00001,ko00002,ko01000,ko02000	3.A.1.16,3.A.1.17,3.A.1.17.1,3.A.1.17.2,3.A.1.17.4	-	-	ABC_tran
K16_gff_gff3_169	349520.PPE_03538	0.0	1286.0	COG4988@1|root,COG4988@2|Bacteria,1TQ1P@1239|Firmicutes,4HCDA@91061|Bacilli,26TC7@186822|Paenibacillaceae	91061|Bacilli	V	ABC transporter, ATP-binding protein	cydD1	-	-	ko:K06147,ko:K06148	-	-	-	-	ko00000,ko02000	3.A.1,3.A.1.106,3.A.1.109,3.A.1.21	-	-	ABC_membrane,ABC_tran,DUF454
K16_gff_gff3_170	349520.PPE_01286	1.87e-225	623.0	COG0614@1|root,COG0614@2|Bacteria,1UNE3@1239|Firmicutes,4H9ZX@91061|Bacilli,26QWQ@186822|Paenibacillaceae	91061|Bacilli	P	ABC-type Fe3 -hydroxamate transport system, periplasmic component	yvrC	-	-	ko:K02016	ko02010,map02010	M00240	-	-	ko00000,ko00001,ko00002,ko02000	3.A.1.14	-	-	Peripla_BP_2
K16_gff_gff3_171	349520.PPE_04039	1.65e-219	607.0	COG0614@1|root,COG0614@2|Bacteria,1UIJ9@1239|Firmicutes,4HES5@91061|Bacilli,26QI6@186822|Paenibacillaceae	91061|Bacilli	P	Periplasmic binding protein	fhuD11	-	-	ko:K02016	ko02010,map02010	M00240	-	-	ko00000,ko00001,ko00002,ko02000	3.A.1.14	-	-	Peripla_BP_2
K16_gff_gff3_172	1052684.PPM_4801	2.23e-234	644.0	COG3458@1|root,COG3458@2|Bacteria,1TS02@1239|Firmicutes,4HDID@91061|Bacilli,26QEJ@186822|Paenibacillaceae	91061|Bacilli	Q	Acetyl esterase	cah5	-	3.1.1.41	ko:K01060	ko00311,ko01130,map00311,map01130	-	R03062	RC00020,RC00041	ko00000,ko00001,ko01000	-	-	-	AXE1
K16_gff_gff3_173	349520.PPE_03103	3.31e-284	775.0	COG0505@1|root,COG0505@2|Bacteria,1TQ8N@1239|Firmicutes,4H9Z0@91061|Bacilli,26R3K@186822|Paenibacillaceae	91061|Bacilli	F	Belongs to the CarA family	carA	GO:0000050,GO:0005575,GO:0005622,GO:0005623,GO:0005737,GO:0005951,GO:0006082,GO:0006520,GO:0006525,GO:0006526,GO:0006807,GO:0008150,GO:0008152,GO:0008652,GO:0009058,GO:0009064,GO:0009084,GO:0009987,GO:0016053,GO:0019627,GO:0019752,GO:0032991,GO:0034641,GO:0043436,GO:0043603,GO:0043604,GO:0044237,GO:0044238,GO:0044249,GO:0044271,GO:0044281,GO:0044283,GO:0044424,GO:0044444,GO:0044464,GO:0046394,GO:…	6.3.5.5	ko:K01956	ko00240,ko00250,ko01100,map00240,map00250,map01100	M00051	R00256,R00575,R01395,R10948,R10949	RC00002,RC00010,RC00043,RC02750,RC02798,RC03314	ko00000,ko00001,ko00002,ko01000	-	-	iYO844.BSU15510	CPSase_sm_chain,GATase
K16_gff_gff3_174	349520.PPE_00948	6.75e-249	682.0	COG0458@1|root,COG0458@2|Bacteria,1V0Y7@1239|Firmicutes,4HB66@91061|Bacilli,26SP9@186822|Paenibacillaceae	91061|Bacilli	EF	Carbamoylphosphate synthase large subunit	cpsL	-	-	-	-	-	-	-	-	-	-	-	ATPgrasp_Ter
K16_gff_gff3_175	349520.PPE_02444	9.13e-85	251.0	COG2259@1|root,COG2259@2|Bacteria,1VCS2@1239|Firmicutes,4HKRK@91061|Bacilli,26YZ6@186822|Paenibacillaceae	91061|Bacilli	S	membrane	yfiD1	-	-	-	-	-	-	-	-	-	-	-	DoxX
K16_gff_gff3_176	349520.PPE_04559	1.12e-84	250.0	COG2259@1|root,COG2259@2|Bacteria,1VCS2@1239|Firmicutes,4HKRK@91061|Bacilli,26YZ6@186822|Paenibacillaceae	91061|Bacilli	S	membrane	catD	-	-	-	-	-	-	-	-	-	-	-	DoxX
K16_gff_gff3_177	349520.PPE_02443	9.57e-209	577.0	COG2514@1|root,COG2514@2|Bacteria,1TPRF@1239|Firmicutes,4HAE7@91061|Bacilli,26RGQ@186822|Paenibacillaceae	91061|Bacilli	S	Glyoxalase	yfiE	-	1.13.11.2	ko:K07104	ko00361,ko00362,ko00622,ko00643,ko01100,ko01120,ko01220,map00361,map00362,map00622,map00643,map01100,map01120,map01220	M00569	R00816,R04089,R05295,R05404,R05406,R07795	RC00387,RC00643,RC01075,RC01364,RC01914	ko00000,ko00001,ko00002,ko01000	-	-	-	Glyoxalase
K16_gff_gff3_178	349520.PPE_00382	7.95e-219	603.0	COG0583@1|root,COG0583@2|Bacteria,1UXFR@1239|Firmicutes,4HBNZ@91061|Bacilli,26S9T@186822|Paenibacillaceae	91061|Bacilli	K	Transcriptional regulator	yclA	GO:0000976,GO:0000984,GO:0000986,GO:0000987,GO:0001017,GO:0001067,GO:0003674,GO:0003676,GO:0003677,GO:0003690,GO:0005488,GO:0005575,GO:0005622,GO:0005623,GO:0005737,GO:0005829,GO:0043565,GO:0044212,GO:0044424,GO:0044444,GO:0044464,GO:0097159,GO:1901363,GO:1990837	-	ko:K21755	-	-	-	-	ko00000,ko03000	-	-	-	HTH_1,LysR_substrate
K16_gff_gff3_179	349520.PPE_00233	0.0	2026.0	COG3250@1|root,COG3250@2|Bacteria,1TPDC@1239|Firmicutes,4HANW@91061|Bacilli,26QRR@186822|Paenibacillaceae	91061|Bacilli	G	beta-galactosidase	lacL	-	3.2.1.23	ko:K01190	ko00052,ko00511,ko00600,ko01100,map00052,map00511,map00600,map01100	-	R01105,R01678,R03355,R04783,R06114	RC00049,RC00452	ko00000,ko00001,ko01000	-	-	-	Bgal_small_N,DUF4981,Glyco_hydro_2,Glyco_hydro_2_C,Glyco_hydro_2_N
K16_gff_gff3_180	349520.PPE_04539	0.0	921.0	COG1797@1|root,COG1797@2|Bacteria,1TNY2@1239|Firmicutes,4H9SN@91061|Bacilli,26TQF@186822|Paenibacillaceae	91061|Bacilli	H	Catalyzes the ATP-dependent amidation of the two carboxylate groups at positions a and c of cobyrinate, using either L-glutamine or ammonia as the nitrogen source	cbiA	-	6.3.5.11,6.3.5.9	ko:K02224	ko00860,ko01100,ko01120,map00860,map01100,map01120	-	R05224,R05815	RC00010,RC01301	ko00000,ko00001,ko01000	-	-	-	CbiA,GATase_3
K16_gff_gff3_181	349520.PPE_04545	9.81e-147	414.0	COG2082@1|root,COG2082@2|Bacteria,1V1SX@1239|Firmicutes,4HCSR@91061|Bacilli,26SJ6@186822|Paenibacillaceae	91061|Bacilli	H	Precorrin-8x methylmutase	cbiC	-	5.4.99.60,5.4.99.61	ko:K06042	ko00860,ko01100,map00860,map01100	-	R05177,R05814	RC01292,RC01980	ko00000,ko00001,ko01000	-	-	-	CbiC
K16_gff_gff3_182	349520.PPE_04544	1.46e-264	726.0	COG1903@1|root,COG1903@2|Bacteria,1TQ3M@1239|Firmicutes,4HBDG@91061|Bacilli,26R5X@186822|Paenibacillaceae	91061|Bacilli	H	Catalyzes the methylation of C-1 in cobalt-precorrin-5B to form cobalt-precorrin-6A	cbiD	-	2.1.1.195	ko:K02188	ko00860,ko01100,map00860,map01100	-	R07773	RC00003,RC02051	ko00000,ko00001,ko01000	-	-	-	CbiD
K16_gff_gff3_183	349520.PPE_04543	6.15e-298	813.0	COG2241@1|root,COG2242@1|root,COG2241@2|Bacteria,COG2242@2|Bacteria,1TS3H@1239|Firmicutes,4IR04@91061|Bacilli,276KF@186822|Paenibacillaceae	91061|Bacilli	H	Cobalamin biosynthesis protein CbiE	cobL	-	2.1.1.132	ko:K00595	ko00860,ko01100,map00860,map01100	-	R05149	RC00003,RC01279	ko00000,ko00001,ko01000	-	-	-	PCMT,TP_methylase
K16_gff_gff3_184	1052684.PPM_4702	1.75e-183	511.0	COG2875@1|root,COG2875@2|Bacteria,1TP6J@1239|Firmicutes,4HBN5@91061|Bacilli,26RI6@186822|Paenibacillaceae	91061|Bacilli	H	Cobalt-precorrin-4 C(11)-methyltransferase	cbiF	-	2.1.1.133,2.1.1.271	ko:K05936	ko00860,ko01100,map00860,map01100	-	R05181,R05810	RC00003,RC01294,RC02049	ko00000,ko00001,ko01000	-	-	-	TP_methylase
K16_gff_gff3_185	349520.PPE_04540	1.5e-256	704.0	COG2073@1|root,COG2073@2|Bacteria,1TPYM@1239|Firmicutes,4HAX7@91061|Bacilli,26SRY@186822|Paenibacillaceae	91061|Bacilli	H	Cobalamin biosynthesis protein CbiG	cbiG	-	3.7.1.12	ko:K02189	ko00860,ko01100,map00860,map01100	-	R07772	RC01545,RC02097	ko00000,ko00001,ko01000	-	-	-	CbiG_C,CbiG_N,CbiG_mid
K16_gff_gff3_186	349520.PPE_04546	4.39e-170	476.0	COG2099@1|root,COG2099@2|Bacteria,1UHWY@1239|Firmicutes,4HC6V@91061|Bacilli,26UNH@186822|Paenibacillaceae	91061|Bacilli	H	precorrin-6x reductase	cbiJ	-	1.3.1.106,1.3.1.54	ko:K05895	ko00860,ko01100,map00860,map01100	-	R05150,R05812	RC01280	ko00000,ko00001,ko01000	-	-	-	CbiJ
K16_gff_gff3_187	349520.PPE_04542	1.19e-168	471.0	COG2243@1|root,COG2243@2|Bacteria,1TP87@1239|Firmicutes,4HB4V@91061|Bacilli,26R9E@186822|Paenibacillaceae	91061|Bacilli	H	Precorrin-2	cbiL	-	2.1.1.130,2.1.1.151	ko:K03394	ko00860,ko01100,map00860,map01100	-	R03948,R05808	RC00003,RC01035,RC01662	ko00000,ko00001,ko01000	-	-	-	TP_methylase
K16_gff_gff3_188	349520.PPE_00282	3.47e-237	654.0	COG1609@1|root,COG1609@2|Bacteria,1TSIJ@1239|Firmicutes,4HC90@91061|Bacilli,26T91@186822|Paenibacillaceae	91061|Bacilli	K	transcriptional	scrR	-	-	ko:K03484	-	-	-	-	ko00000,ko03000	-	-	-	LacI,Peripla_BP_1,Peripla_BP_3,Peripla_BP_4
K16_gff_gff3_189	985665.HPL003_24635	1.71e-237	653.0	COG1609@1|root,COG1609@2|Bacteria,1TQ7K@1239|Firmicutes,4H9NG@91061|Bacilli,26QU0@186822|Paenibacillaceae	91061|Bacilli	K	catabolite control protein A	ccpA	GO:0000976,GO:0001067,GO:0001130,GO:0001216,GO:0001217,GO:0003674,GO:0003676,GO:0003677,GO:0003690,GO:0003700,GO:0005488,GO:0005575,GO:0006355,GO:0008150,GO:0009889,GO:0009890,GO:0009891,GO:0009892,GO:0009893,GO:0010468,GO:0010556,GO:0010557,GO:0010558,GO:0010604,GO:0010605,GO:0010628,GO:0010629,GO:0019219,GO:0019222,GO:0031323,GO:0031324,GO:0031325,GO:0031326,GO:0031327,GO:0031328,GO:0032991,GO:…	-	ko:K02529	-	-	-	-	ko00000,ko03000	-	-	-	LacI,Peripla_BP_3
K16_gff_gff3_190	349520.PPE_03737	1.34e-233	642.0	COG1609@1|root,COG1609@2|Bacteria,1TQSQ@1239|Firmicutes,4HBNR@91061|Bacilli,26RM1@186822|Paenibacillaceae	91061|Bacilli	K	Transcriptional regulator	-	-	-	-	-	-	-	-	-	-	-	-	LacI,Peripla_BP_3
K16_gff_gff3_191	1052684.PPM_1803	1.06e-153	433.0	COG0517@1|root,COG0517@2|Bacteria,1TRZD@1239|Firmicutes,4HC4C@91061|Bacilli,277II@186822|Paenibacillaceae	91061|Bacilli	K	Domain in cystathionine beta-synthase and other proteins.	ccpN	GO:0006355,GO:0007154,GO:0007584,GO:0008150,GO:0009605,GO:0009889,GO:0009890,GO:0009892,GO:0009987,GO:0009991,GO:0010468,GO:0010556,GO:0010558,GO:0010605,GO:0010629,GO:0019219,GO:0019222,GO:0031323,GO:0031324,GO:0031326,GO:0031327,GO:0031667,GO:0031668,GO:0031669,GO:0031670,GO:0042221,GO:0045013,GO:0045892,GO:0045934,GO:0045990,GO:0048519,GO:0048523,GO:0050789,GO:0050794,GO:0050896,GO:0051171,GO:…	-	-	-	-	-	-	-	-	-	-	CBS,HTH_11
K16_gff_gff3_192	1052684.PPM_2177	5.61e-144	407.0	COG0517@1|root,COG0517@2|Bacteria,1TRZD@1239|Firmicutes,4HC4C@91061|Bacilli,26UPX@186822|Paenibacillaceae	91061|Bacilli	K	Histidine kinase	ccpN	GO:0006355,GO:0007154,GO:0007584,GO:0008150,GO:0009605,GO:0009889,GO:0009890,GO:0009892,GO:0009987,GO:0009991,GO:0010468,GO:0010556,GO:0010558,GO:0010605,GO:0010629,GO:0019219,GO:0019222,GO:0031323,GO:0031324,GO:0031326,GO:0031327,GO:0031667,GO:0031668,GO:0031669,GO:0031670,GO:0042221,GO:0045013,GO:0045892,GO:0045934,GO:0045990,GO:0048519,GO:0048523,GO:0050789,GO:0050794,GO:0050896,GO:0051171,GO:…	-	-	-	-	-	-	-	-	-	-	CBS,HTH_11
K16_gff_gff3_193	349520.PPE_04217	2.69e-189	526.0	COG1624@1|root,COG1624@2|Bacteria,1TPRW@1239|Firmicutes,4H9XZ@91061|Bacilli,26R2I@186822|Paenibacillaceae	91061|Bacilli	S	Catalyzes the condensation of 2 ATP molecules into cyclic di-AMP (c-di-AMP), a second messenger used to regulate differing processes in different bacteria	dacA	GO:0003674,GO:0003824,GO:0004016,GO:0005575,GO:0005623,GO:0005886,GO:0005887,GO:0009975,GO:0016020,GO:0016021,GO:0016829,GO:0016849,GO:0031224,GO:0031226,GO:0044425,GO:0044459,GO:0044464,GO:0071944	2.7.7.85	ko:K18672	-	-	-	-	ko00000,ko01000	-	-	-	DisA_N
K16_gff_gff3_194	349520.PPE_04824	4.73e-232	640.0	COG3835@1|root,COG3835@2|Bacteria,1V935@1239|Firmicutes,4HJ5D@91061|Bacilli,26S3S@186822|Paenibacillaceae	91061|Bacilli	KT	Sugar diacid utilization regulator	-	-	-	ko:K02647	-	-	-	-	ko00000,ko03000	-	-	-	Diacid_rec,HTH_30
K16_gff_gff3_195	349520.PPE_04216	0.0	903.0	COG4856@1|root,COG4856@2|Bacteria,1TSIV@1239|Firmicutes,4HD8Y@91061|Bacilli,26RPS@186822|Paenibacillaceae	91061|Bacilli	S	Protein conserved in bacteria	ybbR	GO:0008150,GO:0031279,GO:0031281,GO:0043085,GO:0044093,GO:0045761,GO:0045762,GO:0050790,GO:0051339,GO:0051349,GO:0065007,GO:0065009	-	-	-	-	-	-	-	-	-	-	YbbR
K16_gff_gff3_196	349520.PPE_04129	8.3e-94	273.0	COG0295@1|root,COG0295@2|Bacteria,1V6IP@1239|Firmicutes,4HIJ3@91061|Bacilli,26XJ5@186822|Paenibacillaceae	91061|Bacilli	F	This enzyme scavenges exogenous and endogenous cytidine and 2'-deoxycytidine for UMP synthesis	cdd	-	3.5.4.5	ko:K01489	ko00240,ko00983,ko01100,map00240,map00983,map01100	-	R01878,R02485,R08221	RC00074,RC00514	ko00000,ko00001,ko01000	-	-	-	dCMP_cyt_deam_1,dCMP_cyt_deam_2
K16_gff_gff3_197	349520.PPE_00502	0.0	1082.0	COG0446@1|root,COG0607@1|root,COG0446@2|Bacteria,COG0607@2|Bacteria,1TPWW@1239|Firmicutes,4HA11@91061|Bacilli,26QPA@186822|Paenibacillaceae	91061|Bacilli	P	Belongs to the sulfur carrier protein TusA family	cdr	-	-	-	-	-	-	-	-	-	-	-	DrsE_2,Pyr_redox_2,Pyr_redox_dim,Rhodanese,TusA
K16_gff_gff3_198	349520.PPE_03814	8.1e-63	193.0	COG1440@1|root,COG1440@2|Bacteria,1VADE@1239|Firmicutes,4HYIP@91061|Bacilli,26Y9J@186822|Paenibacillaceae	91061|Bacilli	G	PTS system, Lactose/Cellobiose specific IIB subunit	celA5	-	2.7.1.196,2.7.1.205	ko:K02760	ko00500,ko02060,map00500,map02060	M00275	R11170,R11172	RC00017,RC03206	ko00000,ko00001,ko00002,ko01000,ko02000	4.A.3.2	-	-	PTS_IIB
K16_gff_gff3_199	349520.PPE_03499	0.0	1008.0	COG2730@1|root,COG2730@2|Bacteria,1TSJQ@1239|Firmicutes,4HFEH@91061|Bacilli,26WFM@186822|Paenibacillaceae	91061|Bacilli	G	Cellulase (glycosyl hydrolase family 5)	bglC5	-	3.2.1.4	ko:K01179	ko00500,ko01100,map00500,map01100	-	R06200,R11307,R11308	-	ko00000,ko00001,ko01000	-	GH5,GH9	-	CBM_3,Cellulase
K16_gff_gff3_200	349520.PPE_00194	1.45e-234	647.0	COG2390@1|root,COG2390@2|Bacteria,1TP62@1239|Firmicutes,4HAE6@91061|Bacilli,26Q9V@186822|Paenibacillaceae	91061|Bacilli	K	Central glycolytic genes regulator	cggR	-	-	ko:K05311	-	-	-	-	ko00000,ko03000	-	-	-	Sugar-bind
K16_gff_gff3_201	1052684.PPM_3154	7.15e-236	651.0	COG0387@1|root,COG0387@2|Bacteria,1TQN2@1239|Firmicutes,4HB3X@91061|Bacilli,26QHG@186822|Paenibacillaceae	91061|Bacilli	P	calcium proton	cax	GO:0003674,GO:0005215,GO:0005575,GO:0005623,GO:0005886,GO:0005887,GO:0006810,GO:0006811,GO:0006812,GO:0006816,GO:0008150,GO:0008324,GO:0015075,GO:0015077,GO:0015078,GO:0015085,GO:0015291,GO:0015297,GO:0015298,GO:0015299,GO:0015318,GO:0015368,GO:0015369,GO:0015491,GO:0015672,GO:0016020,GO:0016021,GO:0022804,GO:0022857,GO:0022890,GO:0030001,GO:0031224,GO:0031226,GO:0034220,GO:0044425,GO:0044459,GO:…	-	ko:K07300	-	-	-	-	ko00000,ko02000	2.A.19	-	-	Na_Ca_ex
K16_gff_gff3_202	1052684.PPM_1907	0.0	1233.0	COG0643@1|root,COG2198@1|root,COG0643@2|Bacteria,COG2198@2|Bacteria,1TPMS@1239|Firmicutes,4HAQD@91061|Bacilli,26RK0@186822|Paenibacillaceae	91061|Bacilli	NT	chemotaxis protein	cheA	-	2.7.13.3	ko:K03407	ko02020,ko02030,map02020,map02030	M00506	-	-	ko00000,ko00001,ko00002,ko01000,ko01001,ko02022,ko02035	-	-	-	CheW,H-kinase_dim,HATPase_c,Hpt,P2
K16_gff_gff3_203	349520.PPE_00238	0.0	1003.0	COG2207@1|root,COG4753@1|root,COG2207@2|Bacteria,COG4753@2|Bacteria,1TSN6@1239|Firmicutes,4HC7D@91061|Bacilli,26TQN@186822|Paenibacillaceae	91061|Bacilli	T	Response regulator containing CheY-like receiver domain and AraC-type DNA-binding domain	-	-	-	ko:K07720	ko02020,map02020	M00519	-	-	ko00000,ko00001,ko00002,ko02022	-	-	-	HTH_18,HTH_AraC,Response_reg
K16_gff_gff3_204	349520.PPE_04024	2.94e-281	769.0	COG0745@1|root,COG2208@1|root,COG0745@2|Bacteria,COG2208@2|Bacteria,1TS3B@1239|Firmicutes,4HCRR@91061|Bacilli,26RAI@186822|Paenibacillaceae	91061|Bacilli	T	response regulator	rsbU	-	3.1.3.3	ko:K07315	-	-	-	-	ko00000,ko01000,ko03021	-	-	-	Response_reg,SpoIIE
K16_gff_gff3_205	349520.PPE_00256	1.12e-213	591.0	COG4753@1|root,COG4753@2|Bacteria,1TPFP@1239|Firmicutes,4HFB4@91061|Bacilli,26SCM@186822|Paenibacillaceae	91061|Bacilli	T	YcbB domain	ycbB1	-	-	ko:K07719	ko02020,map02020	M00518	-	-	ko00000,ko00001,ko00002,ko02022	-	-	-	Response_reg,YcbB
K16_gff_gff3_206	349520.PPE_00445	6.79e-271	742.0	COG3947@1|root,COG3947@2|Bacteria,1V85E@1239|Firmicutes,4HGJR@91061|Bacilli,26RGG@186822|Paenibacillaceae	91061|Bacilli	T	Response regulator containing CheY-like receiver and SARP domains	lytT	-	-	-	-	-	-	-	-	-	-	-	BTAD,Response_reg,Trans_reg_C
K16_gff_gff3_207	349520.PPE_00722	0.0	1017.0	COG2207@1|root,COG4753@1|root,COG2207@2|Bacteria,COG4753@2|Bacteria,1UZKW@1239|Firmicutes,4HF1S@91061|Bacilli,26T48@186822|Paenibacillaceae	91061|Bacilli	T	Response regulator containing CheY-like receiver domain and AraC-type DNA-binding domain	-	-	-	ko:K07720	ko02020,map02020	M00519	-	-	ko00000,ko00001,ko00002,ko02022	-	-	-	HTH_18,Response_reg
K16_gff_gff3_208	1087481.AGFX01000021_gene2503	3.4e-311	849.0	COG2207@1|root,COG4753@1|root,COG2207@2|Bacteria,COG4753@2|Bacteria,1TSKR@1239|Firmicutes,4H9R5@91061|Bacilli,26R9Y@186822|Paenibacillaceae	91061|Bacilli	T	Response regulator containing CheY-like receiver domain and AraC-type DNA-binding domain	-	-	-	ko:K07720	ko02020,map02020	M00519	-	-	ko00000,ko00001,ko00002,ko02022	-	-	-	HTH_18,HTH_AraC,Response_reg
K16_gff_gff3_209	349520.PPE_03726	2.03e-162	457.0	COG3437@1|root,COG3437@2|Bacteria,1V6Y5@1239|Firmicutes,4I6YW@91061|Bacilli,26VK2@186822|Paenibacillaceae	91061|Bacilli	T	Response regulator receiver domain	-	-	-	-	-	-	-	-	-	-	-	-	Response_reg
K16_gff_gff3_210	349520.PPE_01909	1.64e-142	402.0	COG1776@1|root,COG1776@2|Bacteria,1UNKB@1239|Firmicutes,4HB40@91061|Bacilli,26TGH@186822|Paenibacillaceae	91061|Bacilli	NT	chemotaxis protein	cheC	GO:0006935,GO:0008150,GO:0009605,GO:0040011,GO:0042221,GO:0042330,GO:0050896,GO:0050918	-	ko:K03410	ko02030,map02030	-	-	-	ko00000,ko00001,ko02035	-	-	-	CheC,CheX
K16_gff_gff3_211	1087481.AGFX01000012_gene3431	3.92e-113	325.0	COG1871@1|root,COG1871@2|Bacteria,1V70X@1239|Firmicutes,4HIVG@91061|Bacilli,26X6R@186822|Paenibacillaceae	91061|Bacilli	NT	Probably deamidates glutamine residues to glutamate on methyl-accepting chemotaxis receptors (MCPs), playing an important role in chemotaxis	cheD	-	3.5.1.44	ko:K03411	ko02030,map02030	-	-	-	ko00000,ko00001,ko01000,ko02035	-	-	-	CheD
K16_gff_gff3_212	349520.PPE_02745	5.08e-193	535.0	COG1352@1|root,COG1352@2|Bacteria,1TPD8@1239|Firmicutes,4HAS1@91061|Bacilli,26QRG@186822|Paenibacillaceae	91061|Bacilli	NT	Chemotaxis protein CheR	cheR	-	2.1.1.80	ko:K00575	ko02020,ko02030,map02020,map02030	-	-	-	ko00000,ko00001,ko01000,ko02035	-	-	-	CheR,CheR_N
K16_gff_gff3_213	349520.PPE_04022	4.39e-210	580.0	COG1352@1|root,COG1352@2|Bacteria,1TRTF@1239|Firmicutes,4HDN6@91061|Bacilli,26RWD@186822|Paenibacillaceae	91061|Bacilli	NT	Chemotaxis protein CheR	cheR5	-	2.1.1.80	ko:K00575	ko02020,ko02030,map02020,map02030	-	-	-	ko00000,ko00001,ko01000,ko02035	-	-	-	CheR,CheR_N
K16_gff_gff3_214	1087481.AGFX01000012_gene3433	1.77e-101	294.0	COG0835@1|root,COG0835@2|Bacteria,1V4HH@1239|Firmicutes,4HGEQ@91061|Bacilli,27529@186822|Paenibacillaceae	91061|Bacilli	NT	Chemotaxis protein cheW	cheW3	-	-	ko:K03408	ko02020,ko02030,map02020,map02030	-	-	-	ko00000,ko00001,ko02035	-	-	-	CheW
K16_gff_gff3_215	349520.PPE_04132	1.41e-88	260.0	COG0835@1|root,COG0835@2|Bacteria,1TYMY@1239|Firmicutes,4I7SF@91061|Bacilli,26XA0@186822|Paenibacillaceae	91061|Bacilli	NT	CheW-like domain	cheW11	-	-	ko:K03408	ko02020,ko02030,map02020,map02030	-	-	-	ko00000,ko00001,ko02035	-	-	-	CheW
K16_gff_gff3_216	349520.PPE_03856	9.05e-98	285.0	COG1406@1|root,COG1406@2|Bacteria,1V6JI@1239|Firmicutes,4HJHW@91061|Bacilli,26WTW@186822|Paenibacillaceae	91061|Bacilli	N	Chemotaxis protein cheC	cheX	-	-	ko:K03409	ko02030,map02030	-	-	-	ko00000,ko00001,ko02035	-	-	-	CheC,CheX
K16_gff_gff3_217	1087481.AGFX01000012_gene3444	4.1e-78	233.0	COG2204@1|root,COG2204@2|Bacteria,1UHXE@1239|Firmicutes,4ISDB@91061|Bacilli,26XDQ@186822|Paenibacillaceae	91061|Bacilli	T	Chemotaxis protein CheY	cheY	-	-	ko:K03413	ko02020,ko02030,map02020,map02030	M00506	-	-	ko00000,ko00001,ko00002,ko02022,ko02035	-	-	-	Response_reg
K16_gff_gff3_218	349520.PPE_00628	6.55e-124	353.0	COG0431@1|root,COG0431@2|Bacteria,1VHXS@1239|Firmicutes,4HNPK@91061|Bacilli,26WTS@186822|Paenibacillaceae	91061|Bacilli	S	flavoprotein	M1-836	-	-	ko:K19784	-	-	-	-	ko00000	-	-	-	FMN_red
K16_gff_gff3_219	349520.PPE_01065	1.62e-255	701.0	COG4213@1|root,COG4213@2|Bacteria,1TR3Q@1239|Firmicutes,4HDEY@91061|Bacilli,26SPZ@186822|Paenibacillaceae	91061|Bacilli	G	ABC transporter substrate-binding protein	chvE	-	-	ko:K10546	ko02010,map02010	M00216	-	-	ko00000,ko00001,ko00002,ko02000	3.A.1.2.5	-	-	Peripla_BP_4
K16_gff_gff3_220	349520.PPE_04618	1.94e-77	231.0	COG1380@1|root,COG1380@2|Bacteria,1VEN4@1239|Firmicutes,4HNKZ@91061|Bacilli,26YZZ@186822|Paenibacillaceae	91061|Bacilli	S	LrgA family	ywbH	-	-	ko:K06518	-	-	-	-	ko00000,ko02000	1.E.14.2	-	-	LrgA
K16_gff_gff3_221	349520.PPE_01719	0.0	1055.0	COG0119@1|root,COG0119@2|Bacteria,1TRIK@1239|Firmicutes,4HA3U@91061|Bacilli,26RTX@186822|Paenibacillaceae	91061|Bacilli	E	Belongs to the alpha-IPM synthase homocitrate synthase family	leuA3	-	2.3.3.13	ko:K01649	ko00290,ko00620,ko01100,ko01110,ko01210,ko01230,map00290,map00620,map01100,map01110,map01210,map01230	M00432	R01213	RC00004,RC00470,RC02754	br01601,ko00000,ko00001,ko00002,ko01000	-	-	-	HMGL-like,LeuA_dimer
K16_gff_gff3_222	349520.PPE_03210	1.18e-308	843.0	COG3493@1|root,COG3493@2|Bacteria,1TR97@1239|Firmicutes,4HBS8@91061|Bacilli,26UHE@186822|Paenibacillaceae	91061|Bacilli	C	Malate permease	malP	-	-	ko:K11616	ko02020,map02020	-	-	-	ko00000,ko00001	2.A.24.2	-	-	2HCT
K16_gff_gff3_223	349520.PPE_01959	3.07e-293	802.0	COG1058@1|root,COG1546@1|root,COG1058@2|Bacteria,COG1546@2|Bacteria,1TQ1N@1239|Firmicutes,4HATN@91061|Bacilli,26QJK@186822|Paenibacillaceae	91061|Bacilli	S	Belongs to the CinA family	cinA	-	3.5.1.42	ko:K03742,ko:K03743	ko00760,map00760	-	R02322	RC00100	ko00000,ko00001,ko01000	-	-	-	CinA,MoCF_biosynth
K16_gff_gff3_224	349520.PPE_00714	0.0	1793.0	COG1048@1|root,COG1048@2|Bacteria,1VTMM@1239|Firmicutes,4HB5N@91061|Bacilli,26R9T@186822|Paenibacillaceae	91061|Bacilli	C	Catalyzes the isomerization of citrate to isocitrate via cis-aconitate	acnA	-	4.2.1.3	ko:K01681	ko00020,ko00630,ko00720,ko01100,ko01110,ko01120,ko01130,ko01200,ko01210,ko01230,map00020,map00630,map00720,map01100,map01110,map01120,map01130,map01200,map01210,map01230	M00009,M00010,M00012,M00173,M00740	R01324,R01325,R01900	RC00497,RC00498,RC00618	br01601,ko00000,ko00001,ko00002,ko01000	-	-	-	Aconitase,Aconitase_C
K16_gff_gff3_225	349520.PPE_01586	2.85e-265	726.0	COG0372@1|root,COG0372@2|Bacteria,1TPPS@1239|Firmicutes,4H9YE@91061|Bacilli,26RV3@186822|Paenibacillaceae	91061|Bacilli	C	Catalyzes the formation of citrate from acetyl-CoA and oxaloacetate	citZ	-	2.3.3.1	ko:K01647	ko00020,ko00630,ko01100,ko01110,ko01120,ko01130,ko01200,ko01210,ko01230,map00020,map00630,map01100,map01110,map01120,map01130,map01200,map01210,map01230	M00009,M00010,M00012,M00740	R00351	RC00004,RC00067	br01601,ko00000,ko00001,ko00002,ko01000	-	-	-	Citrate_synt
K16_gff_gff3_226	349520.PPE_04310	0.0	1560.0	COG0542@1|root,COG0542@2|Bacteria,1TPMU@1239|Firmicutes,4HACY@91061|Bacilli,26RRK@186822|Paenibacillaceae	91061|Bacilli	O	Belongs to the ClpA ClpB family	clpC	GO:0006950,GO:0008150,GO:0010035,GO:0010038,GO:0042221,GO:0046686,GO:0046688,GO:0050896,GO:0097501,GO:1990169,GO:1990170	-	ko:K03696	ko01100,map01100	-	-	-	ko00000,ko03110	-	-	-	AAA,AAA_2,ClpB_D2-small,Clp_N,UVR
K16_gff_gff3_227	1052684.PPM_0168	4.16e-132	375.0	COG0740@1|root,COG0740@2|Bacteria,1TQ91@1239|Firmicutes,4HA8J@91061|Bacilli,26T8H@186822|Paenibacillaceae	91061|Bacilli	OU	Cleaves peptides in various proteins in a process that requires ATP hydrolysis. Has a chymotrypsin-like activity. Plays a major role in the degradation of misfolded proteins	clpP1	-	3.4.21.92	ko:K01358	ko04112,ko04212,map04112,map04212	-	-	-	ko00000,ko00001,ko01000,ko01002	-	-	-	CLP_protease
K16_gff_gff3_228	349520.PPE_03690	2.83e-149	420.0	COG0740@1|root,COG0740@2|Bacteria,1TQ91@1239|Firmicutes,4HA8J@91061|Bacilli,26S50@186822|Paenibacillaceae	91061|Bacilli	OU	Cleaves peptides in various proteins in a process that requires ATP hydrolysis. Has a chymotrypsin-like activity. Plays a major role in the degradation of misfolded proteins	clpP5	-	3.4.21.92	ko:K01358	ko04112,ko04212,map04112,map04212	-	-	-	ko00000,ko00001,ko01000,ko01002	-	-	-	CLP_protease
K16_gff_gff3_229	349520.PPE_01878	3.68e-123	351.0	COG5405@1|root,COG5405@2|Bacteria,1TPXK@1239|Firmicutes,4H9PD@91061|Bacilli,26T00@186822|Paenibacillaceae	91061|Bacilli	O	Protease subunit of a proteasome-like degradation complex believed to be a general protein degrading machinery	hslV	-	3.4.25.2	ko:K01419	-	-	-	-	ko00000,ko01000,ko01002	-	-	-	Proteasome
K16_gff_gff3_230	985665.HPL003_00200	1.06e-298	815.0	COG1219@1|root,COG1219@2|Bacteria,1TQ00@1239|Firmicutes,4H9U4@91061|Bacilli,26T95@186822|Paenibacillaceae	91061|Bacilli	O	ATP-dependent specificity component of the Clp protease. It directs the protease to specific substrates. Can perform chaperone functions in the absence of ClpP	clpX	GO:0000166,GO:0003674,GO:0003824,GO:0004176,GO:0005488,GO:0005524,GO:0006508,GO:0006807,GO:0008144,GO:0008150,GO:0008152,GO:0008233,GO:0009056,GO:0009057,GO:0009987,GO:0016462,GO:0016787,GO:0016817,GO:0016818,GO:0016887,GO:0017076,GO:0017111,GO:0019538,GO:0030163,GO:0030554,GO:0032553,GO:0032555,GO:0032559,GO:0035639,GO:0036094,GO:0042623,GO:0043167,GO:0043168,GO:0043170,GO:0044238,GO:0051301,GO:…	-	ko:K03544	ko04112,map04112	-	-	-	ko00000,ko00001,ko03110	-	-	-	AAA_2,ClpB_D2-small,zf-C4_ClpX
K16_gff_gff3_231	349520.PPE_01879	0.0	882.0	COG1220@1|root,COG1220@2|Bacteria,1TPKQ@1239|Firmicutes,4HA83@91061|Bacilli,26TEX@186822|Paenibacillaceae	91061|Bacilli	O	this subunit has chaperone activity. The binding of ATP and its subsequent hydrolysis by HslU are essential for unfolding of protein substrates subsequently hydrolyzed by HslV. HslU recognizes the N-terminal part of its protein substrates and unfolds these before they are guided to HslV for hydrolysis	hslU	-	-	ko:K03667	-	-	-	-	ko00000,ko03110	-	-	-	AAA_2,ClpB_D2-small
K16_gff_gff3_232	349520.PPE_02772	7.66e-159	446.0	COG0283@1|root,COG0283@2|Bacteria,1V3IA@1239|Firmicutes,4HFZE@91061|Bacilli,26RJ0@186822|Paenibacillaceae	91061|Bacilli	F	Belongs to the cytidylate kinase family. Type 1 subfamily	cmk	GO:0003674,GO:0003824,GO:0004127,GO:0004592,GO:0005575,GO:0005622,GO:0005623,GO:0005737,GO:0005829,GO:0006082,GO:0006139,GO:0006520,GO:0006573,GO:0006575,GO:0006725,GO:0006732,GO:0006753,GO:0006766,GO:0006767,GO:0006793,GO:0006796,GO:0006807,GO:0008150,GO:0008152,GO:0009058,GO:0009081,GO:0009108,GO:0009110,GO:0009117,GO:0009123,GO:0009165,GO:0009987,GO:0015939,GO:0015940,GO:0016053,GO:0016301,GO:…	2.7.4.25	ko:K00945	ko00240,ko01100,map00240,map01100	M00052	R00158,R00512,R01665	RC00002	ko00000,ko00001,ko00002,ko01000	-	-	-	Cytidylate_kin
K16_gff_gff3_233	1052684.PPM_1546	6.18e-162	452.0	COG0500@1|root,COG2226@2|Bacteria,1V43G@1239|Firmicutes,4HI42@91061|Bacilli,26TQ7@186822|Paenibacillaceae	91061|Bacilli	Q	Methyltransferase type 11	ubiE1	-	-	-	-	-	-	-	-	-	-	-	Methyltransf_11,Methyltransf_25
K16_gff_gff3_234	349520.PPE_00421	3.52e-225	620.0	COG1116@1|root,COG1116@2|Bacteria,1TSW5@1239|Firmicutes,4HAFM@91061|Bacilli,26QI3@186822|Paenibacillaceae	91061|Bacilli	P	ABC-type nitrate sulfonate bicarbonate transport system, ATPase component	M1-592	-	-	-	-	-	-	-	-	-	-	-	ABC_tran
K16_gff_gff3_235	349520.PPE_04756	3.58e-208	577.0	COG0444@1|root,COG0444@2|Bacteria,1TXYQ@1239|Firmicutes,4I71P@91061|Bacilli,26VUG@186822|Paenibacillaceae	91061|Bacilli	EP	ABC-type dipeptide oligopeptide nickel transport system, ATPase component	oppD7	-	-	ko:K02031	ko02024,map02024	M00239	-	-	ko00000,ko00001,ko00002,ko02000	3.A.1.5	-	-	ABC_tran
K16_gff_gff3_236	349520.PPE_02920	1.92e-300	821.0	COG0452@1|root,COG0452@2|Bacteria,1TPP3@1239|Firmicutes,4HAK8@91061|Bacilli,26R8P@186822|Paenibacillaceae	91061|Bacilli	H	Catalyzes two steps in the biosynthesis of coenzyme A. In the first step cysteine is conjugated to 4'-phosphopantothenate to form 4-phosphopantothenoylcysteine, in the latter compound is decarboxylated to form 4'-phosphopantotheine	coaBC	-	4.1.1.36,6.3.2.5	ko:K01598,ko:K13038	ko00770,ko01100,map00770,map01100	M00120	R03269,R04231	RC00064,RC00090,RC00822	ko00000,ko00001,ko00002,ko01000	-	-	-	DFP,Flavoprotein
K16_gff_gff3_237	349520.PPE_01839	4.02e-119	340.0	COG0669@1|root,COG0669@2|Bacteria,1V3MR@1239|Firmicutes,4HH47@91061|Bacilli,26TVK@186822|Paenibacillaceae	91061|Bacilli	H	Reversibly transfers an adenylyl group from ATP to 4'- phosphopantetheine, yielding dephospho-CoA (dPCoA) and pyrophosphate	coaD	-	2.7.7.3	ko:K00954	ko00770,ko01100,map00770,map01100	M00120	R03035	RC00002	ko00000,ko00001,ko00002,ko01000	-	-	-	CTP_transf_like
K16_gff_gff3_238	349520.PPE_01599	6.2e-133	377.0	COG0237@1|root,COG0237@2|Bacteria,1V6FS@1239|Firmicutes,4HII3@91061|Bacilli,26WY5@186822|Paenibacillaceae	91061|Bacilli	H	Catalyzes the phosphorylation of the 3'-hydroxyl group of dephosphocoenzyme A to form coenzyme A	coaE	GO:0003674,GO:0003824,GO:0004140,GO:0006139,GO:0006163,GO:0006164,GO:0006725,GO:0006732,GO:0006753,GO:0006793,GO:0006796,GO:0006807,GO:0008150,GO:0008152,GO:0009058,GO:0009108,GO:0009117,GO:0009150,GO:0009152,GO:0009165,GO:0009259,GO:0009260,GO:0009987,GO:0015936,GO:0015937,GO:0016301,GO:0016310,GO:0016740,GO:0016772,GO:0016773,GO:0018130,GO:0019438,GO:0019637,GO:0019693,GO:0033865,GO:0033866,GO:…	2.7.1.24	ko:K00859	ko00770,ko01100,map00770,map01100	M00120	R00130	RC00002,RC00078	ko00000,ko00001,ko00002,ko01000	-	-	iSB619.SA_RS08510	CoaE
K16_gff_gff3_239	349520.PPE_00061	3.64e-175	489.0	COG1521@1|root,COG1521@2|Bacteria,1TR0X@1239|Firmicutes,4H9QA@91061|Bacilli,26RR9@186822|Paenibacillaceae	91061|Bacilli	H	Catalyzes the phosphorylation of pantothenate (Pan), the first step in CoA biosynthesis	coaX	-	2.7.1.33	ko:K03525	ko00770,ko01100,map00770,map01100	M00120	R02971,R03018,R04391	RC00002,RC00017	ko00000,ko00001,ko00002,ko01000	-	-	-	Pan_kinase
K16_gff_gff3_240	349520.PPE_03559	3.16e-177	493.0	COG0846@1|root,COG0846@2|Bacteria,1TQKD@1239|Firmicutes,4HGHS@91061|Bacilli,274FJ@186822|Paenibacillaceae	91061|Bacilli	K	NAD-dependent protein deacetylase which modulates the activities of several enzymes which are inactive in their acetylated form	cobB	-	-	ko:K12410	-	-	-	-	ko00000,ko01000	-	-	-	SIR2
K16_gff_gff3_241	349520.PPE_01282	2.82e-259	711.0	COG0079@1|root,COG0079@2|Bacteria,1TP5D@1239|Firmicutes,4HD85@91061|Bacilli,26SB1@186822|Paenibacillaceae	91061|Bacilli	E	decarboxylase	cobD	-	4.1.1.81	ko:K04720	ko00860,map00860	-	R06530	RC00517	ko00000,ko00001,ko01000	-	-	-	Aminotran_1_2
K16_gff_gff3_242	349520.PPE_01283	6.07e-225	620.0	COG1270@1|root,COG1270@2|Bacteria,1TQ3X@1239|Firmicutes,4HA48@91061|Bacilli,26QM4@186822|Paenibacillaceae	91061|Bacilli	H	Converts cobyric acid to cobinamide by the addition of aminopropanol on the F carboxylic group	cobD	-	6.3.1.10	ko:K02227	ko00860,ko01100,map00860,map01100	M00122	R06529,R07302	RC00090,RC00096	ko00000,ko00001,ko00002,ko01000	-	-	-	CobD_Cbib
K16_gff_gff3_243	349520.PPE_01290	8.57e-126	358.0	COG2087@1|root,COG2087@2|Bacteria,1V6F8@1239|Firmicutes,4HIZU@91061|Bacilli,26XQ3@186822|Paenibacillaceae	91061|Bacilli	H	guanylyltransferase	cobP	-	2.7.1.156,2.7.7.62	ko:K02231	ko00860,ko01100,map00860,map01100	M00122	R05221,R05222,R06558	RC00002,RC00428	ko00000,ko00001,ko00002,ko01000	-	-	-	CobU
K16_gff_gff3_244	349520.PPE_01292	0.0	1079.0	COG1492@1|root,COG1492@2|Bacteria,1TP5E@1239|Firmicutes,4HAQW@91061|Bacilli,26UJH@186822|Paenibacillaceae	91061|Bacilli	H	Catalyzes amidations at positions B, D, E, and G on adenosylcobyrinic A,C-diamide. NH(2) groups are provided by glutamine, and one molecule of ATP is hydrogenolyzed for each amidation	cobQ	-	6.3.5.10	ko:K02232	ko00860,ko01100,map00860,map01100	M00122	R05225	RC00010,RC01302	ko00000,ko00001,ko00002,ko01000	-	-	-	AAA_26,CbiA,GATase_3
K16_gff_gff3_245	349520.PPE_01291	8.99e-194	539.0	COG0368@1|root,COG0368@2|Bacteria,1V765@1239|Firmicutes,4IS1I@91061|Bacilli,26U2P@186822|Paenibacillaceae	91061|Bacilli	H	Joins adenosylcobinamide-GDP and alpha-ribazole to generate adenosylcobalamin (Ado-cobalamin). Also synthesizes adenosylcobalamin 5'-phosphate from adenosylcobinamide-GDP and alpha-ribazole 5'-phosphate	cobS	-	2.7.8.26	ko:K02233	ko00860,ko01100,map00860,map01100	M00122	R05223,R11174	RC00002,RC00078	ko00000,ko00001,ko00002,ko01000	-	-	-	CobS
K16_gff_gff3_246	1052684.PPM_1397	7.17e-151	424.0	COG2197@1|root,COG2197@2|Bacteria,1VWMT@1239|Firmicutes,4HWZ9@91061|Bacilli,26U6H@186822|Paenibacillaceae	91061|Bacilli	KT	Response regulator containing a CheY-like receiver domain and an HTH DNA-binding domain	narP	-	-	ko:K07691,ko:K11624	ko02020,ko02024,map02020,map02024	M00476,M00484	-	-	ko00000,ko00001,ko00002,ko02022	-	-	-	GerE,Response_reg
K16_gff_gff3_247	349520.PPE_03622	3.46e-55	172.0	2DPA9@1|root,3317Q@2|Bacteria,1VFNM@1239|Firmicutes,4HPEA@91061|Bacilli,26Z26@186822|Paenibacillaceae	91061|Bacilli	S	Post-transcriptional regulator	yrzD	-	-	-	-	-	-	-	-	-	-	-	Post_transc_reg
K16_gff_gff3_248	349520.PPE_00418	0.0	1525.0	COG2217@1|root,COG2217@2|Bacteria,1TP5S@1239|Firmicutes,4HAI0@91061|Bacilli,26TJQ@186822|Paenibacillaceae	91061|Bacilli	P	ATPase P	copA	GO:0003674,GO:0005488,GO:0005515,GO:0005575,GO:0005623,GO:0005886,GO:0016020,GO:0042802,GO:0044464,GO:0071944	3.6.3.54	ko:K17686	ko01524,ko04016,map01524,map04016	-	R00086	RC00002	ko00000,ko00001,ko01000	3.A.3.5	-	-	E1-E2_ATPase,HMA,Hydrolase
K16_gff_gff3_249	349520.PPE_00417	7.33e-40	132.0	COG2608@1|root,COG2608@2|Bacteria,1VERB@1239|Firmicutes,4HNP0@91061|Bacilli,26ZTF@186822|Paenibacillaceae	91061|Bacilli	P	Copper resistance protein CopZ	copZ	-	-	ko:K07213	ko04978,map04978	-	-	-	ko00000,ko00001	-	-	-	HMA
K16_gff_gff3_250	349520.PPE_01404	2.79e-224	618.0	COG0598@1|root,COG0598@2|Bacteria,1UZMJ@1239|Firmicutes,4IQWS@91061|Bacilli,26UTV@186822|Paenibacillaceae	91061|Bacilli	P	Mediates influx of magnesium ions	corA	-	-	ko:K03284	-	-	-	-	ko00000,ko02000	1.A.35.1,1.A.35.3	-	-	CorA
K16_gff_gff3_251	349520.PPE_04017	2.72e-235	646.0	COG0598@1|root,COG0598@2|Bacteria,1UZTE@1239|Firmicutes,4HDNF@91061|Bacilli,26SRE@186822|Paenibacillaceae	91061|Bacilli	P	Mg2 transporter protein cora family protein	corA5	-	-	-	-	-	-	-	-	-	-	-	CorA
K16_gff_gff3_252	349520.PPE_03846	2.68e-274	751.0	COG0438@1|root,COG0438@2|Bacteria,1V2PF@1239|Firmicutes,4HH5A@91061|Bacilli,26RPT@186822|Paenibacillaceae	91061|Bacilli	M	Glycosyl transferases group 1	ytcC	-	-	ko:K06338	-	-	-	-	ko00000	-	-	-	Glyco_transf_4,Glycos_transf_1
K16_gff_gff3_253	349520.PPE_03195	1.64e-283	775.0	COG0420@1|root,COG0420@2|Bacteria,1TQY6@1239|Firmicutes,4HAKB@91061|Bacilli,26RUW@186822|Paenibacillaceae	91061|Bacilli	L	SbcCD cleaves DNA hairpin structures. These structures can inhibit DNA replication and are intermediates in certain DNA recombination reactions. The complex acts as a 3'- 5' double strand exonuclease that can open hairpins. It also has a 5' single-strand endonuclease activity	sbcD	-	-	ko:K03547	-	-	-	-	ko00000,ko03400	-	-	-	Metallophos,Metallophos_2,SbcD_C
K16_gff_gff3_254	349520.PPE_02710	9.92e-154	431.0	COG0457@1|root,COG0457@2|Bacteria,1VHXN@1239|Firmicutes,4HPEQ@91061|Bacilli,276TA@186822|Paenibacillaceae	91061|Bacilli	S	Tetratricopeptide repeat	-	-	-	-	-	-	-	-	-	-	-	-	TPR_16,TPR_19,TPR_2,TPR_6
K16_gff_gff3_255	349520.PPE_04027	1.98e-110	318.0	COG4768@1|root,COG4768@2|Bacteria,1VAXN@1239|Firmicutes,4HM93@91061|Bacilli,26VEX@186822|Paenibacillaceae	91061|Bacilli	S	protein containing a divergent version of the methyl-accepting chemotaxis-like domain	WQ51_05790	-	-	-	-	-	-	-	-	-	-	-	DUF948
K16_gff_gff3_256	349520.PPE_03589	3.28e-78	233.0	COG0239@1|root,COG0239@2|Bacteria,1VM30@1239|Firmicutes,4HRC4@91061|Bacilli,26Z6G@186822|Paenibacillaceae	91061|Bacilli	D	Important for reducing fluoride concentration in the cell, thus reducing its toxicity	crcB	GO:0003674,GO:0005215,GO:0005575,GO:0005623,GO:0005886,GO:0005887,GO:0006810,GO:0006811,GO:0006820,GO:0008150,GO:0008509,GO:0015075,GO:0015103,GO:0015318,GO:0015698,GO:0016020,GO:0016021,GO:0022857,GO:0031224,GO:0031226,GO:0034220,GO:0044425,GO:0044459,GO:0044464,GO:0051179,GO:0051234,GO:0055085,GO:0071944,GO:0098656,GO:0098660,GO:0098661,GO:1903424,GO:1903425	-	ko:K06199	-	-	-	-	ko00000,ko02000	1.A.43.1,1.A.43.2,1.A.43.3	-	-	CRCB
K16_gff_gff3_257	349520.PPE_03590	1.48e-88	260.0	COG0239@1|root,COG0239@2|Bacteria,1VEH7@1239|Firmicutes,4HNI0@91061|Bacilli,26ZZT@186822|Paenibacillaceae	91061|Bacilli	D	Important for reducing fluoride concentration in the cell, thus reducing its toxicity	crcB	GO:0003674,GO:0005215,GO:0005575,GO:0005623,GO:0005886,GO:0005887,GO:0006810,GO:0006811,GO:0006820,GO:0008150,GO:0008509,GO:0015075,GO:0015103,GO:0015318,GO:0015698,GO:0016020,GO:0016021,GO:0022857,GO:0031224,GO:0031226,GO:0034220,GO:0044425,GO:0044459,GO:0044464,GO:0051179,GO:0051234,GO:0055085,GO:0071944,GO:0098656,GO:0098660,GO:0098661,GO:1903424,GO:1903425	-	ko:K06199	-	-	-	-	ko00000,ko02000	1.A.43.1,1.A.43.2,1.A.43.3	-	-	CRCB
K16_gff_gff3_258	1052684.PPM_0165	1.69e-53	168.0	COG1925@1|root,COG1925@2|Bacteria,1VA0R@1239|Firmicutes,4HKKW@91061|Bacilli,26Y44@186822|Paenibacillaceae	91061|Bacilli	G	PTS sugar transporter subunit IIA	crh	-	-	ko:K11184	-	-	-	-	ko00000	-	-	-	PTS-HPr
K16_gff_gff3_259	349520.PPE_04683	2.8e-165	462.0	COG0664@1|root,COG0664@2|Bacteria,1V5MZ@1239|Firmicutes,4HUY4@91061|Bacilli,26SDY@186822|Paenibacillaceae	91061|Bacilli	K	cAMP-binding proteins - catabolite gene activator and regulatory subunit of cAMP-dependent protein kinases	-	-	-	ko:K21562	-	-	-	-	ko00000,ko03000	-	-	-	HTH_Crp_2,cNMP_binding
K16_gff_gff3_260	349520.PPE_04524	0.0	972.0	COG1233@1|root,COG1233@2|Bacteria,1UU71@1239|Firmicutes,4HA25@91061|Bacilli,276RD@186822|Paenibacillaceae	91061|Bacilli	Q	Flavin containing amine oxidoreductase	-	-	5.2.1.13	ko:K09835	ko00906,ko01100,ko01110,map00906,map01100,map01110	M00097	R07512	RC01960	ko00000,ko00001,ko00002,ko01000	-	-	-	Amino_oxidase
K16_gff_gff3_261	1052684.PPM_0011	4.67e-41	134.0	2EIS2@1|root,33CHE@2|Bacteria,1VM34@1239|Firmicutes,4HR6Z@91061|Bacilli,26ZY9@186822|Paenibacillaceae	91061|Bacilli	S	Inhibitor of sigma-G Gin	csfB	-	-	-	-	-	-	-	-	-	-	-	Gin
K16_gff_gff3_262	349520.PPE_02620	1.55e-132	375.0	COG0288@1|root,COG0288@2|Bacteria,1V1EC@1239|Firmicutes,4HFQA@91061|Bacilli,26SD9@186822|Paenibacillaceae	91061|Bacilli	P	Reversible hydration of carbon dioxide	ytiB	-	4.2.1.1	ko:K01673	ko00910,map00910	-	R00132,R10092	RC02807	ko00000,ko00001,ko01000	-	-	-	Pro_CA
K16_gff_gff3_263	349520.PPE_01706	0.0	910.0	COG0513@1|root,COG0513@2|Bacteria,1TPAP@1239|Firmicutes,4HAB3@91061|Bacilli,26RXA@186822|Paenibacillaceae	91061|Bacilli	JKL	DEAD-box RNA helicase possibly involved in RNA degradation. Unwinds dsRNA in both 5'- and 3'-directions, has RNA- dependent ATPase activity	cshA	GO:0000166,GO:0003674,GO:0003676,GO:0003723,GO:0003724,GO:0003824,GO:0004004,GO:0004386,GO:0005488,GO:0005524,GO:0005575,GO:0005622,GO:0005623,GO:0005737,GO:0005886,GO:0006139,GO:0006725,GO:0006807,GO:0006950,GO:0008026,GO:0008144,GO:0008150,GO:0008152,GO:0008186,GO:0009266,GO:0009295,GO:0009409,GO:0009628,GO:0009987,GO:0010501,GO:0016020,GO:0016070,GO:0016462,GO:0016787,GO:0016817,GO:0016818,GO:…	3.6.4.13	ko:K05592	ko03018,map03018	-	-	-	ko00000,ko00001,ko01000,ko03009,ko03019	-	-	-	DEAD,Helicase_C
K16_gff_gff3_264	349520.PPE_03854	0.0	876.0	COG0513@1|root,COG0513@2|Bacteria,1TQ9R@1239|Firmicutes,4HANR@91061|Bacilli,26S3B@186822|Paenibacillaceae	91061|Bacilli	L	DEAD DEAH box helicase	yfmL	GO:0003674,GO:0003724,GO:0003824,GO:0004004,GO:0004386,GO:0005575,GO:0005622,GO:0005623,GO:0005737,GO:0006139,GO:0006725,GO:0006807,GO:0008026,GO:0008150,GO:0008152,GO:0008186,GO:0009987,GO:0010501,GO:0016070,GO:0016462,GO:0016787,GO:0016817,GO:0016818,GO:0016887,GO:0017111,GO:0034641,GO:0042623,GO:0043170,GO:0044237,GO:0044238,GO:0044424,GO:0044464,GO:0046483,GO:0070035,GO:0071704,GO:0090304,GO:…	-	-	-	-	-	-	-	-	-	-	DEAD,Helicase_C
K16_gff_gff3_265	349520.PPE_01697	1.43e-41	136.0	COG1278@1|root,COG1278@2|Bacteria,1VEE0@1239|Firmicutes,4HNJC@91061|Bacilli,26YYQ@186822|Paenibacillaceae	91061|Bacilli	K	Cold-shock protein	cspB	-	-	ko:K03704	-	-	-	-	ko00000,ko03000	-	-	-	CSD
K16_gff_gff3_266	349520.PPE_04392	7.09e-42	137.0	COG1278@1|root,COG1278@2|Bacteria,1VEE0@1239|Firmicutes,4HNJC@91061|Bacilli,26Z3V@186822|Paenibacillaceae	91061|Bacilli	K	Cold-shock protein	cspC	GO:0003674,GO:0003676,GO:0003677,GO:0005488,GO:0005575,GO:0005622,GO:0005623,GO:0005737,GO:0006355,GO:0006950,GO:0008150,GO:0009266,GO:0009409,GO:0009628,GO:0009889,GO:0010468,GO:0010556,GO:0019219,GO:0019222,GO:0031323,GO:0031326,GO:0044424,GO:0044464,GO:0050789,GO:0050794,GO:0050896,GO:0051171,GO:0051252,GO:0060255,GO:0065007,GO:0080090,GO:0097159,GO:1901363,GO:1903506,GO:2000112,GO:2001141	-	ko:K03704	-	-	-	-	ko00000,ko03000	-	-	-	CSD
K16_gff_gff3_267	349520.PPE_01782	0.0	1715.0	COG3250@1|root,COG3250@2|Bacteria,1TS96@1239|Firmicutes,4HBKW@91061|Bacilli,26S7W@186822|Paenibacillaceae	91061|Bacilli	G	Belongs to the glycosyl hydrolase 2 family	bmnA	-	3.2.1.25	ko:K01192	ko00511,ko04142,map00511,map04142	-	-	-	ko00000,ko00001,ko01000	-	-	-	Glyco_hydro_2,Glyco_hydro_2_C,Glyco_hydro_2_N
K16_gff_gff3_268	349520.PPE_03915	3.99e-205	569.0	COG1612@1|root,COG1612@2|Bacteria,1TR4W@1239|Firmicutes,4HC12@91061|Bacilli,26QIV@186822|Paenibacillaceae	91061|Bacilli	O	cytochrome oxidase assembly	ctaA	GO:0000003,GO:0003674,GO:0003824,GO:0008150,GO:0009987,GO:0016043,GO:0017004,GO:0019954,GO:0022607,GO:0030436,GO:0032502,GO:0034622,GO:0043933,GO:0043934,GO:0044085,GO:0065003,GO:0071840	-	ko:K02259	ko00190,ko00860,ko01100,ko01110,ko02020,ko04714,map00190,map00860,map01100,map01110,map02020,map04714	M00154	R07412	RC00769	ko00000,ko00001,ko00002,ko03029	3.D.4.4	-	iSB619.SA_RS05460,iYO844.BSU14870	COX15-CtaA
K16_gff_gff3_269	349520.PPE_04365	0.0	913.0	COG0793@1|root,COG0793@2|Bacteria,1TPBI@1239|Firmicutes,4HAKE@91061|Bacilli,26RUG@186822|Paenibacillaceae	91061|Bacilli	M	Belongs to the peptidase S41A family	ctpB	GO:0003674,GO:0003824,GO:0004175,GO:0005488,GO:0005515,GO:0005575,GO:0005623,GO:0006508,GO:0006518,GO:0006807,GO:0007154,GO:0007165,GO:0008150,GO:0008152,GO:0008233,GO:0009653,GO:0009987,GO:0016787,GO:0019538,GO:0023052,GO:0030154,GO:0030288,GO:0030313,GO:0030435,GO:0031975,GO:0032502,GO:0033218,GO:0034641,GO:0042277,GO:0042597,GO:0042802,GO:0042803,GO:0043170,GO:0043603,GO:0043900,GO:0043902,GO:…	3.4.21.102	ko:K03797	-	-	-	-	ko00000,ko01000,ko01002	-	-	-	PDZ,PDZ_2,PG_binding_1,Peptidase_S41
K16_gff_gff3_270	349520.PPE_04313	2.23e-100	291.0	COG4463@1|root,COG4463@2|Bacteria,1VAXT@1239|Firmicutes,4HIFT@91061|Bacilli,26THZ@186822|Paenibacillaceae	91061|Bacilli	K	Belongs to the CtsR family	ctsR	GO:0006950,GO:0008150,GO:0010035,GO:0010038,GO:0042221,GO:0046686,GO:0046688,GO:0050896,GO:0097501,GO:1990169,GO:1990170	-	ko:K03708	-	-	-	-	ko00000,ko03000	-	-	-	CtsR
K16_gff_gff3_271	349520.PPE_03237	4.63e-223	614.0	COG2996@1|root,COG2996@2|Bacteria,1TQ1Z@1239|Firmicutes,4HDAZ@91061|Bacilli,26R3M@186822|Paenibacillaceae	91061|Bacilli	S	RNA-binding protein	yitL	-	-	ko:K00243	-	-	-	-	ko00000	-	-	-	S1_2
K16_gff_gff3_272	1052684.PPM_2516	0.0	887.0	COG3263@1|root,COG3263@2|Bacteria,1TQPJ@1239|Firmicutes,4IPR0@91061|Bacilli,26TFS@186822|Paenibacillaceae	91061|Bacilli	P	NhaP-type Na H and K H antiporters with a unique C-terminal domain	cvrA	-	-	ko:K11105	-	-	-	-	ko00000,ko02000	2.A.36.6	-	-	Na_H_Exchanger,TrkA_C
K16_gff_gff3_273	349520.PPE_04242	1.09e-174	488.0	COG0860@1|root,COG0860@2|Bacteria,1TQ74@1239|Firmicutes,4HAV3@91061|Bacilli,26RMV@186822|Paenibacillaceae	91061|Bacilli	M	N-acetylmuramoyl-L-alanine amidase	cwlD	GO:0005575,GO:0005623,GO:0030288,GO:0030313,GO:0031975,GO:0042597,GO:0044464	3.5.1.28	ko:K01448	ko01503,map01503	M00727	R04112	RC00064,RC00141	ko00000,ko00001,ko00002,ko01000,ko01011,ko03036	-	-	-	Amidase_3
K16_gff_gff3_274	349520.PPE_04085	0.0	911.0	COG1271@1|root,COG1271@2|Bacteria,1TRH4@1239|Firmicutes,4HA19@91061|Bacilli,26RCX@186822|Paenibacillaceae	91061|Bacilli	C	oxidase, subunit	cydA	-	1.10.3.14	ko:K00425	ko00190,ko01100,ko02020,map00190,map01100,map02020	M00153	R11325	RC00061	ko00000,ko00001,ko00002,ko01000	3.D.4.3	-	-	Cyt_bd_oxida_I
K16_gff_gff3_275	349520.PPE_04084	1.86e-242	666.0	COG1294@1|root,COG1294@2|Bacteria,1TRYV@1239|Firmicutes,4H9KF@91061|Bacilli,26RZY@186822|Paenibacillaceae	91061|Bacilli	C	cytochrome d ubiquinol oxidase, subunit	cydB	-	1.10.3.14	ko:K00426	ko00190,ko01100,ko02020,map00190,map01100,map02020	M00153	R11325	RC00061	ko00000,ko00001,ko00002,ko01000	3.D.4.3	-	iYO844.BSU38750	Cyt_bd_oxida_II
K16_gff_gff3_276	349520.PPE_04083	0.0	1073.0	COG4988@1|root,COG4988@2|Bacteria,1TQ1P@1239|Firmicutes,4HAN0@91061|Bacilli,274GV@186822|Paenibacillaceae	91061|Bacilli	V	COG4988 ABC-type transport system involved in cytochrome bd biosynthesis, ATPase and permease components	cydC	GO:0003674,GO:0003824,GO:0005215,GO:0005319,GO:0006810,GO:0006869,GO:0008150,GO:0010876,GO:0015399,GO:0015405,GO:0016462,GO:0016787,GO:0016817,GO:0016818,GO:0016887,GO:0017111,GO:0022804,GO:0022857,GO:0033036,GO:0034040,GO:0042623,GO:0042626,GO:0043492,GO:0051179,GO:0051234,GO:0055085,GO:0071702	-	ko:K16013	ko02010,map02010	-	-	-	ko00000,ko00001,ko02000	3.A.1.129	-	-	ABC_membrane,ABC_tran
K16_gff_gff3_277	349520.PPE_03583	6.41e-95	276.0	COG1959@1|root,COG1959@2|Bacteria,1V3QB@1239|Firmicutes,4HHCF@91061|Bacilli,26WPW@186822|Paenibacillaceae	91061|Bacilli	K	Transcriptional regulator	cymR	GO:0001047,GO:0001067,GO:0003674,GO:0003676,GO:0003677,GO:0005488,GO:0005515,GO:0005575,GO:0008150,GO:0009987,GO:0016043,GO:0022607,GO:0032991,GO:0032993,GO:0042802,GO:0042803,GO:0043933,GO:0044085,GO:0044212,GO:0046983,GO:0051259,GO:0051260,GO:0051262,GO:0051289,GO:0051291,GO:0065003,GO:0071840,GO:0097159,GO:1901363	-	ko:K17472	-	-	-	-	ko00000,ko03000	-	-	-	Rrf2
K16_gff_gff3_278	349520.PPE_04617	5.28e-213	588.0	COG0583@1|root,COG0583@2|Bacteria,1TQ6Y@1239|Firmicutes,4HB94@91061|Bacilli,26QHD@186822|Paenibacillaceae	91061|Bacilli	K	Transcriptional regulator	ywbI	GO:0000976,GO:0000984,GO:0000986,GO:0000987,GO:0001017,GO:0001067,GO:0003674,GO:0003676,GO:0003677,GO:0003690,GO:0005488,GO:0005575,GO:0005622,GO:0005623,GO:0005737,GO:0005829,GO:0043565,GO:0044212,GO:0044424,GO:0044444,GO:0044464,GO:0097159,GO:1901363,GO:1990837	-	-	-	-	-	-	-	-	-	-	HTH_1,LysR_substrate
K16_gff_gff3_279	349520.PPE_04073	1.34e-230	635.0	COG1622@1|root,COG1622@2|Bacteria,1TPF6@1239|Firmicutes,4HA9J@91061|Bacilli,26RS5@186822|Paenibacillaceae	91061|Bacilli	C	Catalyzes quinol oxidation with the concomitant reduction of oxygen to water. Subunit II transfers the electrons from a quinol to the binuclear center of the catalytic subunit I	cyoA	-	1.10.3.10,1.10.3.12	ko:K02297,ko:K02826	ko00190,ko01100,map00190,map01100	M00416,M00417	R09492,R11335	RC00061,RC00819	ko00000,ko00001,ko00002,ko01000	3.D.4.1,3.D.4.5	-	-	COX2,COX2_TM,COX_ARM
K16_gff_gff3_280	349520.PPE_04070	2.38e-70	212.0	COG3125@1|root,COG3125@2|Bacteria,1VC3I@1239|Firmicutes,4HMTH@91061|Bacilli,26Z97@186822|Paenibacillaceae	91061|Bacilli	C	Heme copper-type cytochrome quinol oxidase, subunit 4	cyoD	-	-	ko:K02300	ko00190,ko01100,map00190,map01100	M00417	-	-	ko00000,ko00001,ko00002	3.D.4.5	-	-	COX4_pro
K16_gff_gff3_281	349520.PPE_03752	6.14e-187	519.0	COG0500@1|root,COG2226@2|Bacteria,1V45D@1239|Firmicutes,4HG4Y@91061|Bacilli,274IB@186822|Paenibacillaceae	91061|Bacilli	Q	Tellurite resistance protein TehB	-	-	-	-	-	-	-	-	-	-	-	-	Methyltransf_25
K16_gff_gff3_282	349520.PPE_01276	2.6e-257	705.0	COG3842@1|root,COG3842@2|Bacteria,1TP2M@1239|Firmicutes,4H9MS@91061|Bacilli,26QVE@186822|Paenibacillaceae	91061|Bacilli	E	Part of the ABC transporter complex CysAWTP involved in sulfate thiosulfate import. Responsible for energy coupling to the transport system	cysA	-	3.6.3.25,3.6.3.30,3.6.3.31	ko:K02010,ko:K02045,ko:K02052,ko:K11072	ko00920,ko02010,ko02024,map00920,map02010,map02024	M00185,M00190,M00193,M00299	-	-	ko00000,ko00001,ko00002,ko01000,ko02000	3.A.1.10,3.A.1.11,3.A.1.11.1,3.A.1.6.1,3.A.1.6.3	-	-	ABC_tran,TOBE_2
K16_gff_gff3_283	349520.PPE_04301	1.63e-160	449.0	COG1045@1|root,COG1045@2|Bacteria,1TR42@1239|Firmicutes,4HAKS@91061|Bacilli,26TTE@186822|Paenibacillaceae	91061|Bacilli	E	serine acetyltransferase	cysE	GO:0000096,GO:0000097,GO:0000098,GO:0003674,GO:0003824,GO:0005575,GO:0005622,GO:0005623,GO:0005737,GO:0005829,GO:0006082,GO:0006520,GO:0006534,GO:0006555,GO:0006790,GO:0006807,GO:0008150,GO:0008152,GO:0008374,GO:0008652,GO:0009001,GO:0009056,GO:0009058,GO:0009063,GO:0009066,GO:0009068,GO:0009069,GO:0009070,GO:0009087,GO:0009987,GO:0016053,GO:0016054,GO:0016407,GO:0016412,GO:0016413,GO:0016740,GO:…	2.3.1.30	ko:K00640	ko00270,ko00920,ko01100,ko01110,ko01120,ko01200,ko01230,ko05111,map00270,map00920,map01100,map01110,map01120,map01200,map01230,map05111	M00021	R00586	RC00004,RC00041	ko00000,ko00001,ko00002,ko01000	-	-	iSB619.SA_RS02865,iYO844.BSU00930	Hexapep,SATase_N
K16_gff_gff3_284	349520.PPE_03680	5.19e-125	356.0	COG1648@1|root,COG1648@2|Bacteria,1VA2E@1239|Firmicutes,4HIRG@91061|Bacilli,26VIW@186822|Paenibacillaceae	91061|Bacilli	H	Siroheme synthase	sirC	-	1.3.1.76,4.99.1.4	ko:K02304	ko00860,ko01100,ko01110,ko01120,map00860,map01100,map01110,map01120	M00121	R02864,R03947	RC01012,RC01034	ko00000,ko00001,ko00002,ko01000	-	-	-	NAD_binding_7,Sirohm_synth_M
K16_gff_gff3_285	349520.PPE_03678	0.0	1012.0	COG0007@1|root,COG1587@1|root,COG0007@2|Bacteria,COG1587@2|Bacteria,1TQNH@1239|Firmicutes,4HBB7@91061|Bacilli,26R9W@186822|Paenibacillaceae	91061|Bacilli	H	Belongs to the precorrin methyltransferase family	hemX	-	2.1.1.107,4.2.1.75	ko:K02303,ko:K13542	ko00860,ko01100,ko01110,ko01120,map00860,map01100,map01110,map01120	M00121	R03165,R03194	RC00003,RC00871,RC01861	ko00000,ko00001,ko00002,ko01000	-	-	-	HEM4,TP_methylase
K16_gff_gff3_286	349520.PPE_04244	5.95e-174	484.0	COG0175@1|root,COG0175@2|Bacteria,1TSMI@1239|Firmicutes,4HA9E@91061|Bacilli,26SAA@186822|Paenibacillaceae	91061|Bacilli	EH	Belongs to the PAPS reductase family. CysH subfamily	cysH	-	1.8.4.10,1.8.4.8	ko:K00390	ko00920,ko01100,ko01120,map00920,map01100,map01120	M00176	R02021	RC00007,RC02862	ko00000,ko00001,ko00002,ko01000	-	-	-	PAPS_reduct
K16_gff_gff3_287	349520.PPE_00904	1.73e-216	598.0	COG0031@1|root,COG0031@2|Bacteria,1TP30@1239|Firmicutes,4HAMU@91061|Bacilli,26RE1@186822|Paenibacillaceae	91061|Bacilli	E	Belongs to the cysteine synthase cystathionine beta- synthase family	ytkP	GO:0000096,GO:0000097,GO:0003674,GO:0003824,GO:0004124,GO:0005488,GO:0005575,GO:0005622,GO:0005623,GO:0005737,GO:0006082,GO:0006520,GO:0006534,GO:0006535,GO:0006563,GO:0006790,GO:0006807,GO:0008144,GO:0008150,GO:0008152,GO:0008652,GO:0009058,GO:0009069,GO:0009070,GO:0009987,GO:0016053,GO:0016740,GO:0016765,GO:0016829,GO:0016846,GO:0019344,GO:0019752,GO:0019842,GO:0030170,GO:0036094,GO:0043167,GO:…	2.5.1.47	ko:K01738	ko00270,ko00920,ko01100,ko01110,ko01120,ko01130,ko01200,ko01230,map00270,map00920,map01100,map01110,map01120,map01130,map01200,map01230	M00021	R00897,R03601,R04859	RC00020,RC02814,RC02821	ko00000,ko00001,ko00002,ko01000	-	-	-	PALP
K16_gff_gff3_288	349520.PPE_04300	0.0	943.0	COG0215@1|root,COG0215@2|Bacteria,1TP9D@1239|Firmicutes,4HA6D@91061|Bacilli,26SNB@186822|Paenibacillaceae	91061|Bacilli	J	Belongs to the class-I aminoacyl-tRNA synthetase family	cysS	GO:0000166,GO:0001871,GO:0003674,GO:0003824,GO:0004812,GO:0004817,GO:0005488,GO:0005524,GO:0005575,GO:0005622,GO:0005623,GO:0005737,GO:0005829,GO:0006082,GO:0006139,GO:0006399,GO:0006412,GO:0006418,GO:0006423,GO:0006518,GO:0006520,GO:0006725,GO:0006807,GO:0008144,GO:0008150,GO:0008152,GO:0009058,GO:0009059,GO:0009986,GO:0009987,GO:0010467,GO:0016070,GO:0016874,GO:0016875,GO:0017076,GO:0019538,GO:…	6.1.1.16	ko:K01883	ko00970,map00970	M00359,M00360	R03650	RC00055,RC00523	ko00000,ko00001,ko00002,ko01000,ko01007,ko03016	-	-	-	DALR_2,tRNA-synt_1e,tRNA-synt_1g
K16_gff_gff3_289	349520.PPE_04121	2.3e-190	529.0	COG0555@1|root,COG0555@2|Bacteria,1TQHR@1239|Firmicutes,4HBGV@91061|Bacilli,26SYF@186822|Paenibacillaceae	91061|Bacilli	O	sulfate ABC transporter	cysT	-	-	ko:K02046	ko00920,ko02010,map00920,map02010	M00185	-	-	ko00000,ko00001,ko00002,ko02000	3.A.1.6.1,3.A.1.6.3	-	-	BPD_transp_1
K16_gff_gff3_290	349520.PPE_04120	1.58e-204	566.0	COG4208@1|root,COG4208@2|Bacteria,1TS3N@1239|Firmicutes,4H9XE@91061|Bacilli,26U4E@186822|Paenibacillaceae	91061|Bacilli	P	Part of the ABC transporter complex CysAWTP involved in sulfate thiosulfate import	cysW	-	-	ko:K02047	ko00920,ko02010,map00920,map02010	M00185	-	-	ko00000,ko00001,ko00002,ko02000	3.A.1.6.1,3.A.1.6.3	-	-	BPD_transp_1
K16_gff_gff3_291	349520.PPE_04927	2.11e-220	608.0	COG1686@1|root,COG1686@2|Bacteria,1VUE6@1239|Firmicutes,4HVVZ@91061|Bacilli,26UIY@186822|Paenibacillaceae	91061|Bacilli	M	Belongs to the peptidase S11 family	dacA3	-	3.4.16.4	ko:K01286,ko:K07258	ko00550,ko01100,map00550,map01100	-	-	-	ko00000,ko00001,ko01000,ko01002,ko01011	-	-	-	Peptidase_S11
K16_gff_gff3_292	349520.PPE_02787	2.15e-299	817.0	COG1686@1|root,COG1686@2|Bacteria,1TQ8M@1239|Firmicutes,4HAHH@91061|Bacilli,26T9D@186822|Paenibacillaceae	91061|Bacilli	M	Belongs to the peptidase S11 family	dacB	GO:0003674,GO:0003824,GO:0004175,GO:0006508,GO:0006807,GO:0008150,GO:0008152,GO:0008233,GO:0016787,GO:0019538,GO:0043170,GO:0044238,GO:0070011,GO:0071704,GO:0140096,GO:1901564	3.4.16.4	ko:K07258	ko00550,ko01100,map00550,map01100	-	-	-	ko00000,ko00001,ko01000,ko01002,ko01011	-	-	-	PBP5_C,Peptidase_S11
K16_gff_gff3_293	349520.PPE_02808	2.49e-279	764.0	COG1686@1|root,COG1686@2|Bacteria,1TQN0@1239|Firmicutes,4HBCE@91061|Bacilli,26QSM@186822|Paenibacillaceae	91061|Bacilli	M	Belongs to the peptidase S11 family	dacF	GO:0003674,GO:0003824,GO:0004175,GO:0006508,GO:0006807,GO:0008150,GO:0008152,GO:0008233,GO:0016787,GO:0019538,GO:0043170,GO:0044238,GO:0070011,GO:0071704,GO:0140096,GO:1901564	3.4.16.4	ko:K07258	ko00550,ko01100,map00550,map01100	-	-	-	ko00000,ko00001,ko01000,ko01002,ko01011	-	-	-	PBP5_C,Peptidase_S11
K16_gff_gff3_294	349520.PPE_00812	5.35e-213	588.0	COG1597@1|root,COG1597@2|Bacteria,1TQAU@1239|Firmicutes,4H9WD@91061|Bacilli,26R0X@186822|Paenibacillaceae	91061|Bacilli	I	to YegS from E. coli	dagK	GO:0003674,GO:0003824,GO:0004143,GO:0006793,GO:0006796,GO:0008150,GO:0008152,GO:0009987,GO:0016301,GO:0016310,GO:0016740,GO:0016772,GO:0016773,GO:0044237	2.7.1.107	ko:K07029	ko00561,ko00564,ko01100,ko01110,map00561,map00564,map01100,map01110	-	R02240	RC00002,RC00017	ko00000,ko00001,ko01000	-	-	-	DAGK_cat
K16_gff_gff3_295	349520.PPE_01945	5.51e-206	570.0	COG0329@1|root,COG0329@2|Bacteria,1TPCK@1239|Firmicutes,4H9K9@91061|Bacilli,26RAA@186822|Paenibacillaceae	91061|Bacilli	E	Catalyzes the condensation of (S)-aspartate-beta- semialdehyde (S)-ASA and pyruvate to 4-hydroxy- tetrahydrodipicolinate (HTPA)	dapA	-	4.3.3.7	ko:K01714	ko00261,ko00300,ko01100,ko01110,ko01120,ko01130,ko01230,map00261,map00300,map01100,map01110,map01120,map01130,map01230	M00016,M00525,M00526,M00527	R10147	RC03062,RC03063	ko00000,ko00001,ko00002,ko01000	-	-	-	DHDPS
K16_gff_gff3_296	1052684.PPM_2909	8.37e-188	522.0	COG0289@1|root,COG0289@2|Bacteria,1TR9D@1239|Firmicutes,4HA5X@91061|Bacilli,26QN0@186822|Paenibacillaceae	91061|Bacilli	E	Catalyzes the conversion of 4-hydroxy- tetrahydrodipicolinate (HTPA) to tetrahydrodipicolinate	dapB	GO:0003674,GO:0003824,GO:0005575,GO:0005622,GO:0005623,GO:0005737,GO:0005829,GO:0006082,GO:0006520,GO:0006807,GO:0008150,GO:0008152,GO:0008652,GO:0008839,GO:0009058,GO:0009987,GO:0016053,GO:0016491,GO:0016627,GO:0016628,GO:0019752,GO:0019877,GO:0043436,GO:0043648,GO:0043650,GO:0044237,GO:0044238,GO:0044249,GO:0044281,GO:0044283,GO:0044424,GO:0044444,GO:0044464,GO:0046394,GO:0046451,GO:0055114,GO:…	1.17.1.8	ko:K00215	ko00261,ko00300,ko01100,ko01110,ko01120,ko01130,ko01230,map00261,map00300,map01100,map01110,map01120,map01130,map01230	M00016,M00525,M00526,M00527	R04198,R04199	RC00478	ko00000,ko00001,ko00002,ko01000	-	-	iYO844.BSU22490	DapB_C,DapB_N
K16_gff_gff3_297	349520.PPE_03764	0.0	901.0	COG0624@1|root,COG0624@2|Bacteria,1TP2D@1239|Firmicutes,4HB9G@91061|Bacilli,26SYE@186822|Paenibacillaceae	91061|Bacilli	E	peptidase M20	dapE	-	-	-	-	-	-	-	-	-	-	-	M20_dimer,Peptidase_M20
K16_gff_gff3_298	349520.PPE_02928	2.96e-202	559.0	COG0253@1|root,COG0253@2|Bacteria,1TPMN@1239|Firmicutes,4HBH4@91061|Bacilli,26QWK@186822|Paenibacillaceae	91061|Bacilli	E	Catalyzes the stereoinversion of LL-2,6- diaminoheptanedioate (L,L-DAP) to meso-diaminoheptanedioate (meso- DAP), a precursor of L-lysine and an essential component of the bacterial peptidoglycan	dapF	GO:0003674,GO:0003824,GO:0005575,GO:0005622,GO:0005623,GO:0005737,GO:0005829,GO:0006082,GO:0006520,GO:0006553,GO:0006807,GO:0008150,GO:0008152,GO:0008652,GO:0008837,GO:0009058,GO:0009066,GO:0009067,GO:0009085,GO:0009089,GO:0009987,GO:0016053,GO:0016853,GO:0016854,GO:0016855,GO:0019752,GO:0036361,GO:0043436,GO:0043648,GO:0044237,GO:0044238,GO:0044249,GO:0044281,GO:0044283,GO:0044424,GO:0044444,GO:…	5.1.1.7	ko:K01778	ko00300,ko01100,ko01110,ko01120,ko01130,ko01230,map00300,map01100,map01110,map01120,map01130,map01230	M00016,M00525,M00527	R02735	RC00302	ko00000,ko00001,ko00002,ko01000	-	-	-	DAP_epimerase
K16_gff_gff3_299	349520.PPE_00166	1.73e-109	315.0	COG0110@1|root,COG0110@2|Bacteria,1V1SM@1239|Firmicutes,4HFTP@91061|Bacilli,26RST@186822|Paenibacillaceae	91061|Bacilli	S	Acetyltransferase	yvoF	-	2.3.1.79	ko:K00661	-	-	-	-	ko00000,ko01000	-	-	-	Hexapep,Hexapep_2
K16_gff_gff3_300	349520.PPE_03303	1.72e-117	342.0	COG2171@1|root,COG2171@2|Bacteria,1TQUJ@1239|Firmicutes,4H9KY@91061|Bacilli,26TDX@186822|Paenibacillaceae	91061|Bacilli	E	Catalyzes the transfer of an acetyl group from acetyl- CoA to tetrahydrodipicolinate	dapH	-	2.3.1.117,2.3.1.89	ko:K00674,ko:K05822	ko00300,ko01100,ko01110,ko01120,ko01230,map00300,map01100,map01110,map01120,map01230	M00016,M00525	R04364,R04365	RC00004,RC01136	ko00000,ko00001,ko00002,ko01000	-	-	-	DapH_N,Hexapep
K16_gff_gff3_301	349520.PPE_01278	0.0	983.0	COG1167@1|root,COG1167@2|Bacteria,1TPS5@1239|Firmicutes,4HBFJ@91061|Bacilli,26QWR@186822|Paenibacillaceae	91061|Bacilli	K	GntR family transcriptional regulator	gntR7	-	-	-	-	-	-	-	-	-	-	-	Aminotran_1_2,GntR
K16_gff_gff3_302	349520.PPE_03163	0.0	974.0	COG1167@1|root,COG1167@2|Bacteria,1TPS5@1239|Firmicutes,4HBFJ@91061|Bacilli,26QWR@186822|Paenibacillaceae	91061|Bacilli	K	GntR family transcriptional regulator	gntR9	-	-	-	-	-	-	-	-	-	-	-	Aminotran_1_2,GntR
K16_gff_gff3_303	349520.PPE_01395	4.15e-298	812.0	COG0436@1|root,COG0436@2|Bacteria,1TP0J@1239|Firmicutes,4HA13@91061|Bacilli,26QZA@186822|Paenibacillaceae	91061|Bacilli	E	Catalyzes the transamination of the aromatic amino acid forming a ketoacid	yugH	-	-	ko:K10907	-	-	-	-	ko00000,ko01000,ko01007	-	-	-	Aminotran_1_2
K16_gff_gff3_304	349520.PPE_01756	2.18e-288	787.0	COG0436@1|root,COG0436@2|Bacteria,1TP0J@1239|Firmicutes,4HA13@91061|Bacilli,26QZA@186822|Paenibacillaceae	91061|Bacilli	E	Catalyzes the transamination of the aromatic amino acid forming a ketoacid	yugH	-	-	ko:K10907	-	-	-	-	ko00000,ko01000,ko01007	-	-	-	Aminotran_1_2
K16_gff_gff3_305	349520.PPE_03297	4.8e-274	750.0	COG0436@1|root,COG0436@2|Bacteria,1TP0J@1239|Firmicutes,4HA13@91061|Bacilli,26U8X@186822|Paenibacillaceae	91061|Bacilli	E	Aminotransferase	patA	-	2.6.1.1	ko:K00812,ko:K00841	ko00220,ko00250,ko00270,ko00300,ko00330,ko00350,ko00360,ko00400,ko00401,ko00950,ko00960,ko01100,ko01110,ko01130,ko01210,ko01230,map00220,map00250,map00270,map00300,map00330,map00350,map00360,map00400,map00401,map00950,map00960,map01100,map01110,map01130,map01210,map01230	M00525	R00355,R00694,R00734,R00896,R02433,R02619,R04467,R05052	RC00006	ko00000,ko00001,ko00002,ko01000,ko01007	-	-	-	Aminotran_1_2
K16_gff_gff3_306	1052684.PPM_0014	3.04e-72	217.0	COG3870@1|root,COG3870@2|Bacteria,1V6NI@1239|Firmicutes,4HIHA@91061|Bacilli,26XJT@186822|Paenibacillaceae	91061|Bacilli	S	Cyclic-di-AMP receptor	yaaQ	-	-	-	-	-	-	-	-	-	-	-	CdAMP_rec
K16_gff_gff3_307	349520.PPE_03485	0.0	1116.0	COG0659@1|root,COG0659@2|Bacteria,1TPI4@1239|Firmicutes,4H9V4@91061|Bacilli,26SAS@186822|Paenibacillaceae	91061|Bacilli	P	Sulfate transporter	yvdB	GO:0003333,GO:0003674,GO:0005215,GO:0005310,GO:0005326,GO:0005342,GO:0005575,GO:0005623,GO:0005886,GO:0005887,GO:0006810,GO:0006811,GO:0006820,GO:0006835,GO:0006836,GO:0006855,GO:0006865,GO:0008150,GO:0008272,GO:0008509,GO:0008514,GO:0015075,GO:0015103,GO:0015116,GO:0015138,GO:0015141,GO:0015171,GO:0015172,GO:0015179,GO:0015183,GO:0015238,GO:0015318,GO:0015556,GO:0015698,GO:0015711,GO:0015740,GO:…	-	ko:K03321	-	-	-	-	ko00000,ko02000	2.A.53.3	-	-	STAS,Sulfate_transp
K16_gff_gff3_308	349520.PPE_04837	0.0	909.0	COG0513@1|root,COG0513@2|Bacteria,1TPAP@1239|Firmicutes,4HBR4@91061|Bacilli,26QUG@186822|Paenibacillaceae	91061|Bacilli	JKL	DEAD-box RNA helicase involved in the assembly of the 50S ribosomal subunit. Has an RNA-dependent ATPase activity, which is specific for 23S rRNA, and a 3' to 5' RNA helicase activity that uses the energy of ATP hydrolysis to destabilize and unwind short rRNA duplexes	dbpA	GO:0003674,GO:0003724,GO:0003824,GO:0004004,GO:0004386,GO:0005575,GO:0005622,GO:0005623,GO:0005737,GO:0006139,GO:0006725,GO:0006807,GO:0008026,GO:0008150,GO:0008152,GO:0008186,GO:0009987,GO:0010501,GO:0016070,GO:0016462,GO:0016787,GO:0016817,GO:0016818,GO:0016887,GO:0017111,GO:0034641,GO:0042623,GO:0043170,GO:0044237,GO:0044238,GO:0044424,GO:0044464,GO:0046483,GO:0070035,GO:0071704,GO:0090304,GO:…	3.6.4.13	ko:K05592	ko03018,map03018	-	-	-	ko00000,ko00001,ko01000,ko03009,ko03019	-	-	-	DEAD,DbpA,Helicase_C
K16_gff_gff3_309	349520.PPE_00889	4.54e-156	437.0	COG1428@1|root,COG1428@2|Bacteria,1TPJ1@1239|Firmicutes,4HA9N@91061|Bacilli,26QY2@186822|Paenibacillaceae	91061|Bacilli	F	Deoxycytidine kinase	dck	-	2.7.1.74,2.7.1.76	ko:K15519	ko00230,ko00240,ko01100,map00230,map00240,map01100	-	R00185,R01666,R02089	RC00002,RC00017	ko00000,ko00001,ko01000	-	-	-	dNK
K16_gff_gff3_310	349520.PPE_03211	1.88e-164	460.0	COG4565@1|root,COG4565@2|Bacteria,1V3PK@1239|Firmicutes,4HGXB@91061|Bacilli,26SDG@186822|Paenibacillaceae	91061|Bacilli	KT	phosphorylated DcuR activates transcription of genes involved in anaerobic fumarate respiration	dcuR	-	-	ko:K02475,ko:K11615	ko02020,map02020	M00490	-	-	ko00000,ko00001,ko00002,ko02022	-	-	-	HTH_11,Response_reg
K16_gff_gff3_311	349520.PPE_03212	0.0	1043.0	COG3290@1|root,COG3290@2|Bacteria,1TQJR@1239|Firmicutes,4H9Q0@91061|Bacilli,26SWI@186822|Paenibacillaceae	91061|Bacilli	T	Histidine kinase	dcuS	-	2.7.13.3	ko:K07701,ko:K11614	ko02020,map02020	M00488,M00490	-	-	ko00000,ko00001,ko00002,ko01000,ko01001,ko02022	-	-	-	HATPase_c,PAS,SPOB_a,sCache_3_2
K16_gff_gff3_312	349520.PPE_00716	2.83e-261	716.0	COG1181@1|root,COG1181@2|Bacteria,1TP2Y@1239|Firmicutes,4H9KB@91061|Bacilli,26SM0@186822|Paenibacillaceae	91061|Bacilli	F	Belongs to the D-alanine--D-alanine ligase family	ddl	-	6.3.2.4	ko:K01921	ko00473,ko00550,ko01100,ko01502,map00473,map00550,map01100,map01502	-	R01150	RC00064,RC00141	ko00000,ko00001,ko01000,ko01011	-	-	-	Dala_Dala_lig_C,Dala_Dala_lig_N
K16_gff_gff3_313	349520.PPE_00739	1.45e-150	424.0	COG0586@1|root,COG0586@2|Bacteria,1VDWP@1239|Firmicutes,4IPN5@91061|Bacilli,2760F@186822|Paenibacillaceae	91061|Bacilli	S	SNARE associated Golgi protein	dedA1	-	-	-	-	-	-	-	-	-	-	-	SNARE_assoc
K16_gff_gff3_314	349520.PPE_02918	5.57e-113	324.0	COG0242@1|root,COG0242@2|Bacteria,1V70B@1239|Firmicutes,4HJTW@91061|Bacilli,26TMC@186822|Paenibacillaceae	91061|Bacilli	J	Removes the formyl group from the N-terminal Met of newly synthesized proteins. Requires at least a dipeptide for an efficient rate of reaction. N-terminal L-methionine is a prerequisite for activity but the enzyme has broad specificity at other positions	def1	-	3.5.1.88	ko:K01462	-	-	-	-	ko00000,ko01000	-	-	-	Pep_deformylase
K16_gff_gff3_315	349520.PPE_03420	1.11e-238	657.0	COG1609@1|root,COG1609@2|Bacteria,1VSVM@1239|Firmicutes,4HTJQ@91061|Bacilli,26QAY@186822|Paenibacillaceae	91061|Bacilli	K	transcriptional	lacI5	-	-	ko:K02529	-	-	-	-	ko00000,ko03000	-	-	-	LacI,Peripla_BP_3
K16_gff_gff3_316	349520.PPE_04162	7.4e-227	625.0	COG1609@1|root,COG1609@2|Bacteria,1TQ7K@1239|Firmicutes,4H9V1@91061|Bacilli,26UAK@186822|Paenibacillaceae	91061|Bacilli	K	LacI family transcriptional regulator	rbsR3	-	-	ko:K02529,ko:K03484	-	-	-	-	ko00000,ko03000	-	-	-	LacI,Peripla_BP_3
K16_gff_gff3_317	349520.PPE_03716	6.33e-227	625.0	COG1609@1|root,COG1609@2|Bacteria,1TQSQ@1239|Firmicutes,4HG4N@91061|Bacilli,274HI@186822|Paenibacillaceae	91061|Bacilli	K	transcriptional	purR6	-	-	-	-	-	-	-	-	-	-	-	LacI,Peripla_BP_3
K16_gff_gff3_318	349520.PPE_04423	4.71e-263	722.0	COG4585@1|root,COG4585@2|Bacteria,1TQI3@1239|Firmicutes,4HAUU@91061|Bacilli,26T94@186822|Paenibacillaceae	91061|Bacilli	T	Member of the two-component regulatory system DegS DegU, which plays an important role in the transition growth phase	degS	-	2.7.13.3	ko:K07683,ko:K07777	ko02020,map02020	M00478,M00483	-	-	ko00000,ko00001,ko00002,ko01000,ko01001,ko02022	-	-	-	DegS,HATPase_c,HisKA_3
K16_gff_gff3_319	1087481.AGFX01000047_gene2131	1.45e-170	476.0	COG2197@1|root,COG2197@2|Bacteria,1TRXG@1239|Firmicutes,4HA3V@91061|Bacilli,26R24@186822|Paenibacillaceae	91061|Bacilli	KT	Response regulator containing a CheY-like receiver domain and an HTH DNA-binding domain	degU	-	-	ko:K02479,ko:K07692	ko02020,ko02024,map02020,map02024	M00478	-	-	ko00000,ko00001,ko00002,ko02022	-	-	-	GerE,Response_reg
K16_gff_gff3_320	349520.PPE_02907	8.39e-199	551.0	COG1307@1|root,COG1307@2|Bacteria,1TRM7@1239|Firmicutes,4HBIR@91061|Bacilli,26S8K@186822|Paenibacillaceae	91061|Bacilli	S	DegV family	degV3	-	-	-	-	-	-	-	-	-	-	-	DegV
K16_gff_gff3_321	349520.PPE_04127	8.52e-288	785.0	COG1015@1|root,COG1015@2|Bacteria,1TP70@1239|Firmicutes,4H9RU@91061|Bacilli,26RQ0@186822|Paenibacillaceae	91061|Bacilli	G	Phosphotransfer between the C1 and C5 carbon atoms of pentose	deoB	GO:0003674,GO:0003824,GO:0005575,GO:0005622,GO:0005623,GO:0005737,GO:0005829,GO:0008973,GO:0016853,GO:0016866,GO:0016868,GO:0044424,GO:0044444,GO:0044464	5.4.2.7	ko:K01839	ko00030,ko00230,map00030,map00230	-	R01057,R02749	RC00408	ko00000,ko00001,ko01000	-	-	-	Metalloenzyme
K16_gff_gff3_322	349520.PPE_04130	9.63e-141	399.0	COG0274@1|root,COG0274@2|Bacteria,1TPAJ@1239|Firmicutes,4HAAJ@91061|Bacilli,26QH3@186822|Paenibacillaceae	91061|Bacilli	F	Catalyzes a reversible aldol reaction between acetaldehyde and D-glyceraldehyde 3-phosphate to generate 2-deoxy- D-ribose 5-phosphate	deoC	-	4.1.2.4	ko:K01619	ko00030,map00030	-	R01066	RC00436,RC00437	ko00000,ko00001,ko01000	-	-	-	DeoC
K16_gff_gff3_323	349520.PPE_04126	3.03e-165	462.0	COG0813@1|root,COG0813@2|Bacteria,1TQPG@1239|Firmicutes,4HADM@91061|Bacilli,26R73@186822|Paenibacillaceae	91061|Bacilli	F	Purine nucleoside phosphorylase DeoD-type	deoD	-	2.4.2.1	ko:K03784	ko00230,ko00240,ko00760,ko01100,ko01110,map00230,map00240,map00760,map01100,map01110	-	R01561,R01863,R01969,R02147,R02294,R02295,R02297,R02484,R02557,R02748,R08368,R10244	RC00033,RC00063,RC00122	ko00000,ko00001,ko01000	-	-	-	PNP_UDP_1
K16_gff_gff3_324	349520.PPE_02651	0.0	2231.0	COG0699@1|root,COG0699@2|Bacteria,1TR0Q@1239|Firmicutes,4HBAC@91061|Bacilli,26RC7@186822|Paenibacillaceae	91061|Bacilli	S	Dynamin family	ypbR	GO:0000910,GO:0003674,GO:0003824,GO:0003924,GO:0005575,GO:0007049,GO:0008150,GO:0009987,GO:0016020,GO:0016021,GO:0016043,GO:0016462,GO:0016787,GO:0016817,GO:0016818,GO:0017111,GO:0022402,GO:0022607,GO:0031224,GO:0032506,GO:0044085,GO:0044425,GO:0051301,GO:0071840,GO:0090529	-	-	-	-	-	-	-	-	-	-	Dynamin_N
K16_gff_gff3_325	349520.PPE_02674	1.56e-295	807.0	COG0486@1|root,COG0486@2|Bacteria,1TQA8@1239|Firmicutes,4HVWG@91061|Bacilli,26RYY@186822|Paenibacillaceae	91061|Bacilli	S	50S ribosome-binding GTPase	engA	-	-	-	-	-	-	-	-	-	-	-	MMR_HSR1
K16_gff_gff3_326	349520.PPE_00885	1.06e-256	703.0	COG3239@1|root,COG3239@2|Bacteria,1TP3B@1239|Firmicutes,4H9TS@91061|Bacilli,26RAC@186822|Paenibacillaceae	91061|Bacilli	I	Fatty acid desaturase	des	-	1.14.19.23,1.14.19.45	ko:K10255	ko02020,map02020	-	-	-	ko00000,ko00001,ko01000,ko01004	-	-	-	FA_desaturase
K16_gff_gff3_327	349520.PPE_00886	3.4e-256	704.0	COG4585@1|root,COG4585@2|Bacteria,1TSUE@1239|Firmicutes,4HB9N@91061|Bacilli,26QHQ@186822|Paenibacillaceae	91061|Bacilli	T	Histidine kinase	desK	GO:0003674,GO:0003824,GO:0004721,GO:0005488,GO:0005515,GO:0006464,GO:0006470,GO:0006793,GO:0006796,GO:0006807,GO:0008150,GO:0008152,GO:0009987,GO:0016311,GO:0016787,GO:0016788,GO:0016791,GO:0019538,GO:0036211,GO:0042578,GO:0042802,GO:0043170,GO:0043412,GO:0044237,GO:0044238,GO:0044260,GO:0044267,GO:0071704,GO:0140096,GO:1901564	2.7.13.3	ko:K07778	ko02020,map02020	M00479	-	-	ko00000,ko00001,ko00002,ko01000,ko01001,ko02022	-	-	-	HATPase_c,HisKA_3
K16_gff_gff3_328	349520.PPE_00887	1.71e-135	384.0	COG2197@1|root,COG2197@2|Bacteria,1TVTF@1239|Firmicutes,4HAJW@91061|Bacilli,26SCH@186822|Paenibacillaceae	91061|Bacilli	KT	Response regulator containing a CheY-like receiver domain and an HTH DNA-binding domain	desR	-	-	ko:K07693	ko02020,map02020	M00479	-	-	ko00000,ko00001,ko00002,ko02022	-	-	-	GerE,Response_reg
K16_gff_gff3_329	349520.PPE_00888	7.24e-145	408.0	COG1428@1|root,COG1428@2|Bacteria,1TQKS@1239|Firmicutes,4HBWC@91061|Bacilli,26UUK@186822|Paenibacillaceae	91061|Bacilli	F	Deoxyguanosine kinase	dgk	-	2.7.1.113	ko:K15518	ko00230,map00230	-	R01967	RC00002,RC00017	ko00000,ko00001,ko01000	-	-	-	dNK
K16_gff_gff3_330	349520.PPE_03177	8.65e-66	201.0	COG0818@1|root,COG0818@2|Bacteria,1VEGR@1239|Firmicutes,4HNKN@91061|Bacilli,26Z2N@186822|Paenibacillaceae	91061|Bacilli	M	Diacylglycerol kinase	dgkA	-	2.7.1.107,2.7.1.66	ko:K00887,ko:K00901	ko00550,ko00561,ko00564,ko01100,ko01110,ko04070,ko04072,ko05231,map00550,map00561,map00564,map01100,map01110,map04070,map04072,map05231	-	R02240,R05626	RC00002,RC00017	ko00000,ko00001,ko01000	-	-	iSB619.SA_RS07900	DAGK_prokar
K16_gff_gff3_331	349520.PPE_03502	4.92e-265	726.0	COG0371@1|root,COG0371@2|Bacteria,1TQFU@1239|Firmicutes,4HC8K@91061|Bacilli,26QSR@186822|Paenibacillaceae	91061|Bacilli	C	involved in conversion of glycerol to dihydroxy-acetone	gldA	-	1.1.1.6	ko:K00005	ko00561,ko00640,ko01100,map00561,map00640,map01100	-	R01034,R10715,R10717	RC00029,RC00117,RC00670	ko00000,ko00001,ko01000	-	-	-	Fe-ADH
K16_gff_gff3_332	349520.PPE_01720	3.65e-310	845.0	COG0389@1|root,COG0389@2|Bacteria,1TP42@1239|Firmicutes,4HADJ@91061|Bacilli,26R6N@186822|Paenibacillaceae	91061|Bacilli	L	Poorly processive, error-prone DNA polymerase involved in untargeted mutagenesis. Copies undamaged DNA at stalled replication forks, which arise in vivo from mismatched or misaligned primer ends. These misaligned primers can be extended by PolIV. Exhibits no 3'-5' exonuclease (proofreading) activity. May be involved in translesional synthesis, in conjunction with the beta clamp from PolIII	dinB	GO:0008150,GO:0009314,GO:0009411,GO:0009416,GO:0009628,GO:0009650,GO:0050896	2.7.7.7	ko:K02346	-	-	-	-	ko00000,ko01000,ko03400	-	-	-	IMS,IMS_C,IMS_HHH
K16_gff_gff3_333	349520.PPE_02904	1.54e-309	843.0	COG0389@1|root,COG0389@2|Bacteria,1TP42@1239|Firmicutes,4HA1P@91061|Bacilli,26QK5@186822|Paenibacillaceae	91061|Bacilli	L	Poorly processive, error-prone DNA polymerase involved in untargeted mutagenesis. Copies undamaged DNA at stalled replication forks, which arise in vivo from mismatched or misaligned primer ends. These misaligned primers can be extended by PolIV. Exhibits no 3'-5' exonuclease (proofreading) activity. May be involved in translesional synthesis, in conjunction with the beta clamp from PolIII	dinB2	-	2.7.7.7	ko:K02346,ko:K03502	-	-	-	-	ko00000,ko01000,ko03400	-	-	-	IMS,IMS_C,IMS_HHH
K16_gff_gff3_334	349520.PPE_02434	2.35e-302	826.0	COG0534@1|root,COG0534@2|Bacteria,1TRCG@1239|Firmicutes,4HBKQ@91061|Bacilli,26W3E@186822|Paenibacillaceae	91061|Bacilli	V	MatE	dinF	-	-	ko:K03327	-	-	-	-	ko00000,ko02000	2.A.66.1	-	-	MatE
K16_gff_gff3_335	349520.PPE_01717	1.98e-175	489.0	COG0847@1|root,COG0847@2|Bacteria,1V38D@1239|Firmicutes,4HFWJ@91061|Bacilli,26RRF@186822|Paenibacillaceae	91061|Bacilli	L	DNA polymerase III	polC1	-	2.7.7.7	ko:K02342	ko00230,ko00240,ko01100,ko03030,ko03430,ko03440,map00230,map00240,map01100,map03030,map03430,map03440	M00260	R00375,R00376,R00377,R00378	RC02795	ko00000,ko00001,ko00002,ko01000,ko03032,ko03400	-	-	-	RNase_T
K16_gff_gff3_336	349520.PPE_02709	0.0	1897.0	COG1199@1|root,COG2176@1|root,COG1199@2|Bacteria,COG2176@2|Bacteria,1TQHQ@1239|Firmicutes,4HB2Y@91061|Bacilli,26T6Z@186822|Paenibacillaceae	91061|Bacilli	L	helicase involved in DNA repair and perhaps also replication	dinG	-	3.6.4.12	ko:K03722	-	-	-	-	ko00000,ko01000,ko03400	-	-	-	DEAD,Helicase_C_2,RNase_T,ResIII
K16_gff_gff3_337	349520.PPE_04614	0.0	1503.0	COG1199@1|root,COG1199@2|Bacteria,1TPNB@1239|Firmicutes,4HD6T@91061|Bacilli,26SK4@186822|Paenibacillaceae	91061|Bacilli	KL	ATP-dependent helicase	uvrB3	-	3.1.12.1	ko:K07464	-	-	-	-	ko00000,ko01000,ko02048	-	-	-	DEAD,DEAD_2,HBB,Helicase_C_2,PDDEXK_1
K16_gff_gff3_338	1052684.PPM_4482	1.08e-247	681.0	COG1623@1|root,COG1623@2|Bacteria,1TQD8@1239|Firmicutes,4HAQP@91061|Bacilli,26T2G@186822|Paenibacillaceae	91061|Bacilli	L	Belongs to the DisA family	disA	-	2.7.7.85	ko:K07067	-	-	-	-	ko00000,ko01000	-	-	-	DisA-linker,DisA_N,HHH,HHH_2
K16_gff_gff3_339	349520.PPE_03124	3.2e-165	464.0	COG1589@1|root,COG1589@2|Bacteria,1V6V5@1239|Firmicutes,4HDFD@91061|Bacilli,26T6Y@186822|Paenibacillaceae	91061|Bacilli	D	Cell division protein that may be involved in stabilizing or promoting the assembly of the division complex	divIB	-	-	ko:K03589	ko04112,map04112	-	-	-	ko00000,ko00001,ko03036	-	-	-	FtsQ,POTRA_1
K16_gff_gff3_340	1052684.PPM_3340	3.44e-109	315.0	COG3599@1|root,COG3599@2|Bacteria,1V27M@1239|Firmicutes,4HG80@91061|Bacilli,26R1N@186822|Paenibacillaceae	91061|Bacilli	D	Septum formation initiator	divIVA	GO:0003674,GO:0005488,GO:0005515,GO:0042802	-	ko:K04074	-	-	-	-	ko00000,ko03036	-	-	-	DivIVA
K16_gff_gff3_341	349520.PPE_01009	2.54e-208	575.0	COG0656@1|root,COG0656@2|Bacteria,1TPM1@1239|Firmicutes,4HBIQ@91061|Bacilli,26RGD@186822|Paenibacillaceae	91061|Bacilli	S	Aldo keto reductases, related to diketogulonate reductase	yeaE	-	-	-	-	-	-	-	-	-	-	-	Aldo_ket_red
K16_gff_gff3_342	189425.PGRAT_01235	5.37e-170	478.0	COG0656@1|root,COG0656@2|Bacteria,1TPM1@1239|Firmicutes,4HACK@91061|Bacilli,26SWS@186822|Paenibacillaceae	91061|Bacilli	S	2,5-diketo-D-gluconic acid reductase	dkgB	-	-	-	-	-	-	-	-	-	-	-	Aldo_ket_red
K16_gff_gff3_343	349520.PPE_02018	1.22e-130	371.0	COG1734@1|root,COG1734@2|Bacteria,1V6MF@1239|Firmicutes,4HEPK@91061|Bacilli,26RMJ@186822|Paenibacillaceae	91061|Bacilli	T	Molecular chaperone DnaK	yteA1	-	-	-	-	-	-	-	-	-	-	-	zf-dskA_traR
K16_gff_gff3_344	349520.PPE_03109	9.99e-174	485.0	COG1734@1|root,COG1734@2|Bacteria,1V6MF@1239|Firmicutes,4HEPK@91061|Bacilli,26RMJ@186822|Paenibacillaceae	91061|Bacilli	T	Molecular chaperone DnaK	yteA3	-	-	-	-	-	-	-	-	-	-	-	zf-dskA_traR
K16_gff_gff3_345	349520.PPE_00001	0.0	882.0	COG0593@1|root,COG0593@2|Bacteria,1TPV7@1239|Firmicutes,4H9MW@91061|Bacilli,26QJZ@186822|Paenibacillaceae	91061|Bacilli	L	it binds specifically double-stranded DNA at a 9 bp consensus (dnaA box) 5'-TTATC CA A CA A-3'. DnaA binds to ATP and to acidic phospholipids	dnaA	GO:0003674,GO:0003676,GO:0003677,GO:0003688,GO:0003690,GO:0005488,GO:0005515,GO:0005575,GO:0005622,GO:0005623,GO:0005737,GO:0005886,GO:0006139,GO:0006259,GO:0006260,GO:0006261,GO:0006270,GO:0006725,GO:0006807,GO:0008150,GO:0008152,GO:0009058,GO:0009059,GO:0009987,GO:0016020,GO:0034641,GO:0034645,GO:0042802,GO:0043170,GO:0043565,GO:0044237,GO:0044238,GO:0044249,GO:0044260,GO:0044424,GO:0044464,GO:…	-	ko:K02313	ko02020,ko04112,map02020,map04112	-	-	-	ko00000,ko00001,ko03032,ko03036	-	-	-	Bac_DnaA,Bac_DnaA_C,DnaA_N
K16_gff_gff3_346	349520.PPE_03878	0.0	966.0	COG3611@1|root,COG3611@2|Bacteria,1TSBB@1239|Firmicutes,4HE63@91061|Bacilli,26RIQ@186822|Paenibacillaceae	91061|Bacilli	L	Helicase DnaB	dnaB2	-	-	ko:K03346	-	-	-	-	ko00000,ko03032	-	-	-	DnaB_2
K16_gff_gff3_347	1052684.PPM_5040	9.2e-317	863.0	COG0305@1|root,COG0305@2|Bacteria,1TPCT@1239|Firmicutes,4H9Y8@91061|Bacilli,26R5G@186822|Paenibacillaceae	91061|Bacilli	L	Participates in initiation and elongation during chromosome replication	dnaB	GO:0003674,GO:0003678,GO:0003824,GO:0004386,GO:0005575,GO:0005622,GO:0005623,GO:0005737,GO:0005829,GO:0006139,GO:0006259,GO:0006260,GO:0006261,GO:0006268,GO:0006725,GO:0006807,GO:0006996,GO:0008150,GO:0008152,GO:0009058,GO:0009059,GO:0009987,GO:0016043,GO:0016462,GO:0016787,GO:0016817,GO:0016818,GO:0017111,GO:0032392,GO:0032508,GO:0034641,GO:0034645,GO:0043170,GO:0044237,GO:0044238,GO:0044249,GO:…	3.6.4.12	ko:K02314	ko03030,ko04112,map03030,map04112	-	-	-	ko00000,ko00001,ko01000,ko03032	-	-	-	DnaB,DnaB_C
K16_gff_gff3_348	349520.PPE_02697	3.04e-154	433.0	COG3935@1|root,COG3935@2|Bacteria,1V283@1239|Firmicutes,4HFP3@91061|Bacilli,26TS1@186822|Paenibacillaceae	91061|Bacilli	L	DNA replication protein DnaD	dnaD	-	-	ko:K02086	-	-	-	-	ko00000	-	-	-	DnaB_2,HTH_36
K16_gff_gff3_349	1087481.AGFX01000011_gene3722	0.0	1225.0	COG0358@1|root,COG0358@2|Bacteria,1TQ0X@1239|Firmicutes,4HAG2@91061|Bacilli,26QTD@186822|Paenibacillaceae	91061|Bacilli	L	RNA polymerase that catalyzes the synthesis of short RNA molecules used as primers for DNA polymerase during DNA replication	dnaG	-	-	ko:K02316	ko03030,map03030	-	-	-	ko00000,ko00001,ko01000,ko03032	-	-	-	DnaB,DnaB_bind,Toprim_2,Toprim_4,Toprim_N,zf-CHC2
K16_gff_gff3_350	349520.PPE_03877	9.23e-227	624.0	COG1484@1|root,COG1484@2|Bacteria,1TPZX@1239|Firmicutes,4HABS@91061|Bacilli,26QKF@186822|Paenibacillaceae	91061|Bacilli	L	ATPase, AAA	dnaI3	-	-	ko:K11144	-	-	-	-	ko00000,ko03032	-	-	-	DnaI_N,IstB_IS21
K16_gff_gff3_351	349520.PPE_03213	1.1e-254	701.0	COG0484@1|root,COG0484@2|Bacteria,1TP00@1239|Firmicutes,4H9KA@91061|Bacilli,26QPQ@186822|Paenibacillaceae	91061|Bacilli	O	ATP binding to DnaK triggers the release of the substrate protein, thus completing the reaction cycle. Several rounds of ATP-dependent interactions between DnaJ, DnaK and GrpE are required for fully efficient folding. Also involved, together with DnaK and GrpE, in the DNA replication of plasmids through activation of initiation proteins	dnaJ	-	-	ko:K03686	-	-	-	-	ko00000,ko03029,ko03110	-	-	-	DnaJ,DnaJ_C,DnaJ_CXXCXGXG
K16_gff_gff3_352	349520.PPE_03525	5.75e-96	280.0	COG0484@1|root,COG0484@2|Bacteria,1VAWE@1239|Firmicutes,4HXR3@91061|Bacilli,26Z8U@186822|Paenibacillaceae	91061|Bacilli	O	molecular chaperone	dnaJ3	-	-	ko:K03686	-	-	-	-	ko00000,ko03029,ko03110	-	-	-	DnaJ
K16_gff_gff3_353	349520.PPE_03215	0.0	1152.0	COG0443@1|root,COG0443@2|Bacteria,1TP1J@1239|Firmicutes,4HA9S@91061|Bacilli,26R0W@186822|Paenibacillaceae	91061|Bacilli	O	Heat shock 70 kDa protein	dnaK	GO:0001871,GO:0003674,GO:0005488,GO:0005575,GO:0005623,GO:0008150,GO:0009986,GO:0030246,GO:0030247,GO:0044464,GO:0051704,GO:0098630,GO:0098743,GO:2001065	-	ko:K04043	ko03018,ko04212,ko05152,map03018,map04212,map05152	-	-	-	ko00000,ko00001,ko03019,ko03029,ko03110,ko04147	1.A.33.1	-	-	HSP70
K16_gff_gff3_354	349520.PPE_00002	8.46e-263	721.0	COG0592@1|root,COG0592@2|Bacteria,1TQ7J@1239|Firmicutes,4H9TF@91061|Bacilli,26U3A@186822|Paenibacillaceae	91061|Bacilli	L	Confers DNA tethering and processivity to DNA polymerases and other proteins. Acts as a clamp, forming a ring around DNA (a reaction catalyzed by the clamp-loading complex) which diffuses in an ATP-independent manner freely and bidirectionally along dsDNA. Initially characterized for its ability to contact the catalytic subunit of DNA polymerase III (Pol III), a complex, multichain enzyme respons…	dnaN1	-	2.7.7.7	ko:K02338	ko00230,ko00240,ko01100,ko03030,ko03430,ko03440,map00230,map00240,map01100,map03030,map03430,map03440	M00260	R00375,R00376,R00377,R00378	RC02795	ko00000,ko00001,ko00002,ko01000,ko03032,ko03400	-	-	-	DNA_pol3_beta,DNA_pol3_beta_2,DNA_pol3_beta_3
K16_gff_gff3_355	349520.PPE_01941	1.41e-211	585.0	COG0111@1|root,COG0111@2|Bacteria,1TPUC@1239|Firmicutes,4ISD9@91061|Bacilli,26REZ@186822|Paenibacillaceae	91061|Bacilli	EH	Catalyzes the synthesis of dipicolinic acid from dihydroxydipicolinic acid	spoVFA	-	-	ko:K06410	-	-	-	-	ko00000	-	-	-	2-Hacid_dh_C,AdoHcyase_NAD,AlaDh_PNT_C,DpaA_N,IlvN
K16_gff_gff3_356	1052684.PPM_1943	2.09e-135	384.0	COG0452@1|root,COG0452@2|Bacteria,1TQPT@1239|Firmicutes,4HAU9@91061|Bacilli,26S5M@186822|Paenibacillaceae	91061|Bacilli	H	Involved in production of dipicolinic acid (pyridine-2,6-dicarboxylic acid, DPA) which is synthesized late in sporulation in the mother cell and accumulates in the spore	spoVFB	-	-	ko:K06411	-	-	-	-	ko00000	-	-	-	Flavoprotein
K16_gff_gff3_357	349520.PPE_00782	1.33e-167	469.0	COG4565@1|root,COG4565@2|Bacteria,1V2A6@1239|Firmicutes,4HGD7@91061|Bacilli,26V6D@186822|Paenibacillaceae	91061|Bacilli	T	cheY-homologous receiver domain	M1-1000	-	-	ko:K02475	-	-	-	-	ko00000,ko02022	-	-	-	CitT,HTH_11,HTH_DeoR,HTH_IclR,Response_reg
K16_gff_gff3_358	349520.PPE_00783	0.0	1026.0	COG3290@1|root,COG3290@2|Bacteria,1TQJR@1239|Firmicutes,4H9Q0@91061|Bacilli,26SWI@186822|Paenibacillaceae	91061|Bacilli	T	Histidine kinase	citS	-	2.7.13.3	ko:K02476	-	-	-	-	ko00000,ko01000,ko01001,ko02022	-	-	-	HATPase_c,PAS,PAS_8,PAS_9,SPOB_a,sCache_3_2
K16_gff_gff3_359	1052684.PPM_1075	1.33e-229	633.0	COG0601@1|root,COG0601@2|Bacteria,1TP1S@1239|Firmicutes,4HBED@91061|Bacilli,26RTC@186822|Paenibacillaceae	91061|Bacilli	P	ABC transporter permease	dppB	-	-	ko:K02033	ko02024,map02024	M00239	-	-	ko00000,ko00001,ko00002,ko02000	3.A.1.5	-	-	BPD_transp_1
K16_gff_gff3_360	349520.PPE_00956	2.14e-206	572.0	COG0601@1|root,COG0601@2|Bacteria,1TP1S@1239|Firmicutes,4HA2S@91061|Bacilli,26QWP@186822|Paenibacillaceae	91061|Bacilli	P	Peptide ABC transporter permease	oppB3	-	-	ko:K02033	ko02024,map02024	M00239	-	-	ko00000,ko00001,ko00002,ko02000	3.A.1.5	-	-	BPD_transp_1
K16_gff_gff3_361	349520.PPE_00263	1.81e-189	527.0	COG1173@1|root,COG1173@2|Bacteria,1TP4R@1239|Firmicutes,4HBB9@91061|Bacilli,26UTY@186822|Paenibacillaceae	91061|Bacilli	P	Peptide ABC transporter permease	XK27_07250	-	-	ko:K02034	ko02024,map02024	M00239	-	-	ko00000,ko00001,ko00002,ko02000	3.A.1.5	-	-	BPD_transp_1,OppC_N
K16_gff_gff3_362	1052684.PPM_0937	2.01e-215	596.0	COG1173@1|root,COG1173@2|Bacteria,1TP4R@1239|Firmicutes,4H9PZ@91061|Bacilli,26RMD@186822|Paenibacillaceae	91061|Bacilli	EP	ABC-type dipeptide oligopeptide nickel transport systems, permease components	dppC	-	-	ko:K02034,ko:K16201	ko02010,ko02024,map02010,map02024	M00239,M00566	-	-	ko00000,ko00001,ko00002,ko02000	3.A.1.5,3.A.1.5.2	-	-	BPD_transp_1,OppC_N
K16_gff_gff3_363	349520.PPE_02087	8.41e-234	643.0	COG0444@1|root,COG0444@2|Bacteria,1TP6E@1239|Firmicutes,4HA4E@91061|Bacilli,26QZ3@186822|Paenibacillaceae	91061|Bacilli	P	Belongs to the ABC transporter superfamily	oppD3	-	-	ko:K02031,ko:K15583	ko01501,ko02010,ko02024,map01501,map02010,map02024	M00239,M00439	-	-	ko00000,ko00001,ko00002,ko02000	3.A.1.5,3.A.1.5.1,3.A.1.5.18,3.A.1.5.19,3.A.1.5.25	-	-	ABC_tran,oligo_HPY
K16_gff_gff3_364	349520.PPE_01539	5.05e-105	303.0	COG0783@1|root,COG0783@2|Bacteria,1VCVJ@1239|Firmicutes,4HMBD@91061|Bacilli,26Y9T@186822|Paenibacillaceae	91061|Bacilli	P	Belongs to the Dps family	dps	-	-	ko:K04047	-	-	-	-	ko00000,ko03036	-	-	-	Ferritin
K16_gff_gff3_365	349520.PPE_04585	5.03e-108	311.0	COG0783@1|root,COG0783@2|Bacteria,1VCVJ@1239|Firmicutes,4HMBD@91061|Bacilli,26WNR@186822|Paenibacillaceae	91061|Bacilli	P	Belongs to the Dps family	dps2	GO:0003674,GO:0003676,GO:0003677,GO:0005488,GO:0097159,GO:1901363	-	ko:K04047	-	-	-	-	ko00000,ko03036	-	-	-	Ferritin
K16_gff_gff3_366	1052684.PPM_3847	1.73e-101	294.0	COG1490@1|root,COG1490@2|Bacteria,1V6GH@1239|Firmicutes,4HINN@91061|Bacilli,26XEB@186822|Paenibacillaceae	91061|Bacilli	J	rejects L-amino acids rather than detecting D-amino acids in the active site. By recycling D-aminoacyl-tRNA to D-amino acids and free tRNA molecules, this enzyme counteracts the toxicity associated with the formation of D-aminoacyl-tRNA entities in vivo and helps enforce protein L-homochirality	dtd	GO:0002161,GO:0003674,GO:0003824,GO:0005575,GO:0005622,GO:0005623,GO:0005737,GO:0006139,GO:0006399,GO:0006450,GO:0006725,GO:0006807,GO:0008150,GO:0008152,GO:0009987,GO:0016070,GO:0016787,GO:0016788,GO:0034641,GO:0034660,GO:0043170,GO:0044237,GO:0044238,GO:0044424,GO:0044464,GO:0046483,GO:0051499,GO:0051500,GO:0052689,GO:0065007,GO:0065008,GO:0071704,GO:0090304,GO:0106074,GO:0140098,GO:0140101,GO:…	-	ko:K07560	-	-	-	-	ko00000,ko01000,ko03016	-	-	-	Tyr_Deacylase
K16_gff_gff3_367	349520.PPE_00838	6e-244	669.0	COG0042@1|root,COG0042@2|Bacteria,1TQ2R@1239|Firmicutes,4HA9K@91061|Bacilli,26UQR@186822|Paenibacillaceae	91061|Bacilli	J	Catalyzes the synthesis of 5,6-dihydrouridine (D), a modified base found in the D-loop of most tRNAs, via the reduction of the C5-C6 double bond in target uridines	yfjN	-	-	-	-	-	-	-	-	-	-	-	Dus
K16_gff_gff3_368	1087481.AGFX01000046_gene2030	1.17e-243	669.0	COG0042@1|root,COG0042@2|Bacteria,1TQ2R@1239|Firmicutes,4HA9K@91061|Bacilli,26RXB@186822|Paenibacillaceae	91061|Bacilli	J	Catalyzes the synthesis of 5,6-dihydrouridine (D), a modified base found in the D-loop of most tRNAs, via the reduction of the C5-C6 double bond in target uridines	dus	-	-	ko:K05540	-	-	-	-	ko00000,ko01000,ko03016	-	-	-	Dus
K16_gff_gff3_369	349520.PPE_01940	1.35e-97	284.0	COG0756@1|root,COG0756@2|Bacteria,1V6HX@1239|Firmicutes,4HIZ3@91061|Bacilli,26WU8@186822|Paenibacillaceae	91061|Bacilli	F	This enzyme is involved in nucleotide metabolism it produces dUMP, the immediate precursor of thymidine nucleotides and it decreases the intracellular concentration of dUTP so that uracil cannot be incorporated into DNA	dut	-	3.6.1.23	ko:K01520	ko00240,ko00983,ko01100,map00240,map00983,map01100	M00053	R02100,R11896	RC00002	ko00000,ko00001,ko00002,ko01000,ko03400	-	-	-	dUTPase
K16_gff_gff3_370	349520.PPE_01923	5.61e-272	744.0	COG0743@1|root,COG0743@2|Bacteria,1TP1C@1239|Firmicutes,4HBAV@91061|Bacilli,26S2E@186822|Paenibacillaceae	91061|Bacilli	I	Catalyzes the NADP-dependent rearrangement and reduction of 1-deoxy-D-xylulose-5-phosphate (DXP) to 2-C-methyl-D-erythritol 4-phosphate (MEP)	dxr	-	1.1.1.267	ko:K00099	ko00900,ko01100,ko01110,ko01130,map00900,map01100,map01110,map01130	M00096	R05688	RC01452	ko00000,ko00001,ko00002,ko01000	-	-	-	DXPR_C,DXP_redisom_C,DXP_reductoisom
K16_gff_gff3_371	349520.PPE_03896	4.84e-191	533.0	COG0697@1|root,COG0697@2|Bacteria,1TRJZ@1239|Firmicutes,4HDJI@91061|Bacilli,26R8I@186822|Paenibacillaceae	91061|Bacilli	EG	Permeases of the drug metabolite transporter (DMT) superfamily	yvbV	-	-	-	-	-	-	-	-	-	-	-	EamA
K16_gff_gff3_372	349520.PPE_01992	0.0	2504.0	COG1674@1|root,COG1674@2|Bacteria,1TRA4@1239|Firmicutes,4H9QM@91061|Bacilli,26RBW@186822|Paenibacillaceae	91061|Bacilli	D	DNA segregation ATPase FtsK SpoIIIE and related proteins	essC	-	-	ko:K03466	-	-	-	-	ko00000,ko03036	3.A.12	-	-	FHA,FtsK_SpoIIIE,FtsK_SpoIIIE_N
K16_gff_gff3_373	349520.PPE_03853	8.69e-176	490.0	COG1131@1|root,COG1131@2|Bacteria,1TQIH@1239|Firmicutes,4HA2B@91061|Bacilli,26S78@186822|Paenibacillaceae	91061|Bacilli	V	Multidrug ABC transporter ATP-binding protein	ecsA	-	-	ko:K01990	-	M00254	-	-	ko00000,ko00002,ko02000	3.A.1	-	-	ABC_tran
K16_gff_gff3_374	349520.PPE_03769	1.94e-200	556.0	COG2822@1|root,COG2822@2|Bacteria,1TS89@1239|Firmicutes,4HB0W@91061|Bacilli,26S33@186822|Paenibacillaceae	91061|Bacilli	P	Iron ABC transporter substrate-binding protein	ycdO	GO:0000041,GO:0006810,GO:0006811,GO:0006812,GO:0006826,GO:0008150,GO:0015684,GO:0030001,GO:0051179,GO:0051234,GO:0070838,GO:0072511	-	ko:K07224	-	-	-	-	ko00000,ko02000	2.A.108.2.3	-	-	Peptidase_M75
K16_gff_gff3_375	349520.PPE_03770	0.0	905.0	COG2837@1|root,COG2837@2|Bacteria,1UY9Y@1239|Firmicutes,4HACQ@91061|Bacilli,26THU@186822|Paenibacillaceae	91061|Bacilli	P	Deferrochelatase	ycdB	-	-	ko:K07223,ko:K16301	-	-	-	-	ko00000,ko01000,ko02000	2.A.108.2.3	-	-	Dyp_perox,TAT_signal
K16_gff_gff3_376	985665.HPL003_24150	7.4e-130	369.0	COG0231@1|root,COG0231@2|Bacteria,1TR8P@1239|Firmicutes,4H9YX@91061|Bacilli,26S88@186822|Paenibacillaceae	91061|Bacilli	J	Involved in peptide bond synthesis. Stimulates efficient translation and peptide-bond synthesis on native or reconstituted 70S ribosomes in vitro. Probably functions indirectly by altering the affinity of the ribosome for aminoacyl-tRNA, thus increasing their reactivity as acceptors for peptidyl transferase	efp	GO:0003674,GO:0003676,GO:0003723,GO:0003746,GO:0005488,GO:0005575,GO:0005622,GO:0005623,GO:0005737,GO:0006412,GO:0006414,GO:0006518,GO:0006807,GO:0008135,GO:0008150,GO:0008152,GO:0009058,GO:0009059,GO:0009987,GO:0010467,GO:0019538,GO:0034641,GO:0034645,GO:0043043,GO:0043170,GO:0043603,GO:0043604,GO:0044237,GO:0044238,GO:0044249,GO:0044260,GO:0044267,GO:0044271,GO:0044424,GO:0044464,GO:0071704,GO:…	-	ko:K02356	-	-	-	-	ko00000,ko03012	-	-	-	EFP,EFP_N,Elong-fact-P_C
K16_gff_gff3_377	349520.PPE_01661	1.32e-268	738.0	COG0371@1|root,COG0371@2|Bacteria,1TR6W@1239|Firmicutes,4HDXA@91061|Bacilli,26SMC@186822|Paenibacillaceae	91061|Bacilli	C	Dehydrogenase	egsA	-	1.1.1.261	ko:K00096	ko00564,map00564	-	R05679,R05680	RC00029	ko00000,ko00001,ko01000	-	-	-	Fe-ADH_2
K16_gff_gff3_378	349520.PPE_02630	0.0	944.0	COG0477@1|root,COG2814@2|Bacteria,1TPRN@1239|Firmicutes,4ISP7@91061|Bacilli,26QDV@186822|Paenibacillaceae	91061|Bacilli	EGP	Major facilitator superfamily	yhcA1	-	-	-	-	-	-	-	-	-	-	-	MFS_1
K16_gff_gff3_379	349520.PPE_04063	0.0	939.0	COG0477@1|root,COG2814@2|Bacteria,1TPRN@1239|Firmicutes,4H9VV@91061|Bacilli,26QK0@186822|Paenibacillaceae	91061|Bacilli	EGP	the major facilitator superfamily	yhcA5	-	-	-	-	-	-	-	-	-	-	-	MFS_1
K16_gff_gff3_380	349520.PPE_02428	0.0	871.0	COG0477@1|root,COG0477@2|Bacteria,1UNMW@1239|Firmicutes,4HFCU@91061|Bacilli,2771Y@186822|Paenibacillaceae	91061|Bacilli	EGP	the major facilitator superfamily	lmrB	-	-	ko:K18926	-	M00715	-	-	ko00000,ko00002,ko02000	2.A.1.3.30	-	-	MFS_1
K16_gff_gff3_381	349520.PPE_03685	3.47e-146	411.0	COG0218@1|root,COG0218@2|Bacteria,1TSPW@1239|Firmicutes,4HBXZ@91061|Bacilli,26RHP@186822|Paenibacillaceae	91061|Bacilli	D	Necessary for normal cell division and for the maintenance of normal septation	engB	GO:0005575,GO:0005622,GO:0005623,GO:0005737,GO:0005829,GO:0044424,GO:0044444,GO:0044464	-	ko:K03978	-	-	-	-	ko00000,ko03036	-	-	-	MMR_HSR1
K16_gff_gff3_382	349520.PPE_00199	9.24e-305	831.0	COG0148@1|root,COG0148@2|Bacteria,1TP2S@1239|Firmicutes,4HAKI@91061|Bacilli,26REN@186822|Paenibacillaceae	91061|Bacilli	G	Catalyzes the reversible conversion of 2- phosphoglycerate into phosphoenolpyruvate. It is essential for the degradation of carbohydrates via glycolysis	eno	GO:0001968,GO:0003674,GO:0003824,GO:0004634,GO:0005488,GO:0005515,GO:0005518,GO:0005575,GO:0005576,GO:0005618,GO:0005622,GO:0005623,GO:0005737,GO:0005975,GO:0006082,GO:0006090,GO:0006091,GO:0006096,GO:0006139,GO:0006163,GO:0006164,GO:0006165,GO:0006725,GO:0006732,GO:0006733,GO:0006753,GO:0006754,GO:0006757,GO:0006793,GO:0006796,GO:0006807,GO:0008150,GO:0008152,GO:0009056,GO:0009058,GO:0009108,GO:…	4.2.1.11	ko:K01689	ko00010,ko00680,ko01100,ko01110,ko01120,ko01130,ko01200,ko01230,ko03018,ko04066,map00010,map00680,map01100,map01110,map01120,map01130,map01200,map01230,map03018,map04066	M00001,M00002,M00003,M00346,M00394	R00658	RC00349	ko00000,ko00001,ko00002,ko01000,ko03019,ko04147	-	-	-	Enolase_C,Enolase_N
K16_gff_gff3_383	1087481.AGFX01000020_gene2336	2.37e-289	793.0	COG0477@1|root,COG2814@2|Bacteria,1V07R@1239|Firmicutes,4HEPG@91061|Bacilli,26SYR@186822|Paenibacillaceae	91061|Bacilli	EGP	of the major facilitator superfamily	tetV	-	-	-	-	-	-	-	-	-	-	-	MFS_1
K16_gff_gff3_384	349520.PPE_04091	7.62e-249	681.0	COG5039@1|root,COG5039@2|Bacteria,1V5MK@1239|Firmicutes,4HJ1D@91061|Bacilli,26U5D@186822|Paenibacillaceae	91061|Bacilli	GM	Exopolysaccharide biosynthesis protein	epsO	-	-	ko:K19431	-	-	-	-	ko00000,ko01000	-	-	-	PS_pyruv_trans
K16_gff_gff3_385	349520.PPE_03176	2.26e-213	589.0	COG1159@1|root,COG1159@2|Bacteria,1TP3R@1239|Firmicutes,4H9WF@91061|Bacilli,26SJF@186822|Paenibacillaceae	91061|Bacilli	S	An essential GTPase that binds both GDP and GTP, with rapid nucleotide exchange. Plays a role in 16S rRNA processing and 30S ribosomal subunit biogenesis and possibly also in cell cycle regulation and energy metabolism	era	GO:0000166,GO:0001882,GO:0001883,GO:0003674,GO:0003824,GO:0003924,GO:0005488,GO:0005525,GO:0005575,GO:0005622,GO:0005623,GO:0005737,GO:0005886,GO:0006275,GO:0008150,GO:0008156,GO:0009889,GO:0009890,GO:0009892,GO:0010556,GO:0010558,GO:0010605,GO:0016020,GO:0016462,GO:0016787,GO:0016817,GO:0016818,GO:0017076,GO:0017111,GO:0019001,GO:0019003,GO:0019219,GO:0019222,GO:0030174,GO:0031323,GO:0031324,GO:…	-	ko:K03595	-	-	-	-	ko00000,ko03009,ko03029	-	-	-	KH_2,MMR_HSR1
K16_gff_gff3_386	349520.PPE_01676	1.76e-69	209.0	COG0316@1|root,COG0316@2|Bacteria,1VB5R@1239|Firmicutes,4HKPI@91061|Bacilli,26YA9@186822|Paenibacillaceae	91061|Bacilli	S	Heme biosynthesis protein HemY	-	-	-	-	-	-	-	-	-	-	-	-	Fe-S_biosyn
K16_gff_gff3_387	349520.PPE_01995	5.8e-55	172.0	COG4842@1|root,COG4842@2|Bacteria,1VHKF@1239|Firmicutes,4HPA7@91061|Bacilli,26YNS@186822|Paenibacillaceae	91061|Bacilli	S	Belongs to the WXG100 family	esxA	-	-	-	-	-	-	-	-	-	-	-	WXG100
K16_gff_gff3_388	349520.PPE_03694	7.51e-189	523.0	COG0708@1|root,COG0708@2|Bacteria,1TPFB@1239|Firmicutes,4HAIU@91061|Bacilli,26R6B@186822|Paenibacillaceae	91061|Bacilli	L	exodeoxyribonuclease III	exoA	GO:0003674,GO:0003824,GO:0003906,GO:0004518,GO:0004527,GO:0004529,GO:0004536,GO:0005575,GO:0005622,GO:0005623,GO:0005737,GO:0006139,GO:0006259,GO:0006281,GO:0006284,GO:0006725,GO:0006807,GO:0006950,GO:0006974,GO:0008150,GO:0008152,GO:0008296,GO:0008309,GO:0008311,GO:0008408,GO:0009987,GO:0016787,GO:0016788,GO:0016796,GO:0016895,GO:0033554,GO:0034641,GO:0043170,GO:0044237,GO:0044238,GO:0044260,GO:…	3.1.11.2	ko:K01142	ko03410,map03410	-	-	-	ko00000,ko00001,ko01000,ko03400	-	-	-	Exo_endo_phos
K16_gff_gff3_389	349520.PPE_02049	1.11e-237	654.0	COG1609@1|root,COG1609@2|Bacteria,1UCPU@1239|Firmicutes,4HDJ7@91061|Bacilli,26QJ3@186822|Paenibacillaceae	91061|Bacilli	K	LacI family transcriptional regulator	exuR	-	-	ko:K02529	-	-	-	-	ko00000,ko03000	-	-	-	LacI,Peripla_BP_3
K16_gff_gff3_390	349520.PPE_03700	1.42e-246	677.0	COG1609@1|root,COG1609@2|Bacteria,1TRFH@1239|Firmicutes,4HF43@91061|Bacilli,26TUZ@186822|Paenibacillaceae	91061|Bacilli	K	Transcriptional regulator	purR11	-	-	ko:K02529	-	-	-	-	ko00000,ko03000	-	-	-	LacI,Peripla_BP_3
K16_gff_gff3_391	349520.PPE_04654	1.51e-244	672.0	COG1609@1|root,COG1609@2|Bacteria,1TT55@1239|Firmicutes,4HDE0@91061|Bacilli,26TK3@186822|Paenibacillaceae	91061|Bacilli	K	transcriptional	purR15	-	-	ko:K02529	-	-	-	-	ko00000,ko03000	-	-	-	LacI,Peripla_BP_3
K16_gff_gff3_392	349520.PPE_01848	1.92e-212	588.0	COG0331@1|root,COG0331@2|Bacteria,1TPB7@1239|Firmicutes,4HBCU@91061|Bacilli,26QJX@186822|Paenibacillaceae	91061|Bacilli	I	malonyl CoA-acyl carrier protein transacylase	fabD	-	2.3.1.39	ko:K00645	ko00061,ko00333,ko01100,ko01130,ko01212,map00061,map00333,map01100,map01130,map01212	M00082	R01626,R11671	RC00004,RC00039,RC02727	ko00000,ko00001,ko00002,ko01000,ko01004	-	-	-	Acyl_transf_1
K16_gff_gff3_393	349520.PPE_01747	1.75e-294	804.0	COG0304@1|root,COG0304@2|Bacteria,1TPA7@1239|Firmicutes,4H9SD@91061|Bacilli,26RRM@186822|Paenibacillaceae	91061|Bacilli	I	Catalyzes the condensation reaction of fatty acid synthesis by the addition to an acyl acceptor of two carbons from malonyl-ACP	fabF_1	-	2.3.1.179	ko:K09458	ko00061,ko00780,ko01100,ko01212,map00061,map00780,map01100,map01212	M00083,M00572	R04355,R04726,R04952,R04957,R04960,R04963,R04968,R07762,R10115,R10119	RC00039,RC02728,RC02729,RC02888	ko00000,ko00001,ko00002,ko01000,ko01004	-	-	-	Ketoacyl-synt_C,ketoacyl-synt
K16_gff_gff3_394	349520.PPE_01851	2.99e-295	805.0	COG0304@1|root,COG0304@2|Bacteria,1TPA7@1239|Firmicutes,4H9SD@91061|Bacilli,26QJA@186822|Paenibacillaceae	91061|Bacilli	I	Catalyzes the condensation reaction of fatty acid synthesis by the addition to an acyl acceptor of two carbons from malonyl-ACP	fabF3	-	2.3.1.179	ko:K09458	ko00061,ko00780,ko01100,ko01212,map00061,map00780,map01100,map01212	M00083,M00572	R04355,R04726,R04952,R04957,R04960,R04963,R04968,R07762,R10115,R10119	RC00039,RC02728,RC02729,RC02888	ko00000,ko00001,ko00002,ko01000,ko01004	-	-	-	Ketoacyl-synt_C,ketoacyl-synt
K16_gff_gff3_395	349520.PPE_01849	2.16e-161	454.0	COG1028@1|root,COG1028@2|Bacteria,1TP76@1239|Firmicutes,4HAA6@91061|Bacilli,26QK6@186822|Paenibacillaceae	91061|Bacilli	IQ	reductase	fabG	GO:0000166,GO:0003674,GO:0003824,GO:0004312,GO:0004316,GO:0005488,GO:0006082,GO:0006629,GO:0006631,GO:0006633,GO:0008150,GO:0008152,GO:0008610,GO:0009058,GO:0009987,GO:0016053,GO:0016491,GO:0016614,GO:0016616,GO:0016740,GO:0016746,GO:0016747,GO:0019752,GO:0030497,GO:0032787,GO:0036094,GO:0043436,GO:0044237,GO:0044238,GO:0044249,GO:0044255,GO:0044281,GO:0044283,GO:0046394,GO:0048037,GO:0050661,GO:…	1.1.1.100	ko:K00059	ko00061,ko00333,ko00780,ko01040,ko01100,ko01130,ko01212,map00061,map00333,map00780,map01040,map01100,map01130,map01212	M00083,M00572	R04533,R04534,R04536,R04543,R04566,R04953,R04964,R07759,R07763,R10116,R10120,R11671	RC00029,RC00117	ko00000,ko00001,ko00002,ko01000,ko01004	-	-	iYO844.BSU15910	adh_short_C2
K16_gff_gff3_396	349520.PPE_01953	7.62e-182	506.0	COG1028@1|root,COG1028@2|Bacteria,1TZY6@1239|Firmicutes,4HEU2@91061|Bacilli,26QS2@186822|Paenibacillaceae	91061|Bacilli	IQ	reductase	ymfI	-	1.1.1.100	ko:K00059	ko00061,ko00333,ko00780,ko01040,ko01100,ko01130,ko01212,map00061,map00333,map00780,map01040,map01100,map01130,map01212	M00083,M00572	R04533,R04534,R04536,R04543,R04566,R04953,R04964,R07759,R07763,R10116,R10120,R11671	RC00029,RC00117	ko00000,ko00001,ko00002,ko01000,ko01004	-	-	-	adh_short,adh_short_C2
K16_gff_gff3_397	349520.PPE_03909	2.31e-181	504.0	COG1028@1|root,COG1028@2|Bacteria,1TSQV@1239|Firmicutes,4HB3U@91061|Bacilli,26S61@186822|Paenibacillaceae	91061|Bacilli	IQ	Dehydrogenases with different specificities (related to short-chain alcohol dehydrogenases)	fabG11	-	1.1.1.100	ko:K00059	ko00061,ko00333,ko00780,ko01040,ko01100,ko01130,ko01212,map00061,map00333,map00780,map01040,map01100,map01130,map01212	M00083,M00572	R04533,R04534,R04536,R04543,R04566,R04953,R04964,R07759,R07763,R10116,R10120,R11671	RC00029,RC00117	ko00000,ko00001,ko00002,ko01000,ko01004	-	-	-	adh_short_C2
K16_gff_gff3_398	349520.PPE_04777	1.27e-167	469.0	COG1028@1|root,COG1028@2|Bacteria,1V05R@1239|Firmicutes,4HDCM@91061|Bacilli,26S71@186822|Paenibacillaceae	91061|Bacilli	IQ	Belongs to the short-chain dehydrogenases reductases (SDR) family	yusR	-	1.1.1.100	ko:K00059	ko00061,ko00333,ko00780,ko01040,ko01100,ko01130,ko01212,map00061,map00333,map00780,map01040,map01100,map01130,map01212	M00083,M00572	R04533,R04534,R04536,R04543,R04566,R04953,R04964,R07759,R07763,R10116,R10120,R11671	RC00029,RC00117	ko00000,ko00001,ko00002,ko01000,ko01004	-	-	-	adh_short,adh_short_C2
K16_gff_gff3_399	349520.PPE_04779	4.99e-160	449.0	COG1028@1|root,COG1028@2|Bacteria,1TS27@1239|Firmicutes,4HDAK@91061|Bacilli,26TE6@186822|Paenibacillaceae	91061|Bacilli	IQ	related to short-chain alcohol	-	-	-	-	-	-	-	-	-	-	-	-	adh_short_C2
K16_gff_gff3_400	349520.PPE_04783	4.26e-166	465.0	COG1028@1|root,COG1028@2|Bacteria,1UYD2@1239|Firmicutes,4HW85@91061|Bacilli,274QJ@186822|Paenibacillaceae	91061|Bacilli	IQ	3-ketoacyl-ACP reductase	-	-	1.1.1.100	ko:K00059	ko00061,ko00333,ko00780,ko01040,ko01100,ko01130,ko01212,map00061,map00333,map00780,map01040,map01100,map01130,map01212	M00083,M00572	R04533,R04534,R04536,R04543,R04566,R04953,R04964,R07759,R07763,R10116,R10120,R11671	RC00029,RC00117	ko00000,ko00001,ko00002,ko01000,ko01004	-	-	-	adh_short_C2
K16_gff_gff3_401	349520.PPE_00752	1.57e-238	655.0	COG0332@1|root,COG0332@2|Bacteria,1TP0K@1239|Firmicutes,4HATK@91061|Bacilli,26QJH@186822|Paenibacillaceae	91061|Bacilli	I	Catalyzes the condensation reaction of fatty acid synthesis by the addition to an acyl acceptor of two carbons from malonyl-ACP. Catalyzes the first condensation reaction which initiates fatty acid synthesis and may therefore play a role in governing the total rate of fatty acid production. Possesses both acetoacetyl-ACP synthase and acetyl transacylase activities. Its substrate specificity deter…	fabHB	GO:0003674,GO:0003824,GO:0006082,GO:0006629,GO:0006631,GO:0008150,GO:0008152,GO:0009987,GO:0016740,GO:0016746,GO:0016747,GO:0019752,GO:0032787,GO:0033818,GO:0043436,GO:0044237,GO:0044238,GO:0044255,GO:0044281,GO:0071704	2.3.1.180	ko:K00648	ko00061,ko01100,ko01212,map00061,map01100,map01212	M00082,M00083	R10707	RC00004,RC02729,RC02888	ko00000,ko00001,ko00002,ko01000,ko01004	-	-	-	ACP_syn_III,ACP_syn_III_C
K16_gff_gff3_402	349520.PPE_01847	8.98e-231	636.0	COG0332@1|root,COG0332@2|Bacteria,1TP0K@1239|Firmicutes,4HATK@91061|Bacilli,26QJP@186822|Paenibacillaceae	91061|Bacilli	I	Catalyzes the condensation reaction of fatty acid synthesis by the addition to an acyl acceptor of two carbons from malonyl-ACP. Catalyzes the first condensation reaction which initiates fatty acid synthesis and may therefore play a role in governing the total rate of fatty acid production. Possesses both acetoacetyl-ACP synthase and acetyl transacylase activities. Its substrate specificity deter…	fabH	-	2.3.1.180	ko:K00648	ko00061,ko01100,ko01212,map00061,map01100,map01212	M00082,M00083	R10707	RC00004,RC02729,RC02888	ko00000,ko00001,ko00002,ko01000,ko01004	-	-	-	ACP_syn_III,ACP_syn_III_C
K16_gff_gff3_403	349520.PPE_03076	8.47e-239	656.0	COG0332@1|root,COG0332@2|Bacteria,1TT6V@1239|Firmicutes,4HD1G@91061|Bacilli,26SGV@186822|Paenibacillaceae	91061|Bacilli	I	synthase	fabH5	-	2.3.1.180	ko:K00648	ko00061,ko01100,ko01212,map00061,map01100,map01212	M00082,M00083	R10707	RC00004,RC02729,RC02888	ko00000,ko00001,ko00002,ko01000,ko01004	-	-	-	ACP_syn_III,ACP_syn_III_C
K16_gff_gff3_404	349520.PPE_00077	6.11e-180	501.0	COG0623@1|root,COG0623@2|Bacteria,1TPVD@1239|Firmicutes,4H9YN@91061|Bacilli,26RZA@186822|Paenibacillaceae	91061|Bacilli	I	Enoyl- acyl-carrier-protein reductase NADH	fabI	GO:0000166,GO:0003674,GO:0003824,GO:0004312,GO:0004318,GO:0005488,GO:0006082,GO:0006629,GO:0006631,GO:0006633,GO:0006950,GO:0008150,GO:0008152,GO:0008610,GO:0009058,GO:0009266,GO:0009409,GO:0009628,GO:0009987,GO:0016043,GO:0016053,GO:0016491,GO:0016627,GO:0016628,GO:0016740,GO:0016746,GO:0016747,GO:0019752,GO:0022607,GO:0030497,GO:0032787,GO:0033554,GO:0036094,GO:0043436,GO:0043933,GO:0044085,GO:…	1.3.1.10,1.3.1.9	ko:K00208	ko00061,ko00333,ko00780,ko01100,ko01130,ko01212,map00061,map00333,map00780,map01100,map01130,map01212	M00083,M00572	R01404,R04429,R04430,R04724,R04725,R04955,R04956,R04958,R04959,R04961,R04962,R04966,R04967,R04969,R04970,R07765,R10118,R10122,R11671	RC00052,RC00076,RC00120	ko00000,ko00001,ko00002,ko01000,ko01004	-	-	-	adh_short_C2
K16_gff_gff3_405	349520.PPE_01274	1.8e-134	381.0	COG1309@1|root,COG1309@2|Bacteria,1V53S@1239|Firmicutes,4HIAD@91061|Bacilli,26QVM@186822|Paenibacillaceae	91061|Bacilli	K	Transcriptional regulator	mtrR	-	-	-	-	-	-	-	-	-	-	-	TetR_N,WHG
K16_gff_gff3_406	349520.PPE_01659	3.84e-277	758.0	COG3007@1|root,COG3007@2|Bacteria,1TWIF@1239|Firmicutes,4HCSV@91061|Bacilli,26SS7@186822|Paenibacillaceae	91061|Bacilli	I	Involved in the fatty acid synthesis (FAS II). Catalyzes the reduction of a carbon-carbon double bond in an enoyl moiety that is covalently linked to a coenzyme A (CoA)	fabV	-	1.3.1.44,1.3.1.9	ko:K00209	ko00061,ko00650,ko01100,ko01120,ko01200,ko01212,map00061,map00650,map01100,map01120,map01200,map01212	M00083	R01171,R04429,R04724,R04955,R04958,R04961,R04966,R04969	RC00052,RC00076	ko00000,ko00001,ko00002,ko01000,ko01004	-	-	-	Eno-Rase_FAD_bd,Eno-Rase_NADH_b,Enoyl_reductase
K16_gff_gff3_407	349520.PPE_03475	1.28e-276	757.0	COG3007@1|root,COG3007@2|Bacteria,1TWIF@1239|Firmicutes,4HCSV@91061|Bacilli,26SS7@186822|Paenibacillaceae	91061|Bacilli	I	Involved in the fatty acid synthesis (FAS II). Catalyzes the reduction of a carbon-carbon double bond in an enoyl moiety that is covalently linked to a coenzyme A (CoA)	fabV	-	1.3.1.44,1.3.1.9	ko:K00209	ko00061,ko00650,ko01100,ko01120,ko01200,ko01212,map00061,map00650,map01100,map01120,map01200,map01212	M00083	R01171,R04429,R04724,R04955,R04958,R04961,R04966,R04969	RC00052,RC00076	ko00000,ko00001,ko00002,ko01000,ko01004	-	-	-	Eno-Rase_FAD_bd,Eno-Rase_NADH_b,Enoyl_reductase
K16_gff_gff3_408	349520.PPE_04442	1.04e-102	297.0	COG0764@1|root,COG0764@2|Bacteria,1V6EX@1239|Firmicutes,4HGX1@91061|Bacilli,26XMB@186822|Paenibacillaceae	91061|Bacilli	I	Involved in unsaturated fatty acids biosynthesis. Catalyzes the dehydration of short chain beta-hydroxyacyl-ACPs and long chain saturated and unsaturated beta-hydroxyacyl-ACPs	fabZ	-	4.2.1.59	ko:K02372	ko00061,ko00780,ko01100,ko01212,map00061,map00780,map01100,map01212	M00083,M00572	R04428,R04535,R04537,R04544,R04568,R04954,R04965,R07764,R10117,R10121	RC00831,RC01095	ko00000,ko00001,ko00002,ko01000,ko01004	-	-	-	FabA
K16_gff_gff3_409	1087481.AGFX01000012_gene3497	2.87e-107	311.0	COG1349@1|root,COG1349@2|Bacteria,1V3MJ@1239|Firmicutes,4HHFC@91061|Bacilli,26QVX@186822|Paenibacillaceae	91061|Bacilli	K	genes involved in fatty acid and phospholipid	fapR	-	-	-	-	-	-	-	-	-	-	-	4HBT,HTH_DeoR,MaoC_dehydratas
K16_gff_gff3_410	349520.PPE_04371	1.7e-189	526.0	COG0627@1|root,COG0627@2|Bacteria,1TPA9@1239|Firmicutes,4HD64@91061|Bacilli,26RX9@186822|Paenibacillaceae	91061|Bacilli	S	esterase	estA	-	-	ko:K03930	-	-	-	-	ko00000,ko01000	-	CE1	-	Esterase
K16_gff_gff3_411	349520.PPE_00882	2.58e-136	387.0	COG3404@1|root,COG3404@2|Bacteria,1V1X8@1239|Firmicutes,4HI58@91061|Bacilli,26VIE@186822|Paenibacillaceae	91061|Bacilli	E	Formiminotransferase-cyclodeaminase	fchA	-	4.3.1.4	ko:K01746	ko00670,ko01100,map00670,map01100	-	R02302	RC00688	ko00000,ko00001,ko01000	-	-	-	FTCD_C
K16_gff_gff3_412	349520.PPE_01143	1.33e-227	626.0	COG0451@1|root,COG0451@2|Bacteria,1TQV2@1239|Firmicutes,4HBXU@91061|Bacilli,26R1Z@186822|Paenibacillaceae	91061|Bacilli	GM	Catalyzes the two-step NADP-dependent conversion of GDP- 4-dehydro-6-deoxy-D-mannose to GDP-fucose, involving an epimerase and a reductase reaction	fcl	-	1.1.1.271	ko:K02377	ko00051,ko00520,ko01100,map00051,map00520,map01100	-	R05692	RC01014	ko00000,ko00001,ko01000	-	-	-	Epimerase
K16_gff_gff3_413	349520.PPE_03284	6.64e-191	530.0	COG1526@1|root,COG1526@2|Bacteria,1TU8R@1239|Firmicutes,4HAY8@91061|Bacilli,26R2B@186822|Paenibacillaceae	91061|Bacilli	C	Required for formate dehydrogenase (FDH) activity. Acts as a sulfur carrier protein that transfers sulfur from IscS to the molybdenum cofactor prior to its insertion into FDH	fdhD	-	-	ko:K02379	-	-	-	-	ko00000	-	-	-	FdhD-NarQ
K16_gff_gff3_414	349520.PPE_02669	0.0	1465.0	COG3383@1|root,COG3383@2|Bacteria,1TT6D@1239|Firmicutes,4IS5E@91061|Bacilli,2771U@186822|Paenibacillaceae	91061|Bacilli	C	Belongs to the prokaryotic molybdopterin-containing oxidoreductase family	fdhF	-	1.17.1.9,1.17.99.7	ko:K00123,ko:K22015	ko00630,ko00680,ko01100,ko01120,ko01200,map00630,map00680,map01100,map01120,map01200	-	R00519	RC02796	ko00000,ko00001,ko01000	-	-	-	Fer2_4,Fer4,Molybdop_Fe4S4,Molybdopterin,Molydop_binding,NADH-G_4Fe-4S_3
K16_gff_gff3_415	349520.PPE_00779	3.45e-216	598.0	COG0609@1|root,COG0609@2|Bacteria,1TPX6@1239|Firmicutes,4HAM8@91061|Bacilli,26QRH@186822|Paenibacillaceae	91061|Bacilli	P	Belongs to the binding-protein-dependent transport system permease family. FecCD subfamily	fecD	-	-	ko:K02015	ko02010,map02010	M00240	-	-	ko00000,ko00001,ko00002,ko02000	3.A.1.14	-	iYO844.BSU07500	FecCD
K16_gff_gff3_416	349520.PPE_04053	0.0	1250.0	COG0370@1|root,COG0370@2|Bacteria,1TP7E@1239|Firmicutes,4HBCS@91061|Bacilli,26U29@186822|Paenibacillaceae	91061|Bacilli	P	transporter of a GTP-driven Fe(2 ) uptake system	feoB	-	-	ko:K04759	-	-	-	-	ko00000,ko02000	9.A.8.1	-	iSB619.SA_RS13395	FeoB_C,FeoB_N,Gate
K16_gff_gff3_417	349520.PPE_01288	3.56e-194	539.0	COG1120@1|root,COG1120@2|Bacteria,1TP2Q@1239|Firmicutes,4HA28@91061|Bacilli,26SAF@186822|Paenibacillaceae	91061|Bacilli	HP	ABC transporter	fepC	-	3.6.3.34	ko:K02013	ko02010,map02010	M00240	-	-	ko00000,ko00001,ko00002,ko01000,ko02000	3.A.1.14	-	-	ABC_tran
K16_gff_gff3_418	349520.PPE_04032	6.33e-179	499.0	COG1120@1|root,COG1120@2|Bacteria,1TP2Q@1239|Firmicutes,4HCKS@91061|Bacilli,26U9C@186822|Paenibacillaceae	91061|Bacilli	HP	ABC transporter, ATP-binding protein	fepC	-	3.6.3.34	ko:K02013	ko02010,map02010	M00240	-	-	ko00000,ko00001,ko00002,ko01000,ko02000	3.A.1.14	-	-	ABC_tran
K16_gff_gff3_419	349520.PPE_04689	6.4e-160	450.0	COG0390@1|root,COG0390@2|Bacteria,1UY1N@1239|Firmicutes,4HDM4@91061|Bacilli,26RG1@186822|Paenibacillaceae	91061|Bacilli	S	membrane	ybbM	GO:0003674,GO:0005215,GO:0005575,GO:0005623,GO:0005886,GO:0005887,GO:0006810,GO:0006811,GO:0006873,GO:0006875,GO:0006879,GO:0008150,GO:0009987,GO:0015075,GO:0016020,GO:0016021,GO:0019725,GO:0022857,GO:0030003,GO:0031224,GO:0031226,GO:0034220,GO:0042592,GO:0044425,GO:0044459,GO:0044464,GO:0046916,GO:0048878,GO:0050801,GO:0051179,GO:0051234,GO:0055065,GO:0055072,GO:0055076,GO:0055080,GO:0055082,GO:…	-	ko:K02069	-	M00211	-	-	ko00000,ko00002,ko02000	9.B.25.1	-	-	UPF0014
K16_gff_gff3_420	349520.PPE_02479	4.7e-240	661.0	COG0609@1|root,COG0609@2|Bacteria,1TP13@1239|Firmicutes,4HA75@91061|Bacilli,26QHV@186822|Paenibacillaceae	91061|Bacilli	P	Belongs to the binding-protein-dependent transport system permease family. FecCD subfamily	fhuB9	-	-	ko:K02015	ko02010,map02010	M00240	-	-	ko00000,ko00001,ko00002,ko02000	3.A.1.14	-	-	FecCD
K16_gff_gff3_421	349520.PPE_00795	1.86e-229	635.0	COG0609@1|root,COG0609@2|Bacteria,1TP13@1239|Firmicutes,4HA75@91061|Bacilli,26QHV@186822|Paenibacillaceae	91061|Bacilli	P	Belongs to the binding-protein-dependent transport system permease family. FecCD subfamily	fhuB3	-	-	ko:K02015	ko02010,map02010	M00240	-	-	ko00000,ko00001,ko00002,ko02000	3.A.1.14	-	-	FecCD
K16_gff_gff3_422	349520.PPE_00796	3.96e-230	635.0	COG0609@1|root,COG0609@2|Bacteria,1TUEA@1239|Firmicutes,4HT3Y@91061|Bacilli,274U2@186822|Paenibacillaceae	91061|Bacilli	P	Belongs to the binding-protein-dependent transport system permease family. FecCD subfamily	fhuG1	-	-	ko:K02015	ko02010,map02010	M00240	-	-	ko00000,ko00001,ko00002,ko02000	3.A.1.14	-	-	FecCD
K16_gff_gff3_423	349520.PPE_01857	0.0	868.0	COG0541@1|root,COG0541@2|Bacteria,1TP06@1239|Firmicutes,4H9T4@91061|Bacilli,26QK4@186822|Paenibacillaceae	91061|Bacilli	U	Involved in targeting and insertion of nascent membrane proteins into the cytoplasmic membrane. Binds to the hydrophobic signal sequence of the ribosome-nascent chain (RNC) as it emerges from the ribosomes. The SRP-RNC complex is then targeted to the cytoplasmic membrane where it interacts with the SRP receptor FtsY	ffh	-	3.6.5.4	ko:K03106	ko02024,ko03060,ko03070,map02024,map03060,map03070	M00335	-	-	ko00000,ko00001,ko00002,ko01000,ko02044	3.A.5.1,3.A.5.2,3.A.5.7,3.A.5.8,3.A.5.9	-	-	SRP54,SRP54_N,SRP_SPB
K16_gff_gff3_424	349520.PPE_02080	2.51e-236	650.0	COG2141@1|root,COG2141@2|Bacteria,1TPRS@1239|Firmicutes,4H9R2@91061|Bacilli,26TKG@186822|Paenibacillaceae	91061|Bacilli	C	Alkane 1-monooxygenase	ytmO	GO:0005575,GO:0005622,GO:0005623,GO:0005737,GO:0005829,GO:0044424,GO:0044444,GO:0044464	-	-	-	-	-	-	-	-	-	-	Bac_luciferase
K16_gff_gff3_425	349520.PPE_04808	1.22e-249	685.0	COG2141@1|root,COG2141@2|Bacteria,1TRBN@1239|Firmicutes,4HBYT@91061|Bacilli,26QCC@186822|Paenibacillaceae	91061|Bacilli	C	Coenzyme F420-dependent N5,N10-methylene tetrahydromethanopterin reductase and related flavin-dependent oxidoreductases	XK27_00915	-	-	-	-	-	-	-	-	-	-	-	Bac_luciferase
K16_gff_gff3_426	349520.PPE_01216	0.0	1051.0	COG2759@1|root,COG2759@2|Bacteria,1TP6N@1239|Firmicutes,4HA2X@91061|Bacilli,26R63@186822|Paenibacillaceae	91061|Bacilli	H	Belongs to the formate--tetrahydrofolate ligase family	fhs	GO:0003674,GO:0003824,GO:0004329,GO:0004477,GO:0004488,GO:0005575,GO:0005622,GO:0005623,GO:0005737,GO:0006082,GO:0006139,GO:0006144,GO:0006575,GO:0006725,GO:0006732,GO:0006760,GO:0006807,GO:0008150,GO:0008152,GO:0009058,GO:0009108,GO:0009112,GO:0009113,GO:0009256,GO:0009257,GO:0009396,GO:0009987,GO:0016053,GO:0016491,GO:0016645,GO:0016646,GO:0016787,GO:0016810,GO:0016814,GO:0016874,GO:0016879,GO:…	6.3.4.3	ko:K01938	ko00670,ko00720,ko01100,ko01120,ko01200,map00670,map00720,map01100,map01120,map01200	M00140,M00377	R00943	RC00026,RC00111	ko00000,ko00001,ko00002,ko01000	-	-	-	FTHFS
K16_gff_gff3_427	349520.PPE_00040	6.18e-50	158.0	2EJ4H@1|root,33CVR@2|Bacteria,1VMIU@1239|Firmicutes,4HP24@91061|Bacilli,26Z3X@186822|Paenibacillaceae	91061|Bacilli	S	Protein of unknown function (DUF2757)	yabK	-	-	-	-	-	-	-	-	-	-	-	DUF2757
K16_gff_gff3_428	349520.PPE_01881	9.55e-100	290.0	COG1558@1|root,COG1558@2|Bacteria,1V6NB@1239|Firmicutes,4HH4W@91061|Bacilli,26XHN@186822|Paenibacillaceae	91061|Bacilli	N	Belongs to the flagella basal body rod proteins family	flgC	GO:0001539,GO:0005575,GO:0005623,GO:0006928,GO:0008150,GO:0009288,GO:0009424,GO:0009987,GO:0040011,GO:0042995,GO:0043226,GO:0043228,GO:0044422,GO:0044461,GO:0044463,GO:0044464,GO:0048870,GO:0051179,GO:0051674,GO:0071973,GO:0071978,GO:0097588	-	ko:K02388	ko02040,map02040	-	-	-	ko00000,ko00001,ko02035	-	-	-	Flg_bb_rod,Flg_bbr_C
K16_gff_gff3_429	349520.PPE_04446	3.08e-208	576.0	COG4786@1|root,COG4786@2|Bacteria,1TRFQ@1239|Firmicutes,4HCKG@91061|Bacilli,26RM8@186822|Paenibacillaceae	91061|Bacilli	N	Belongs to the flagella basal body rod proteins family	flhO	GO:0001539,GO:0005575,GO:0005623,GO:0006928,GO:0008150,GO:0009288,GO:0009424,GO:0009987,GO:0040011,GO:0042995,GO:0043226,GO:0043228,GO:0044422,GO:0044461,GO:0044463,GO:0044464,GO:0048870,GO:0051179,GO:0051674,GO:0071973,GO:0071978,GO:0097588	-	ko:K02392	ko02040,map02040	-	-	-	ko00000,ko00001,ko02035	-	-	-	Flg_bb_rod,Flg_bbr_C
K16_gff_gff3_430	349520.PPE_01903	0.0	1248.0	COG1298@1|root,COG1298@2|Bacteria,1TQBM@1239|Firmicutes,4H9XU@91061|Bacilli,26RFY@186822|Paenibacillaceae	91061|Bacilli	N	Required for formation of the rod structure of the flagellar apparatus. Together with FliI and FliH, may constitute the export apparatus of flagellin	flhA	-	-	ko:K02400	ko02040,map02040	-	-	-	ko00000,ko00001,ko02035,ko02044	3.A.6.2,3.A.6.3	-	-	FHIPEP
K16_gff_gff3_431	349520.PPE_01902	3.82e-254	698.0	COG1377@1|root,COG1377@2|Bacteria,1TPRP@1239|Firmicutes,4HB7Y@91061|Bacilli,26TRR@186822|Paenibacillaceae	91061|Bacilli	N	Required for formation of the rod structure in the basal body of the flagellar apparatus. Together with FliI and FliH, may constitute the export apparatus of flagellin	flhB	-	-	ko:K02401	ko02040,map02040	-	-	-	ko00000,ko00001,ko02035,ko02044	3.A.6.2	-	-	Bac_export_2
K16_gff_gff3_432	349520.PPE_01867	6.99e-62	190.0	COG2257@1|root,COG2257@2|Bacteria,1VF4R@1239|Firmicutes,4HPCF@91061|Bacilli,26Z02@186822|Paenibacillaceae	91061|Bacilli	S	FhlB domain-containing protein	ylqH	-	-	ko:K04061	-	-	-	-	ko00000,ko02044	-	-	-	Bac_export_2
K16_gff_gff3_433	1052684.PPM_1882	4.43e-65	198.0	COG1677@1|root,COG1677@2|Bacteria,1VEEY@1239|Firmicutes,4HNZW@91061|Bacilli,26ZTW@186822|Paenibacillaceae	91061|Bacilli	N	Flagellar hook-basal body complex protein FliE	fliE	-	-	ko:K02408	ko02040,map02040	-	-	-	ko00000,ko00001,ko02035	-	-	-	FliE
K16_gff_gff3_434	1052684.PPM_1884	2.73e-214	594.0	COG1536@1|root,COG1536@2|Bacteria,1TP01@1239|Firmicutes,4HAFZ@91061|Bacilli,26T1E@186822|Paenibacillaceae	91061|Bacilli	N	flagellar motor switch protein	fliG	-	-	ko:K02410	ko02030,ko02040,map02030,map02040	-	-	-	ko00000,ko00001,ko02035	-	-	-	FliG_C,FliG_M,FliG_N
K16_gff_gff3_435	349520.PPE_01895	7.11e-228	629.0	COG1868@1|root,COG1868@2|Bacteria,1TPTM@1239|Firmicutes,4HAAY@91061|Bacilli,26R9A@186822|Paenibacillaceae	91061|Bacilli	N	flagellar motor switch protein	fliM	GO:0005575,GO:0005623,GO:0005886,GO:0006935,GO:0008150,GO:0009288,GO:0009425,GO:0009605,GO:0016020,GO:0040011,GO:0042221,GO:0042330,GO:0042995,GO:0043226,GO:0043228,GO:0044422,GO:0044461,GO:0044463,GO:0044464,GO:0050896,GO:0050918,GO:0071944	-	ko:K02416	ko02030,ko02040,map02030,map02040	-	-	-	ko00000,ko00001,ko02035	-	-	-	FliM,FliMN_C
K16_gff_gff3_436	1052684.PPM_1899	9.92e-163	457.0	COG1338@1|root,COG1338@2|Bacteria,1TPIE@1239|Firmicutes,4HA79@91061|Bacilli,26R1S@186822|Paenibacillaceae	91061|Bacilli	N	Plays a role in the flagellum-specific transport system	fliP	-	-	ko:K02419	ko02040,map02040	-	-	-	ko00000,ko00001,ko02035,ko02044	3.A.6.2	-	-	FliP
K16_gff_gff3_437	1052684.PPM_1900	9.41e-51	161.0	COG1987@1|root,COG1987@2|Bacteria,1VEHF@1239|Firmicutes,4HKVS@91061|Bacilli,26YZI@186822|Paenibacillaceae	91061|Bacilli	N	Role in flagellar biosynthesis	fliQ	-	-	ko:K02420	ko02040,map02040	-	-	-	ko00000,ko00001,ko02035,ko02044	3.A.6.2	-	-	Bac_export_3
K16_gff_gff3_438	1052684.PPM_1901	6.07e-178	496.0	COG1684@1|root,COG1684@2|Bacteria,1TRB2@1239|Firmicutes,4HA2E@91061|Bacilli,26QAZ@186822|Paenibacillaceae	91061|Bacilli	N	Role in flagellar biosynthesis	fliR	-	-	ko:K02421	ko02040,map02040	-	-	-	ko00000,ko00001,ko02035,ko02044	3.A.6.2	-	-	Bac_export_1
K16_gff_gff3_439	349520.PPE_00774	8.38e-197	546.0	COG0834@1|root,COG0834@2|Bacteria,1TR13@1239|Firmicutes,4HEMN@91061|Bacilli,274HA@186822|Paenibacillaceae	91061|Bacilli	ET	Ligated ion channel L-glutamate- and glycine-binding site	-	-	-	ko:K02424	ko02010,map02010	M00234	-	-	ko00000,ko00001,ko00002,ko02000,ko02035	3.A.1.3.10,3.A.1.3.14	-	-	SBP_bac_3
K16_gff_gff3_440	349520.PPE_00957	2.12e-175	489.0	COG0834@1|root,COG0834@2|Bacteria,1TQNR@1239|Firmicutes,4HF14@91061|Bacilli,26QY6@186822|Paenibacillaceae	91061|Bacilli	ET	Amino acid ABC transporter substrate-binding protein	aatB	-	-	ko:K02030	-	M00236	-	-	ko00000,ko00002,ko02000	3.A.1.3	-	-	SBP_bac_3
K16_gff_gff3_441	349520.PPE_02917	5.42e-226	623.0	COG0223@1|root,COG0223@2|Bacteria,1TQ32@1239|Firmicutes,4HART@91061|Bacilli,26RTF@186822|Paenibacillaceae	91061|Bacilli	J	Attaches a formyl group to the free amino group of methionyl-tRNA(fMet). The formyl group appears to play a dual role in the initiator identity of N-formylmethionyl-tRNA by promoting its recognition by IF2 and preventing the misappropriation of this tRNA by the elongation apparatus	fmt	GO:0003674,GO:0003824,GO:0004479,GO:0006139,GO:0006396,GO:0006399,GO:0006400,GO:0006412,GO:0006413,GO:0006464,GO:0006518,GO:0006725,GO:0006807,GO:0008033,GO:0008150,GO:0008152,GO:0009058,GO:0009059,GO:0009451,GO:0009987,GO:0010467,GO:0016070,GO:0016740,GO:0016741,GO:0016742,GO:0019538,GO:0019988,GO:0034470,GO:0034641,GO:0034645,GO:0034660,GO:0036211,GO:0043043,GO:0043170,GO:0043412,GO:0043603,GO:…	2.1.2.9	ko:K00604	ko00670,ko00970,map00670,map00970	-	R03940	RC00026,RC00165	ko00000,ko00001,ko01000	-	-	iSB619.SA_RS06010	Formyl_trans_C,Formyl_trans_N
K16_gff_gff3_442	349520.PPE_04479	1.97e-254	699.0	COG1304@1|root,COG1304@2|Bacteria,1TQZ3@1239|Firmicutes,4HAMV@91061|Bacilli,26QKA@186822|Paenibacillaceae	91061|Bacilli	C	Involved in the biosynthesis of isoprenoids. Catalyzes the 1,3-allylic rearrangement of the homoallylic substrate isopentenyl (IPP) to its allylic isomer, dimethylallyl diphosphate (DMAPP)	fni	GO:0003674,GO:0003824,GO:0004452,GO:0006629,GO:0006720,GO:0008150,GO:0008152,GO:0008299,GO:0008610,GO:0009058,GO:0009987,GO:0016853,GO:0016860,GO:0016863,GO:0044237,GO:0044238,GO:0044249,GO:0044255,GO:0071704,GO:1901576	5.3.3.2	ko:K01823	ko00900,ko01100,ko01110,ko01130,map00900,map01100,map01110,map01130	M00095,M00096,M00364,M00365,M00366,M00367	R01123	RC00455	ko00000,ko00001,ko00002,ko01000	-	-	-	FMN_dh
K16_gff_gff3_443	349520.PPE_00373	2.14e-175	489.0	COG0664@1|root,COG0664@2|Bacteria,1V2BV@1239|Firmicutes,4HGV9@91061|Bacilli,26TN2@186822|Paenibacillaceae	91061|Bacilli	K	cAMP-binding proteins - catabolite gene activator and regulatory subunit of cAMP-dependent protein kinases	fnr1	-	-	ko:K01420	-	-	-	-	ko00000,ko03000	-	-	-	HTH_Crp_2,cNMP_binding
K16_gff_gff3_444	349520.PPE_04500	9.49e-199	550.0	COG2116@1|root,COG2116@2|Bacteria,1TRTT@1239|Firmicutes,4HB22@91061|Bacilli,26R0M@186822|Paenibacillaceae	91061|Bacilli	P	Formate nitrite	yrhG	GO:0003674,GO:0005215,GO:0005342,GO:0005575,GO:0005623,GO:0005886,GO:0005887,GO:0006810,GO:0006811,GO:0006820,GO:0006855,GO:0008028,GO:0008150,GO:0008509,GO:0008514,GO:0015075,GO:0015238,GO:0015318,GO:0015499,GO:0015711,GO:0015718,GO:0015724,GO:0015849,GO:0015893,GO:0016020,GO:0016021,GO:0022857,GO:0031224,GO:0031226,GO:0034220,GO:0042221,GO:0042493,GO:0042891,GO:0042895,GO:0044425,GO:0044459,GO:…	-	ko:K21993	-	-	-	-	ko00000,ko02000	1.A.16.2	-	-	Form_Nir_trans
K16_gff_gff3_445	349520.PPE_00069	2.89e-82	243.0	COG1539@1|root,COG1539@2|Bacteria,1VA0I@1239|Firmicutes,4HKKK@91061|Bacilli,26XFE@186822|Paenibacillaceae	91061|Bacilli	H	Catalyzes the conversion of 7,8-dihydroneopterin to 6- hydroxymethyl-7,8-dihydropterin	folB	-	1.13.11.81,4.1.2.25,5.1.99.8	ko:K01633	ko00790,ko01100,map00790,map01100	M00126,M00840	R03504,R11037,R11073	RC00721,RC00943,RC01479,RC03333,RC03334	ko00000,ko00001,ko00002,ko01000	-	-	-	FolB
K16_gff_gff3_446	1087481.AGFX01000011_gene3984	4.15e-197	547.0	COG0190@1|root,COG0190@2|Bacteria,1TP1P@1239|Firmicutes,4H9Q6@91061|Bacilli,26S6Y@186822|Paenibacillaceae	91061|Bacilli	E	Catalyzes the oxidation of 5,10- methylenetetrahydrofolate to 5,10-methenyltetrahydrofolate and then the hydrolysis of 5,10-methenyltetrahydrofolate to 10- formyltetrahydrofolate	folD	GO:0003674,GO:0003824,GO:0004477,GO:0004488,GO:0005575,GO:0005622,GO:0005623,GO:0005737,GO:0005829,GO:0006730,GO:0008150,GO:0008152,GO:0009987,GO:0016491,GO:0016645,GO:0016646,GO:0016787,GO:0016810,GO:0016814,GO:0019238,GO:0044237,GO:0044281,GO:0044424,GO:0044444,GO:0044464,GO:0055114	1.5.1.5,3.5.4.9	ko:K01491	ko00670,ko00720,ko01100,ko01120,ko01200,map00670,map00720,map01100,map01120,map01200	M00140,M00377	R01220,R01655	RC00202,RC00578	ko00000,ko00001,ko00002,ko01000	-	-	-	THF_DHG_CYH,THF_DHG_CYH_C
K16_gff_gff3_447	349520.PPE_00883	1.52e-205	568.0	COG0190@1|root,COG0190@2|Bacteria,1TP1P@1239|Firmicutes,4HFMN@91061|Bacilli,26RE2@186822|Paenibacillaceae	91061|Bacilli	H	Catalyzes the oxidation of 5,10- methylenetetrahydrofolate to 5,10-methenyltetrahydrofolate and then the hydrolysis of 5,10-methenyltetrahydrofolate to 10- formyltetrahydrofolate	folD1	-	1.5.1.5,3.5.4.9	ko:K01491	ko00670,ko00720,ko01100,ko01120,ko01200,map00670,map00720,map01100,map01120,map01200	M00140,M00377	R01220,R01655	RC00202,RC00578	ko00000,ko00001,ko00002,ko01000	-	-	-	THF_DHG_CYH,THF_DHG_CYH_C
K16_gff_gff3_448	349520.PPE_00706	7.59e-138	390.0	COG0302@1|root,COG0302@2|Bacteria,1TRNM@1239|Firmicutes,4HAXS@91061|Bacilli,26SDI@186822|Paenibacillaceae	91061|Bacilli	H	GTP cyclohydrolase	folE	-	3.5.4.16	ko:K01495	ko00790,ko01100,map00790,map01100	M00126,M00841,M00842,M00843	R00428,R04639,R05046,R05048	RC00263,RC00294,RC00323,RC00945,RC01188	ko00000,ko00001,ko00002,ko01000	-	-	-	GTP_cyclohydroI
K16_gff_gff3_449	349520.PPE_00068	5.34e-196	544.0	COG0294@1|root,COG0294@2|Bacteria,1TPKT@1239|Firmicutes,4H9SY@91061|Bacilli,26RZP@186822|Paenibacillaceae	91061|Bacilli	H	Catalyzes the condensation of para-aminobenzoate (pABA) with 6-hydroxymethyl-7,8-dihydropterin diphosphate (DHPt-PP) to form 7,8-dihydropteroate (H2Pte), the immediate precursor of folate derivatives	folP	GO:0003674,GO:0003824,GO:0004156,GO:0005575,GO:0005622,GO:0005623,GO:0005737,GO:0005829,GO:0006082,GO:0006575,GO:0006725,GO:0006732,GO:0006760,GO:0006807,GO:0008150,GO:0008152,GO:0009058,GO:0009108,GO:0009396,GO:0009987,GO:0016053,GO:0016740,GO:0016765,GO:0018130,GO:0019438,GO:0019752,GO:0034641,GO:0042398,GO:0042558,GO:0042559,GO:0043436,GO:0043603,GO:0043604,GO:0044237,GO:0044249,GO:0044271,GO:…	2.5.1.15	ko:K00796	ko00790,ko01100,map00790,map01100	M00126,M00841	R03066,R03067	RC00121,RC00842	ko00000,ko00001,ko00002,ko01000	-	-	-	Pterin_bind
K16_gff_gff3_450	349520.PPE_03672	0.0	911.0	COG0285@1|root,COG0285@2|Bacteria,1TPX5@1239|Firmicutes,4HBJM@91061|Bacilli,26RX4@186822|Paenibacillaceae	91061|Bacilli	H	Belongs to the folylpolyglutamate synthase family	folC	GO:0003674,GO:0003824,GO:0004326,GO:0005575,GO:0005622,GO:0005623,GO:0005737,GO:0006082,GO:0006575,GO:0006725,GO:0006732,GO:0006760,GO:0006761,GO:0006807,GO:0008150,GO:0008152,GO:0008841,GO:0009058,GO:0009108,GO:0009396,GO:0009987,GO:0016053,GO:0016874,GO:0016879,GO:0016881,GO:0018130,GO:0019438,GO:0019752,GO:0034641,GO:0042398,GO:0042558,GO:0042559,GO:0043436,GO:0043603,GO:0043604,GO:0043648,GO:…	6.3.2.12,6.3.2.17	ko:K11754	ko00790,ko01100,map00790,map01100	M00126,M00841	R00942,R02237,R04241	RC00064,RC00090,RC00162	ko00000,ko00001,ko00002,ko01000	-	-	-	Mur_ligase_C,Mur_ligase_M
K16_gff_gff3_451	349520.PPE_01488	1.77e-237	653.0	COG0614@1|root,COG0614@2|Bacteria,1TSN9@1239|Firmicutes,4HCW5@91061|Bacilli,26R8G@186822|Paenibacillaceae	91061|Bacilli	P	Fe3 -citrate ABC transporter substrate-binding protein	cbrA5	-	-	ko:K02016	ko02010,map02010	M00240	-	-	ko00000,ko00001,ko00002,ko02000	3.A.1.14	-	-	Peripla_BP_2
K16_gff_gff3_452	349520.PPE_01489	0.0	1275.0	COG0609@1|root,COG0609@2|Bacteria,1TPX6@1239|Firmicutes,4HBTA@91061|Bacilli,26RZ1@186822|Paenibacillaceae	91061|Bacilli	P	Belongs to the binding-protein-dependent transport system permease family. FecCD subfamily	fhuB5	-	-	ko:K02015	ko02010,map02010	M00240	-	-	ko00000,ko00001,ko00002,ko02000	3.A.1.14	-	-	FecCD
K16_gff_gff3_453	349520.PPE_04041	1.89e-182	508.0	COG1120@1|root,COG1120@2|Bacteria,1TP2Q@1239|Firmicutes,4HUC7@91061|Bacilli,26QT6@186822|Paenibacillaceae	91061|Bacilli	HP	AAA domain, putative AbiEii toxin, Type IV TA system	fhuC3	-	1.14.99.48,3.6.3.34	ko:K02013,ko:K07145	ko00860,ko01110,ko02010,map00860,map01110,map02010	M00240	R10468,R10510	RC03185	ko00000,ko00001,ko00002,ko01000,ko02000	3.A.1.14	-	-	ABC_tran,ABM
K16_gff_gff3_454	349520.PPE_03868	0.0	1190.0	COG1053@1|root,COG1053@2|Bacteria,1TPAR@1239|Firmicutes,4HBVG@91061|Bacilli,26QT5@186822|Paenibacillaceae	91061|Bacilli	C	SdhA B are the catalytic subcomplex and can exhibit succinate dehydrogenase activity in the absence of SdhC D which are the membrane components and form cytochrome b556	sdhA	GO:0003674,GO:0003824,GO:0006091,GO:0008150,GO:0008152,GO:0009055,GO:0009061,GO:0009987,GO:0015980,GO:0016491,GO:0022900,GO:0044237,GO:0045333,GO:0055114	1.3.5.1,1.3.5.4	ko:K00239	ko00020,ko00190,ko00650,ko00720,ko01100,ko01110,ko01120,ko01130,ko01200,ko05134,map00020,map00190,map00650,map00720,map01100,map01110,map01120,map01130,map01200,map05134	M00009,M00011,M00149,M00173,M00374,M00376	R02164	RC00045	ko00000,ko00001,ko00002,ko01000	-	-	iSB619.SA_RS05640	FAD_binding_2,Succ_DH_flav_C
K16_gff_gff3_455	349520.PPE_03867	1.15e-188	523.0	COG0479@1|root,COG0479@2|Bacteria,1TP17@1239|Firmicutes,4HAG7@91061|Bacilli,26T71@186822|Paenibacillaceae	91061|Bacilli	C	SdhA B are the catalytic subcomplex and can exhibit succinate dehydrogenase activity in the absence of SdhC D which are the membrane components and form cytochrome b556	sdhB	-	1.3.5.1,1.3.5.4	ko:K00240	ko00020,ko00190,ko00650,ko00720,ko01100,ko01110,ko01120,ko01130,ko01200,map00020,map00190,map00650,map00720,map01100,map01110,map01120,map01130,map01200	M00009,M00011,M00149,M00173,M00374,M00376	R02164	RC00045	ko00000,ko00001,ko00002,ko01000	-	-	-	Fer2_3,Fer4_8
K16_gff_gff3_456	349520.PPE_01920	4.4e-117	336.0	COG0233@1|root,COG0233@2|Bacteria,1V1F2@1239|Firmicutes,4HFSH@91061|Bacilli,26R6F@186822|Paenibacillaceae	91061|Bacilli	J	Responsible for the release of ribosomes from messenger RNA at the termination of protein biosynthesis. May increase the efficiency of translation by recycling ribosomes from one round of translation to another	frr	GO:0002181,GO:0002184,GO:0003674,GO:0005488,GO:0005575,GO:0005622,GO:0005623,GO:0005737,GO:0006412,GO:0006415,GO:0006518,GO:0006807,GO:0008150,GO:0008152,GO:0009058,GO:0009059,GO:0009987,GO:0010467,GO:0016043,GO:0019538,GO:0022411,GO:0032984,GO:0034641,GO:0034645,GO:0043021,GO:0043023,GO:0043043,GO:0043170,GO:0043603,GO:0043604,GO:0043624,GO:0043933,GO:0044237,GO:0044238,GO:0044249,GO:0044260,GO:…	-	ko:K02838	-	-	-	-	ko00000,ko03012	-	-	-	RRF
K16_gff_gff3_457	1052684.PPM_1605	0.0	1189.0	COG1299@1|root,COG1445@1|root,COG1762@1|root,COG1299@2|Bacteria,COG1445@2|Bacteria,COG1762@2|Bacteria,1TPKU@1239|Firmicutes,4H9KR@91061|Bacilli,26QS4@186822|Paenibacillaceae	91061|Bacilli	G	PTS fructose transporter subunit IIC	fruA	-	2.7.1.202	ko:K02768,ko:K02769,ko:K02770	ko00051,ko01100,ko01120,ko02060,map00051,map01100,map01120,map02060	M00273	R03232	RC00017,RC03206	ko00000,ko00001,ko00002,ko01000,ko02000	4.A.2.1	-	-	PTS_EIIA_2,PTS_EIIC,PTS_IIB
K16_gff_gff3_458	349520.PPE_01072	1.49e-291	797.0	COG2223@1|root,COG2223@2|Bacteria,1TPTN@1239|Firmicutes,4HA7C@91061|Bacilli,26RFF@186822|Paenibacillaceae	91061|Bacilli	P	fosmidomycin resistance protein	fsr	GO:0005575,GO:0005623,GO:0005886,GO:0016020,GO:0044464,GO:0071944	-	ko:K08223	-	-	-	-	ko00000,ko02000	2.A.1.35	-	-	MFS_1
K16_gff_gff3_459	349520.PPE_03123	3.04e-296	809.0	COG0849@1|root,COG0849@2|Bacteria,1TP1Z@1239|Firmicutes,4H9NF@91061|Bacilli,26SN0@186822|Paenibacillaceae	91061|Bacilli	D	Cell division protein that is involved in the assembly of the Z ring. May serve as a membrane anchor for the Z ring	ftsA	GO:0003674,GO:0003824,GO:0005575,GO:0005623,GO:0005886,GO:0008150,GO:0009898,GO:0009987,GO:0016020,GO:0016462,GO:0016787,GO:0016817,GO:0016818,GO:0016887,GO:0017111,GO:0032153,GO:0044425,GO:0044459,GO:0044464,GO:0051301,GO:0071944,GO:0098552,GO:0098562	-	ko:K03590	ko04112,map04112	-	-	-	ko00000,ko00001,ko03036,ko04812	-	-	-	DUF3484,FtsA,SHS2_FTSA
K16_gff_gff3_460	349520.PPE_04368	1.24e-159	447.0	COG2884@1|root,COG2884@2|Bacteria,1TP58@1239|Firmicutes,4H9Z2@91061|Bacilli,26RR3@186822|Paenibacillaceae	91061|Bacilli	D	cell division	ftsE	GO:0000910,GO:0005575,GO:0005623,GO:0005886,GO:0007049,GO:0008150,GO:0008356,GO:0009966,GO:0009987,GO:0010646,GO:0016020,GO:0016043,GO:0022402,GO:0022603,GO:0022607,GO:0023051,GO:0032506,GO:0042173,GO:0043937,GO:0043938,GO:0044085,GO:0044464,GO:0045595,GO:0045597,GO:0045881,GO:0048518,GO:0048522,GO:0048583,GO:0050789,GO:0050793,GO:0050794,GO:0051094,GO:0051301,GO:0065007,GO:0070297,GO:0071840,GO:…	-	ko:K09812	ko02010,map02010	M00256	-	-	ko00000,ko00001,ko00002,ko02000,ko03036	3.A.1.140	-	-	ABC_tran
K16_gff_gff3_461	349520.PPE_00058	0.0	1310.0	COG0465@1|root,COG0465@2|Bacteria,1TPTV@1239|Firmicutes,4HAJB@91061|Bacilli,26TI4@186822|Paenibacillaceae	91061|Bacilli	O	Acts as a processive, ATP-dependent zinc metallopeptidase for both cytoplasmic and membrane proteins. Plays a role in the quality control of integral membrane proteins	ftsH	GO:0003674,GO:0003824,GO:0004176,GO:0005575,GO:0005623,GO:0006508,GO:0006807,GO:0008150,GO:0008152,GO:0008233,GO:0008237,GO:0009056,GO:0009057,GO:0016462,GO:0016787,GO:0016817,GO:0016818,GO:0016887,GO:0017111,GO:0019538,GO:0030163,GO:0030428,GO:0032502,GO:0042623,GO:0043170,GO:0043934,GO:0044238,GO:0044464,GO:0070011,GO:0071704,GO:0140096,GO:1901564,GO:1901565,GO:1901575	-	ko:K03798	-	M00742	-	-	ko00000,ko00002,ko01000,ko01002,ko03110	-	-	-	AAA,FtsH_ext,Peptidase_M41
K16_gff_gff3_462	349520.PPE_02701	0.0	956.0	COG0465@1|root,COG0465@2|Bacteria,1TRA6@1239|Firmicutes,4HDJ1@91061|Bacilli,26REB@186822|Paenibacillaceae	91061|Bacilli	O	Belongs to the AAA ATPase family	ftsH5	-	-	-	-	-	-	-	-	-	-	-	AAA,Peptidase_M41
K16_gff_gff3_463	349520.PPE_03135	5.7e-76	228.0	COG4839@1|root,COG4839@2|Bacteria,1VCE5@1239|Firmicutes,4HR9M@91061|Bacilli,2757D@186822|Paenibacillaceae	91061|Bacilli	D	cell division protein FtsL	-	-	-	-	-	-	-	-	-	-	-	-	DivIC
K16_gff_gff3_464	349520.PPE_00050	3.42e-69	209.0	COG2919@1|root,COG2919@2|Bacteria,1VKC5@1239|Firmicutes,4HR53@91061|Bacilli,2704Q@186822|Paenibacillaceae	91061|Bacilli	D	Septum formation initiator	divIC	-	-	ko:K13052	-	-	-	-	ko00000,ko03036	-	-	-	DivIC
K16_gff_gff3_465	349520.PPE_02940	2.09e-285	781.0	COG0772@1|root,COG0772@2|Bacteria,1TPT7@1239|Firmicutes,4HAEV@91061|Bacilli,26R06@186822|Paenibacillaceae	91061|Bacilli	D	Belongs to the SEDS family	ftsW	-	-	ko:K03588	ko04112,map04112	-	-	-	ko00000,ko00001,ko02000,ko03036	2.A.103.1	-	-	FTSW_RODA_SPOVE
K16_gff_gff3_466	349520.PPE_03128	9.66e-250	687.0	COG0772@1|root,COG0772@2|Bacteria,1TPT7@1239|Firmicutes,4HAEV@91061|Bacilli,26S7H@186822|Paenibacillaceae	91061|Bacilli	D	Belongs to the SEDS family	spoVE	GO:0005575,GO:0005623,GO:0005886,GO:0016020,GO:0044464,GO:0071944	-	ko:K03588	ko04112,map04112	-	-	-	ko00000,ko00001,ko02000,ko03036	2.A.103.1	-	-	FTSW_RODA_SPOVE
K16_gff_gff3_467	349520.PPE_04367	4.47e-202	561.0	COG2177@1|root,COG2177@2|Bacteria,1TPND@1239|Firmicutes,4HA5A@91061|Bacilli,26SIG@186822|Paenibacillaceae	91061|Bacilli	D	Part of the ABC transporter FtsEX involved in asymmetric cellular division facilitating the initiation of sporulation	ftsX	-	-	ko:K09811	ko02010,map02010	M00256	-	-	ko00000,ko00001,ko00002,ko02000,ko03036	3.A.1.140	-	-	FtsX
K16_gff_gff3_468	349520.PPE_01854	2.69e-231	638.0	COG0552@1|root,COG0552@2|Bacteria,1TPRI@1239|Firmicutes,4HA6A@91061|Bacilli,26S6C@186822|Paenibacillaceae	91061|Bacilli	U	Involved in targeting and insertion of nascent membrane proteins into the cytoplasmic membrane. Acts as a receptor for the complex formed by the signal recognition particle (SRP) and the ribosome-nascent chain (RNC)	ftsY	-	-	ko:K03110	ko02024,ko03060,ko03070,map02024,map03060,map03070	M00335	-	-	ko00000,ko00001,ko00002,ko02044	3.A.5.1,3.A.5.2,3.A.5.7	-	-	SRP54,SRP54_N
K16_gff_gff3_469	349520.PPE_01904	0.0	899.0	COG1419@1|root,COG1419@2|Bacteria,1TSP7@1239|Firmicutes,4H9VG@91061|Bacilli,26SIJ@186822|Paenibacillaceae	91061|Bacilli	N	Flagellar GTP-binding protein	flhF	GO:0003674,GO:0005488,GO:0005515,GO:0042802	-	ko:K02404	-	-	-	-	ko00000,ko02035	-	-	-	SRP54
K16_gff_gff3_470	349520.PPE_03122	3.28e-257	706.0	COG0206@1|root,COG0206@2|Bacteria,1TP6W@1239|Firmicutes,4H9WZ@91061|Bacilli,26RWU@186822|Paenibacillaceae	91061|Bacilli	D	Essential cell division protein that forms a contractile ring structure (Z ring) at the future cell division site. The regulation of the ring assembly controls the timing and the location of cell division. One of the functions of the FtsZ ring is to recruit other cell division proteins to the septum to produce a new cell wall between the dividing cells. Binds GTP and shows GTPase activity	ftsZ	GO:0000166,GO:0001882,GO:0001883,GO:0003674,GO:0003824,GO:0003924,GO:0005488,GO:0005515,GO:0005525,GO:0005575,GO:0005622,GO:0005623,GO:0005737,GO:0008150,GO:0009987,GO:0016462,GO:0016787,GO:0016817,GO:0016818,GO:0017076,GO:0017111,GO:0019001,GO:0030428,GO:0032153,GO:0032549,GO:0032550,GO:0032553,GO:0032555,GO:0032561,GO:0035639,GO:0036094,GO:0042802,GO:0043167,GO:0043168,GO:0044424,GO:0044464,GO:…	-	ko:K03531	ko04112,map04112	-	-	-	ko00000,ko00001,ko02048,ko03036,ko04812	-	-	-	FtsZ_C,Tubulin
K16_gff_gff3_471	349520.PPE_02449	0.0	905.0	COG0114@1|root,COG0114@2|Bacteria,1UHPH@1239|Firmicutes,4HA6P@91061|Bacilli,2771G@186822|Paenibacillaceae	91061|Bacilli	C	Involved in the TCA cycle. Catalyzes the stereospecific interconversion of fumarate to L-malate	fumC	GO:0003674,GO:0003824,GO:0004333,GO:0006082,GO:0006091,GO:0006099,GO:0006101,GO:0006106,GO:0006108,GO:0008150,GO:0008152,GO:0009060,GO:0009987,GO:0015980,GO:0016829,GO:0016835,GO:0016836,GO:0016999,GO:0017144,GO:0019752,GO:0043436,GO:0043648,GO:0044237,GO:0044238,GO:0044281,GO:0045333,GO:0055114,GO:0071704,GO:0072350	4.2.1.2	ko:K01679	ko00020,ko00620,ko00720,ko01100,ko01110,ko01120,ko01130,ko01200,ko04934,ko05200,ko05211,map00020,map00620,map00720,map01100,map01110,map01120,map01130,map01200,map04934,map05200,map05211	M00009,M00011,M00173,M00376	R01082	RC00443	ko00000,ko00001,ko00002,ko01000	-	-	iSB619.SA_RS09430	FumaraseC_C,Lyase_1
K16_gff_gff3_472	349520.PPE_02814	1.53e-110	318.0	COG0735@1|root,COG0735@2|Bacteria,1V7F0@1239|Firmicutes,4HH78@91061|Bacilli,26R8X@186822|Paenibacillaceae	91061|Bacilli	P	Belongs to the Fur family	fur	GO:0000976,GO:0001067,GO:0001130,GO:0001217,GO:0003674,GO:0003676,GO:0003677,GO:0003690,GO:0003700,GO:0005488,GO:0005575,GO:0006355,GO:0008150,GO:0009889,GO:0009890,GO:0009892,GO:0010468,GO:0010556,GO:0010558,GO:0010605,GO:0010629,GO:0019219,GO:0019222,GO:0031323,GO:0031324,GO:0031326,GO:0031327,GO:0032991,GO:0032993,GO:0043565,GO:0044212,GO:0045892,GO:0045934,GO:0048519,GO:0048523,GO:0050789,GO:…	-	ko:K03711	-	-	-	-	ko00000,ko03000	-	-	-	FUR
K16_gff_gff3_473	349520.PPE_04281	0.0	1350.0	COG0480@1|root,COG0480@2|Bacteria,1TPF9@1239|Firmicutes,4HAB8@91061|Bacilli,26RH1@186822|Paenibacillaceae	91061|Bacilli	J	Catalyzes the GTP-dependent ribosomal translocation step during translation elongation. During this step, the ribosome changes from the pre-translocational (PRE) to the post- translocational (POST) state as the newly formed A-site-bound peptidyl-tRNA and P-site-bound deacylated tRNA move to the P and E sites, respectively. Catalyzes the coordinated movement of the two tRNA molecules, the mRNA and…	fusA	-	-	ko:K02355	-	-	-	-	ko00000,ko03012,ko03029	-	-	-	EFG_C,EFG_II,EFG_IV,GTP_EFTU,GTP_EFTU_D2
K16_gff_gff3_474	349520.PPE_00655	0.0	888.0	COG1012@1|root,COG1012@2|Bacteria,1TP4S@1239|Firmicutes,4H9MF@91061|Bacilli,26R6D@186822|Paenibacillaceae	91061|Bacilli	C	Catalyzes the oxidation of malonate semialdehyde (MSA) and methylmalonate semialdehyde (MMSA) into acetyl-CoA and propanoyl-CoA, respectively	gabD	-	-	-	-	-	-	-	-	-	-	-	Aldedh
K16_gff_gff3_475	349520.PPE_03555	9.55e-241	661.0	COG1087@1|root,COG1087@2|Bacteria,1TQ7N@1239|Firmicutes,4H9U5@91061|Bacilli,26SH5@186822|Paenibacillaceae	91061|Bacilli	M	Belongs to the NAD(P)-dependent epimerase dehydratase family	galE	-	5.1.3.2	ko:K01784	ko00052,ko00520,ko01100,map00052,map00520,map01100	M00361,M00362,M00632	R00291,R02984	RC00289	ko00000,ko00001,ko00002,ko01000	-	-	-	Epimerase
K16_gff_gff3_476	349520.PPE_03815	4.76e-218	602.0	COG1087@1|root,COG1087@2|Bacteria,1TQ7N@1239|Firmicutes,4IS9Q@91061|Bacilli,2776Z@186822|Paenibacillaceae	91061|Bacilli	M	UDP-glucose 4-epimerase	galE3	-	5.1.3.2	ko:K01784	ko00052,ko00520,ko01100,map00052,map00520,map01100	M00361,M00362,M00632	R00291,R02984	RC00289	ko00000,ko00001,ko00002,ko01000	-	-	-	Epimerase,GDP_Man_Dehyd
K16_gff_gff3_477	349520.PPE_01014	2.38e-312	851.0	COG0153@1|root,COG0153@2|Bacteria,1TPD0@1239|Firmicutes,4HARP@91061|Bacilli,26SCK@186822|Paenibacillaceae	91061|Bacilli	G	Catalyzes the transfer of the gamma-phosphate of ATP to D-galactose to form alpha-D-galactose-1-phosphate (Gal-1-P)	galK1	-	2.7.1.6	ko:K00849	ko00052,ko00520,ko01100,map00052,map00520,map01100	M00554,M00632	R01092	RC00002,RC00078	ko00000,ko00001,ko00002,ko01000,ko04147	-	-	-	GHMP_kinases_N,GalKase_gal_bdg
K16_gff_gff3_478	349520.PPE_03556	3.26e-273	748.0	COG0153@1|root,COG0153@2|Bacteria,1TPD0@1239|Firmicutes,4HARP@91061|Bacilli,26SCK@186822|Paenibacillaceae	91061|Bacilli	G	Catalyzes the transfer of the gamma-phosphate of ATP to D-galactose to form alpha-D-galactose-1-phosphate (Gal-1-P)	galK	GO:0005975,GO:0005996,GO:0006012,GO:0008150,GO:0008152,GO:0019318,GO:0044238,GO:0044281,GO:0071704	2.7.1.6	ko:K00849	ko00052,ko00520,ko01100,map00052,map00520,map01100	M00554,M00632	R01092	RC00002,RC00078	ko00000,ko00001,ko00002,ko01000,ko04147	-	-	-	GHMP_kinases_C,GHMP_kinases_N,GalKase_gal_bdg
K16_gff_gff3_479	349520.PPE_02452	6.37e-260	710.0	COG2017@1|root,COG2017@2|Bacteria,1TS6R@1239|Firmicutes,4HCBX@91061|Bacilli,26QFN@186822|Paenibacillaceae	91061|Bacilli	G	Aldose epimerase	gaLM	-	5.1.3.3	ko:K01785	ko00010,ko00052,ko01100,ko01110,ko01120,ko01130,map00010,map00052,map01100,map01110,map01120,map01130	M00632	R01602,R10619	RC00563	ko00000,ko00001,ko00002,ko01000	-	-	-	Aldose_epim
K16_gff_gff3_480	349520.PPE_03932	1.78e-241	662.0	COG2017@1|root,COG2017@2|Bacteria,1VGHI@1239|Firmicutes,4HF78@91061|Bacilli,26RKX@186822|Paenibacillaceae	91061|Bacilli	G	Galactose mutarotase	yoxA	-	5.1.3.3	ko:K01785	ko00010,ko00052,ko01100,ko01110,ko01120,ko01130,map00010,map00052,map01100,map01110,map01120,map01130	M00632	R01602,R10619	RC00563	ko00000,ko00001,ko00002,ko01000	-	-	-	Aldose_epim
K16_gff_gff3_481	349520.PPE_03554	0.0	1086.0	COG4468@1|root,COG4468@2|Bacteria,1TPBN@1239|Firmicutes,4HAYJ@91061|Bacilli,26QYZ@186822|Paenibacillaceae	91061|Bacilli	G	UDP-glucose--hexose-1-phosphate uridylyltransferase	galT	-	2.7.7.12	ko:K00965	ko00052,ko00520,ko01100,ko04917,map00052,map00520,map01100,map04917	M00362,M00554,M00632	R00955	RC00002	ko00000,ko00001,ko00002,ko01000	-	-	-	GalP_UDP_tr_C,GalP_UDP_transf
K16_gff_gff3_482	349520.PPE_03785	1.39e-169	474.0	COG0363@1|root,COG0363@2|Bacteria,1TP10@1239|Firmicutes,4HAG4@91061|Bacilli,26QA7@186822|Paenibacillaceae	91061|Bacilli	G	Catalyzes the reversible isomerization-deamination of glucosamine 6-phosphate (GlcN6P) to form fructose 6-phosphate (Fru6P) and ammonium ion	nagB	-	3.5.99.6	ko:K02564	ko00520,ko01100,map00520,map01100	-	R00765	RC00163	ko00000,ko00001,ko01000	-	-	-	Glucosamine_iso
K16_gff_gff3_483	349520.PPE_02962	0.0	1224.0	COG1263@1|root,COG1264@1|root,COG2190@1|root,COG1263@2|Bacteria,COG1264@2|Bacteria,COG2190@2|Bacteria,1TPJ8@1239|Firmicutes,4HA8X@91061|Bacilli,26QQQ@186822|Paenibacillaceae	91061|Bacilli	G	Phosphotransferase system IIC components, glucose maltose N-acetylglucosamine-specific	nagE	-	2.7.1.193,2.7.1.199	ko:K02802,ko:K02803,ko:K02804,ko:K20116,ko:K20117,ko:K20118	ko00010,ko00520,ko02060,map00010,map00520,map02060	M00267,M00809	R02738,R05199	RC00017,RC03206	ko00000,ko00001,ko00002,ko01000,ko02000	4.A.1.1.13,4.A.1.1.14,4.A.1.1.15,4.A.1.1.2,4.A.1.1.5,4.A.1.1.7,4.A.1.1.9	-	iSB619.SA_RS08720	PTS_EIIA_1,PTS_EIIB,PTS_EIIC
K16_gff_gff3_484	349520.PPE_02988	3.41e-256	702.0	COG3867@1|root,COG3867@2|Bacteria,1TQDZ@1239|Firmicutes,4HUJG@91061|Bacilli,26RUK@186822|Paenibacillaceae	91061|Bacilli	M	Glycosyl hydrolase family 53	ganA	-	3.2.1.89	ko:K01224	-	-	-	-	ko00000,ko01000	-	-	-	Glyco_hydro_53
K16_gff_gff3_485	1052684.PPM_0170	1.58e-238	656.0	COG0057@1|root,COG0057@2|Bacteria,1TNYU@1239|Firmicutes,4H9NS@91061|Bacilli,26S0M@186822|Paenibacillaceae	91061|Bacilli	G	Belongs to the glyceraldehyde-3-phosphate dehydrogenase family	gap	GO:0000166,GO:0001871,GO:0002020,GO:0003674,GO:0003824,GO:0004365,GO:0005488,GO:0005515,GO:0005575,GO:0005622,GO:0005623,GO:0005737,GO:0006139,GO:0006725,GO:0006732,GO:0006733,GO:0006734,GO:0006735,GO:0006753,GO:0006793,GO:0006796,GO:0006807,GO:0008150,GO:0008152,GO:0009117,GO:0009986,GO:0009987,GO:0016491,GO:0016620,GO:0016903,GO:0019362,GO:0019637,GO:0019674,GO:0019899,GO:0030246,GO:0030247,GO:…	1.2.1.12	ko:K00134	ko00010,ko00710,ko01100,ko01110,ko01120,ko01130,ko01200,ko01230,ko04066,ko05010,map00010,map00710,map01100,map01110,map01120,map01130,map01200,map01230,map04066,map05010	M00001,M00002,M00003,M00165,M00166,M00308,M00552	R01061	RC00149	ko00000,ko00001,ko00002,ko01000,ko04131,ko04147	-	-	-	Gp_dh_C,Gp_dh_N
K16_gff_gff3_486	349520.PPE_01271	1.3e-207	575.0	COG2084@1|root,COG2084@2|Bacteria,1TR4F@1239|Firmicutes,4H9MA@91061|Bacilli,26QSG@186822|Paenibacillaceae	91061|Bacilli	I	3-hydroxyisobutyrate dehydrogenase	hopR	-	1.1.1.31	ko:K00020	ko00280,ko01100,map00280,map01100	-	R05066	RC00099	ko00000,ko00001,ko01000	-	-	-	NAD_binding_11,NAD_binding_2,PilZ
K16_gff_gff3_487	349520.PPE_03998	0.0	952.0	COG0154@1|root,COG0154@2|Bacteria,1TP0C@1239|Firmicutes,4HBAZ@91061|Bacilli,26RDQ@186822|Paenibacillaceae	91061|Bacilli	J	Allows the formation of correctly charged Gln-tRNA(Gln) through the transamidation of misacylated Glu-tRNA(Gln) in organisms which lack glutaminyl-tRNA synthetase. The reaction takes place in the presence of glutamine and ATP through an activated gamma-phospho-Glu-tRNA(Gln)	gatA	-	6.3.5.6,6.3.5.7	ko:K02433	ko00970,ko01100,map00970,map01100	-	R03905,R04212	RC00010	ko00000,ko00001,ko01000,ko03029	-	-	-	Amidase
K16_gff_gff3_488	349520.PPE_03997	0.0	957.0	COG0064@1|root,COG0064@2|Bacteria,1TPG3@1239|Firmicutes,4HAFB@91061|Bacilli,26R27@186822|Paenibacillaceae	91061|Bacilli	J	Allows the formation of correctly charged Asn-tRNA(Asn) or Gln-tRNA(Gln) through the transamidation of misacylated Asp- tRNA(Asn) or Glu-tRNA(Gln) in organisms which lack either or both of asparaginyl-tRNA or glutaminyl-tRNA synthetases. The reaction takes place in the presence of glutamine and ATP through an activated phospho-Asp-tRNA(Asn) or phospho-Glu-tRNA(Gln)	gatB	GO:0003674,GO:0003824,GO:0006082,GO:0006139,GO:0006399,GO:0006520,GO:0006725,GO:0006807,GO:0008150,GO:0008152,GO:0009987,GO:0016070,GO:0016874,GO:0016879,GO:0016884,GO:0019752,GO:0034641,GO:0034660,GO:0043038,GO:0043039,GO:0043170,GO:0043436,GO:0044237,GO:0044238,GO:0044281,GO:0046483,GO:0050567,GO:0070681,GO:0071704,GO:0090304,GO:0140098,GO:0140101,GO:1901360,GO:1901564	6.3.5.6,6.3.5.7	ko:K02434	ko00970,ko01100,map00970,map01100	-	R03905,R04212	RC00010	ko00000,ko00001,ko01000,ko03029	-	-	-	GatB_N,GatB_Yqey
K16_gff_gff3_489	349520.PPE_03999	6.11e-61	187.0	COG0721@1|root,COG0721@2|Bacteria,1VEK3@1239|Firmicutes,4HNNA@91061|Bacilli,26ZAP@186822|Paenibacillaceae	91061|Bacilli	J	Allows the formation of correctly charged Asn-tRNA(Asn) or Gln-tRNA(Gln) through the transamidation of misacylated Asp- tRNA(Asn) or Glu-tRNA(Gln) in organisms which lack either or both of asparaginyl-tRNA or glutaminyl-tRNA synthetases. The reaction takes place in the presence of glutamine and ATP through an activated phospho-Asp-tRNA(Asn) or phospho-Glu-tRNA(Gln)	gatC	-	6.3.5.6,6.3.5.7	ko:K02435	ko00970,ko01100,map00970,map01100	-	R03905,R04212	RC00010	ko00000,ko00001,ko01000,ko03029	-	-	-	Glu-tRNAGln
K16_gff_gff3_490	349520.PPE_02530	0.0	968.0	COG0508@1|root,COG0508@2|Bacteria,1TR5N@1239|Firmicutes,4HA7A@91061|Bacilli,26R9K@186822|Paenibacillaceae	91061|Bacilli	C	Dihydrolipoamide acetyltransferase component of pyruvate dehydrogenase complex	pdhC	-	2.3.1.12	ko:K00627	ko00010,ko00020,ko00620,ko01100,ko01110,ko01120,ko01130,ko01200,map00010,map00020,map00620,map01100,map01110,map01120,map01130,map01200	M00307	R00209,R02569	RC00004,RC02742,RC02857	br01601,ko00000,ko00001,ko00002,ko01000	-	-	-	2-oxoacid_dh,Biotin_lipoyl,E3_binding
K16_gff_gff3_491	349520.PPE_03545	2.41e-314	857.0	COG0403@1|root,COG0403@2|Bacteria,1TQGG@1239|Firmicutes,4HA7P@91061|Bacilli,26RS0@186822|Paenibacillaceae	91061|Bacilli	E	The glycine cleavage system catalyzes the degradation of glycine. The P protein binds the alpha-amino group of glycine through its pyridoxal phosphate cofactor	gcvPA	-	1.4.4.2	ko:K00282	ko00260,ko00630,ko01100,ko01110,ko01130,ko01200,map00260,map00630,map01100,map01110,map01130,map01200	-	R01221,R03425	RC00022,RC00929,RC02834,RC02880	ko00000,ko00001,ko01000	-	-	-	GDC-P
K16_gff_gff3_492	349520.PPE_03546	0.0	1015.0	COG1003@1|root,COG1003@2|Bacteria,1TPK9@1239|Firmicutes,4HB80@91061|Bacilli,26RUP@186822|Paenibacillaceae	91061|Bacilli	E	The glycine cleavage system catalyzes the degradation of glycine. The P protein binds the alpha-amino group of glycine through its pyridoxal phosphate cofactor	gcvPB	-	1.4.4.2	ko:K00283	ko00260,ko00630,ko01100,ko01110,ko01130,ko01200,map00260,map00630,map01100,map01110,map01130,map01200	-	R01221,R03425	RC00022,RC00929,RC02834,RC02880	ko00000,ko00001,ko01000	-	-	-	GDC-P
K16_gff_gff3_493	349520.PPE_03544	1.92e-261	716.0	COG0404@1|root,COG0404@2|Bacteria,1TRKX@1239|Firmicutes,4H9MX@91061|Bacilli,26R0E@186822|Paenibacillaceae	91061|Bacilli	E	The glycine cleavage system catalyzes the degradation of glycine	gcvT	-	2.1.2.10	ko:K00605	ko00260,ko00630,ko00670,ko01100,ko01110,ko01130,ko01200,map00260,map00630,map00670,map01100,map01110,map01130,map01200	M00532	R01221,R02300,R04125	RC00022,RC00069,RC00183,RC02834	ko00000,ko00001,ko00002,ko01000	-	-	-	GCV_T,GCV_T_C
K16_gff_gff3_494	349520.PPE_03430	0.0	893.0	COG0334@1|root,COG0334@2|Bacteria,1TP45@1239|Firmicutes,4HAEI@91061|Bacilli,26RN2@186822|Paenibacillaceae	91061|Bacilli	E	Belongs to the Glu Leu Phe Val dehydrogenases family	gdhA	-	1.4.1.4	ko:K00262	ko00220,ko00250,ko00910,ko01100,map00220,map00250,map00910,map01100	-	R00248	RC00006,RC02799	ko00000,ko00001,ko01000	-	-	-	ELFV_dehydrog,ELFV_dehydrog_N
K16_gff_gff3_495	349520.PPE_02462	5.21e-173	483.0	COG1028@1|root,COG1028@2|Bacteria,1TR1J@1239|Firmicutes,4HAQ2@91061|Bacilli,26S5G@186822|Paenibacillaceae	91061|Bacilli	IQ	3-ketoacyl-ACP reductase	-	-	-	-	-	-	-	-	-	-	-	-	adh_short_C2
K16_gff_gff3_496	349520.PPE_04486	3.49e-73	219.0	COG2076@1|root,COG2076@2|Bacteria,1VA2G@1239|Firmicutes,4HKGV@91061|Bacilli,26Z1P@186822|Paenibacillaceae	91061|Bacilli	P	Multidrug resistance protein	ykkC3	-	-	ko:K18924	-	M00712	-	-	ko00000,ko00002,ko02000	2.A.7.1.5	-	-	Multi_Drug_Res
K16_gff_gff3_497	349520.PPE_04487	2.47e-62	191.0	COG2076@1|root,COG2076@2|Bacteria,1VAQQ@1239|Firmicutes,4HKMP@91061|Bacilli,26Z13@186822|Paenibacillaceae	91061|Bacilli	P	Multidrug resistance protein	ykkD3	-	-	ko:K18925	-	M00712	-	-	ko00000,ko00002,ko02000	2.A.7.1.5	-	-	Multi_Drug_Res
K16_gff_gff3_498	349520.PPE_04922	0.0	1256.0	COG3887@1|root,COG3887@2|Bacteria,1TPGP@1239|Firmicutes,4HBVH@91061|Bacilli,26RAW@186822|Paenibacillaceae	91061|Bacilli	T	signaling protein consisting of a modified GGDEF domain and a DHH domain	yybT	-	-	-	-	-	-	-	-	-	-	-	DHH,DHHA1
K16_gff_gff3_499	349520.PPE_04553	0.0	1046.0	COG0697@1|root,COG0697@2|Bacteria,1TP7K@1239|Firmicutes,4HAH1@91061|Bacilli,26QBX@186822|Paenibacillaceae	91061|Bacilli	EG	Spore germination protein	yfkQ	-	-	ko:K06295,ko:K06307	-	-	-	-	ko00000	-	-	-	GerA
K16_gff_gff3_500	349520.PPE_02802	0.0	1084.0	COG0697@1|root,COG0697@2|Bacteria,1TP7K@1239|Firmicutes,4HBWN@91061|Bacilli,26RYC@186822|Paenibacillaceae	91061|Bacilli	EG	Stage V sporulation protein AF	gerKA4	-	-	ko:K06408	-	-	-	-	ko00000	-	-	-	GerA
K16_gff_gff3_501	349520.PPE_03768	1.87e-46	149.0	COG2197@1|root,COG2197@2|Bacteria,1VBZR@1239|Firmicutes,4HKT4@91061|Bacilli,26Z5J@186822|Paenibacillaceae	91061|Bacilli	K	LuxR family transcriptional regulator	gerE	-	-	ko:K01994	-	-	-	-	ko00000,ko03000	-	-	-	GerE
K16_gff_gff3_502	349520.PPE_03745	2.47e-250	687.0	COG5401@1|root,COG5401@2|Bacteria,1TPQD@1239|Firmicutes,4HB1S@91061|Bacilli,26T67@186822|Paenibacillaceae	91061|Bacilli	S	Lipoprotein LpqB	gerM	-	-	ko:K06298	-	-	-	-	ko00000	-	-	-	Germane
K16_gff_gff3_503	349520.PPE_01114	3.15e-229	631.0	COG0111@1|root,COG0111@2|Bacteria,1TSDK@1239|Firmicutes,4HAW5@91061|Bacilli,26UH9@186822|Paenibacillaceae	91061|Bacilli	EH	Belongs to the D-isomer specific 2-hydroxyacid dehydrogenase family	serA	-	1.1.1.399,1.1.1.95	ko:K00058	ko00260,ko00680,ko01100,ko01120,ko01130,ko01200,ko01230,map00260,map00680,map01100,map01120,map01130,map01200,map01230	M00020	R01513	RC00031	ko00000,ko00001,ko00002,ko01000,ko04147	-	-	-	2-Hacid_dh,2-Hacid_dh_C
K16_gff_gff3_504	349520.PPE_00185	4.11e-224	618.0	COG1940@1|root,COG1940@2|Bacteria,1TPKW@1239|Firmicutes,4HBAU@91061|Bacilli,26QX0@186822|Paenibacillaceae	91061|Bacilli	G	Glucokinase	glk	-	2.7.1.2	ko:K00845	ko00010,ko00052,ko00500,ko00520,ko00521,ko00524,ko01100,ko01110,ko01120,ko01130,ko01200,map00010,map00052,map00500,map00520,map00521,map00524,map01100,map01110,map01120,map01130,map01200	M00001,M00549	R00299,R01600,R01786	RC00002,RC00017	ko00000,ko00001,ko00002,ko01000	-	-	-	ROK
K16_gff_gff3_505	349520.PPE_00345	4.47e-212	587.0	COG1940@1|root,COG1940@2|Bacteria,1TPKW@1239|Firmicutes,4HBAU@91061|Bacilli,26URA@186822|Paenibacillaceae	91061|Bacilli	GK	Transcriptional regulator sugar kinase	glcK3	-	2.7.1.2	ko:K00845	ko00010,ko00052,ko00500,ko00520,ko00521,ko00524,ko01100,ko01110,ko01120,ko01130,ko01200,map00010,map00052,map00500,map00520,map00521,map00524,map01100,map01110,map01120,map01130,map01200	M00001,M00549	R00299,R01600,R01786	RC00002,RC00017	ko00000,ko00001,ko00002,ko01000	-	-	-	ROK
K16_gff_gff3_506	349520.PPE_01228	4.85e-180	501.0	COG1349@1|root,COG1349@2|Bacteria,1V1VH@1239|Firmicutes,4HG12@91061|Bacilli,26UQ0@186822|Paenibacillaceae	91061|Bacilli	K	Transcriptional regulators of sugar metabolism	glcR	-	-	ko:K22103	-	-	-	-	ko00000,ko03000	-	-	-	DeoRC,HTH_DeoR
K16_gff_gff3_507	349520.PPE_01617	4.6e-169	473.0	COG1349@1|root,COG1349@2|Bacteria,1TSF8@1239|Firmicutes,4HDT9@91061|Bacilli,26T41@186822|Paenibacillaceae	91061|Bacilli	K	transcriptional	fruR	-	-	ko:K03436	-	-	-	-	ko00000,ko03000	-	-	-	DeoRC,HTH_DeoR
K16_gff_gff3_508	1052684.PPM_3798	7.88e-193	536.0	COG3711@1|root,COG3711@2|Bacteria,1TQJJ@1239|Firmicutes,4HBB3@91061|Bacilli,26SX5@186822|Paenibacillaceae	91061|Bacilli	K	antiterminator	glcT	-	-	ko:K03480,ko:K03488	-	-	-	-	ko00000,ko03000	-	-	-	CAT_RBD,PRD
K16_gff_gff3_509	349520.PPE_02457	1.28e-253	697.0	COG0371@1|root,COG0371@2|Bacteria,1TQFU@1239|Firmicutes,4HC8K@91061|Bacilli,26QSR@186822|Paenibacillaceae	91061|Bacilli	C	involved in conversion of glycerol to dihydroxy-acetone	gldA	-	1.1.1.6	ko:K00005	ko00561,ko00640,ko01100,map00561,map00640,map01100	-	R01034,R10715,R10717	RC00029,RC00117,RC00670	ko00000,ko00001,ko01000	-	-	-	Fe-ADH
K16_gff_gff3_510	349520.PPE_03074	8.44e-261	715.0	COG0371@1|root,COG0371@2|Bacteria,1TQFU@1239|Firmicutes,4HC8K@91061|Bacilli,26QSR@186822|Paenibacillaceae	91061|Bacilli	C	involved in conversion of glycerol to dihydroxy-acetone	gldA3	-	1.1.1.6	ko:K00005	ko00561,ko00640,ko01100,map00561,map00640,map01100	-	R01034,R10715,R10717	RC00029,RC00117,RC00670	ko00000,ko00001,ko01000	-	-	-	Fe-ADH
K16_gff_gff3_511	349520.PPE_02515	0.0	969.0	COG0297@1|root,COG0297@2|Bacteria,1TQ4M@1239|Firmicutes,4HAVA@91061|Bacilli,26TPF@186822|Paenibacillaceae	91061|Bacilli	G	Synthesizes alpha-1,4-glucan chains using ADP-glucose	glgA	GO:0000271,GO:0003674,GO:0003824,GO:0005975,GO:0005976,GO:0005977,GO:0005978,GO:0006073,GO:0006091,GO:0006112,GO:0008150,GO:0008152,GO:0009011,GO:0009058,GO:0009059,GO:0009250,GO:0009987,GO:0015980,GO:0016051,GO:0016740,GO:0016757,GO:0016758,GO:0033692,GO:0034637,GO:0034645,GO:0043170,GO:0044042,GO:0044237,GO:0044238,GO:0044249,GO:0044260,GO:0044262,GO:0044264,GO:0046527,GO:0055114,GO:0071704,GO:…	2.4.1.21	ko:K00703	ko00500,ko01100,ko01110,ko02026,map00500,map01100,map01110,map02026	M00565	R02421	RC00005	ko00000,ko00001,ko00002,ko01000,ko01003	-	GT5	-	Glyco_transf_5,Glycos_transf_1
K16_gff_gff3_512	349520.PPE_02061	2.94e-284	775.0	COG0448@1|root,COG0448@2|Bacteria,1TNZW@1239|Firmicutes,4HAZX@91061|Bacilli,26S2N@186822|Paenibacillaceae	91061|Bacilli	G	Catalyzes the synthesis of ADP-glucose, a sugar donor used in elongation reactions on alpha-glucans	glgC	GO:0000271,GO:0003674,GO:0003824,GO:0005975,GO:0005976,GO:0005977,GO:0005978,GO:0006073,GO:0006091,GO:0006112,GO:0008150,GO:0008152,GO:0008878,GO:0009058,GO:0009059,GO:0009250,GO:0009987,GO:0015980,GO:0016051,GO:0016740,GO:0016772,GO:0016779,GO:0033692,GO:0034637,GO:0034645,GO:0043170,GO:0044042,GO:0044237,GO:0044238,GO:0044249,GO:0044260,GO:0044262,GO:0044264,GO:0055114,GO:0070566,GO:0071704,GO:…	2.7.7.27	ko:K00975	ko00500,ko00520,ko01100,ko01110,ko02026,map00500,map00520,map01100,map01110,map02026	M00565	R00948	RC00002	ko00000,ko00001,ko00002,ko01000	-	-	-	Hexapep,NTP_transferase
K16_gff_gff3_513	349520.PPE_02517	3.06e-302	823.0	COG0448@1|root,COG0448@2|Bacteria,1TNZW@1239|Firmicutes,4HV0E@91061|Bacilli,2750Y@186822|Paenibacillaceae	91061|Bacilli	H	Catalyzes the synthesis of ADP-glucose, a sugar donor used in elongation reactions on alpha-glucans	glgC3	-	2.7.7.27	ko:K00975	ko00500,ko00520,ko01100,ko01110,ko02026,map00500,map00520,map01100,map01110,map02026	M00565	R00948	RC00002	ko00000,ko00001,ko00002,ko01000	-	-	-	Hexapep,NTP_transferase
K16_gff_gff3_514	349520.PPE_02062	8.66e-254	697.0	COG0448@1|root,COG0448@2|Bacteria,1TPZ3@1239|Firmicutes,4H9UQ@91061|Bacilli,26TT8@186822|Paenibacillaceae	91061|Bacilli	G	Glucose-1-phosphate adenylyltransferase subunit GlgD	glgD	-	2.7.7.27	ko:K00975	ko00500,ko00520,ko01100,ko01110,ko02026,map00500,map00520,map01100,map01110,map02026	M00565	R00948	RC00002	ko00000,ko00001,ko00002,ko01000	-	-	-	Hexapep,NTP_transferase
K16_gff_gff3_515	349520.PPE_02063	0.0	1627.0	COG0058@1|root,COG0058@2|Bacteria,1TQAJ@1239|Firmicutes,4H9XI@91061|Bacilli,26SR4@186822|Paenibacillaceae	91061|Bacilli	G	Phosphorylase is an important allosteric enzyme in carbohydrate metabolism. Enzymes from different sources differ in their regulatory mechanisms and in their natural substrates. However, all known phosphorylases share catalytic and structural properties	glgP	-	2.4.1.1	ko:K00688	ko00500,ko01100,ko01110,ko02026,ko04217,ko04910,ko04922,ko04931,map00500,map01100,map01110,map02026,map04217,map04910,map04922,map04931	-	R02111	-	ko00000,ko00001,ko01000	-	GT35	-	Phosphorylase
K16_gff_gff3_516	349520.PPE_03536	0.0	1272.0	COG1523@1|root,COG5492@1|root,COG1523@2|Bacteria,COG5492@2|Bacteria,1TP3M@1239|Firmicutes,4HBP5@91061|Bacilli,26QXV@186822|Paenibacillaceae	91061|Bacilli	G	Belongs to the glycosyl hydrolase 13 family	pulA	-	3.2.1.41	ko:K01200	ko00500,ko01100,ko01110,map00500,map01100,map01110	-	R02111	-	ko00000,ko00001,ko01000	-	CBM48,GH13	-	AMPK1_CBM,Alpha-amylase,Big_2,Big_5,CBM_48,DUF3372,PUD,SLH
K16_gff_gff3_517	349520.PPE_04215	0.0	873.0	COG1109@1|root,COG1109@2|Bacteria,1TP1X@1239|Firmicutes,4HB16@91061|Bacilli,26R2Y@186822|Paenibacillaceae	91061|Bacilli	G	Catalyzes the conversion of glucosamine-6-phosphate to glucosamine-1-phosphate	glmM	-	5.4.2.10	ko:K03431	ko00520,ko01100,ko01130,map00520,map01100,map01130	-	R02060	RC00408	ko00000,ko00001,ko01000	-	-	iSB619.SA_RS11275	PGM_PMM_I,PGM_PMM_II,PGM_PMM_III,PGM_PMM_IV
K16_gff_gff3_518	349520.PPE_01814	2.37e-249	685.0	COG5012@1|root,COG5012@2|Bacteria,1V5DK@1239|Firmicutes,4HNZ5@91061|Bacilli,26UUT@186822|Paenibacillaceae	91061|Bacilli	S	B12 binding domain	metSY	-	-	-	-	-	-	-	-	-	-	-	B12-binding,B12-binding_2
K16_gff_gff3_519	349520.PPE_04214	0.0	1164.0	COG0449@1|root,COG0449@2|Bacteria,1TPGU@1239|Firmicutes,4H9R4@91061|Bacilli,26QAT@186822|Paenibacillaceae	91061|Bacilli	M	Catalyzes the first step in hexosamine metabolism, converting fructose-6P into glucosamine-6P using glutamine as a nitrogen source	glmS	-	2.6.1.16	ko:K00820	ko00250,ko00520,ko01100,ko01130,ko04931,map00250,map00520,map01100,map01130,map04931	-	R00768	RC00010,RC00163,RC02752	ko00000,ko00001,ko01000,ko01002	-	-	-	GATase_6,SIS
K16_gff_gff3_520	1087481.AGFX01000046_gene1996	3.29e-315	861.0	COG1207@1|root,COG1207@2|Bacteria,1TP88@1239|Firmicutes,4H9V5@91061|Bacilli,26RIB@186822|Paenibacillaceae	91061|Bacilli	M	Catalyzes the last two sequential reactions in the de novo biosynthetic pathway for UDP-N-acetylglucosamine (UDP- GlcNAc). The C-terminal domain catalyzes the transfer of acetyl group from acetyl coenzyme A to glucosamine-1-phosphate (GlcN-1-P) to produce N-acetylglucosamine-1-phosphate (GlcNAc-1-P), which is converted into UDP-GlcNAc by the transfer of uridine 5- monophosphate (from uridine 5-tr…	glmU	-	2.3.1.157,2.7.7.23	ko:K04042	ko00520,ko01100,ko01130,map00520,map01100,map01130	M00362	R00416,R05332	RC00002,RC00004,RC00166	ko00000,ko00001,ko00002,ko01000	-	-	-	Hexapep,Hexapep_2,NTP_transf_3,NTP_transferase
K16_gff_gff3_521	1052684.PPM_1391	0.0	957.0	COG0174@1|root,COG0174@2|Bacteria,1TNZA@1239|Firmicutes,4HE6V@91061|Bacilli,26RTG@186822|Paenibacillaceae	91061|Bacilli	E	glutamine synthetase	glnA1	-	6.3.1.2	ko:K01915	ko00220,ko00250,ko00630,ko00910,ko01100,ko01120,ko01230,ko02020,ko04217,ko04724,ko04727,map00220,map00250,map00630,map00910,map01100,map01120,map01230,map02020,map04217,map04724,map04727	-	R00253	RC00010,RC02798	ko00000,ko00001,ko01000,ko04147	-	-	-	Gln-synt_C,Gln-synt_N
K16_gff_gff3_522	349520.PPE_02598	0.0	895.0	COG0174@1|root,COG0174@2|Bacteria,1TNZA@1239|Firmicutes,4HACE@91061|Bacilli,26R9R@186822|Paenibacillaceae	91061|Bacilli	E	glutamine synthetase	glnA	GO:0003674,GO:0005488,GO:0005515,GO:0006082,GO:0006355,GO:0006520,GO:0006541,GO:0006542,GO:0006807,GO:0006808,GO:0007154,GO:0007584,GO:0008134,GO:0008150,GO:0008152,GO:0008652,GO:0009058,GO:0009064,GO:0009084,GO:0009605,GO:0009719,GO:0009889,GO:0009890,GO:0009892,GO:0009987,GO:0009991,GO:0010033,GO:0010243,GO:0010468,GO:0010556,GO:0010558,GO:0010605,GO:0010629,GO:0016053,GO:0016597,GO:0019219,GO:…	6.3.1.2	ko:K01915	ko00220,ko00250,ko00630,ko00910,ko01100,ko01120,ko01230,ko02020,ko04217,ko04724,ko04727,map00220,map00250,map00630,map00910,map01100,map01120,map01230,map02020,map04217,map04724,map04727	-	R00253	RC00010,RC02798	ko00000,ko00001,ko01000,ko04147	-	-	-	Gln-synt_C,Gln-synt_N
K16_gff_gff3_523	1052684.PPM_4690	1.29e-201	559.0	COG0834@1|root,COG0834@2|Bacteria,1TT11@1239|Firmicutes,4HFBQ@91061|Bacilli,274H8@186822|Paenibacillaceae	91061|Bacilli	ET	Amino acid ABC transporter substrate-binding protein	cjaA	-	-	ko:K02030	-	M00236	-	-	ko00000,ko00002,ko02000	3.A.1.3	-	-	SBP_bac_3
K16_gff_gff3_524	349520.PPE_00400	1.44e-188	525.0	COG0834@1|root,COG0834@2|Bacteria,1TT11@1239|Firmicutes,4HAHV@91061|Bacilli,26SQB@186822|Paenibacillaceae	91061|Bacilli	ET	Amino acid ABC transporter substrate-binding protein	glnH	-	-	ko:K10039	ko02010,map02010	M00228	-	-	ko00000,ko00001,ko00002,ko02000	3.A.1.3	-	-	SBP_bac_3
K16_gff_gff3_525	349520.PPE_00257	1.84e-298	816.0	COG3290@1|root,COG3290@2|Bacteria,1TQNZ@1239|Firmicutes,4HECW@91061|Bacilli,26UFV@186822|Paenibacillaceae	91061|Bacilli	T	Histidine kinase	ycbA	-	2.7.13.3	ko:K07717	ko02020,map02020	M00518	-	-	ko00000,ko00001,ko00002,ko01000,ko01001,ko02022	-	-	-	HATPase_c
K16_gff_gff3_526	349520.PPE_00399	6.28e-141	399.0	COG0765@1|root,COG0765@2|Bacteria,1TQ5K@1239|Firmicutes,4HFBH@91061|Bacilli,26U8V@186822|Paenibacillaceae	91061|Bacilli	P	Glutamine ABC transporter permease	glnM	GO:0003333,GO:0003674,GO:0005215,GO:0005342,GO:0005575,GO:0005623,GO:0005886,GO:0006810,GO:0006811,GO:0006820,GO:0006865,GO:0008150,GO:0008509,GO:0008514,GO:0015075,GO:0015171,GO:0015318,GO:0015711,GO:0015849,GO:0016020,GO:0022857,GO:0034220,GO:0044464,GO:0046942,GO:0046943,GO:0051179,GO:0051234,GO:0055085,GO:0071702,GO:0071705,GO:0071944,GO:0098656,GO:1903825,GO:1905039	-	ko:K10040	ko02010,map02010	M00228	-	-	ko00000,ko00001,ko00002,ko02000	3.A.1.3	-	-	BPD_transp_1
K16_gff_gff3_527	349520.PPE_00398	5.83e-140	397.0	COG0765@1|root,COG0765@2|Bacteria,1UJM4@1239|Firmicutes,4HBAS@91061|Bacilli,26RH2@186822|Paenibacillaceae	91061|Bacilli	P	Glutamine ABC transporter permease	glnP	GO:0003333,GO:0003674,GO:0005215,GO:0005342,GO:0005575,GO:0005623,GO:0005886,GO:0006810,GO:0006811,GO:0006820,GO:0006865,GO:0008150,GO:0008509,GO:0008514,GO:0015075,GO:0015171,GO:0015318,GO:0015711,GO:0015849,GO:0016020,GO:0022857,GO:0034220,GO:0044464,GO:0046942,GO:0046943,GO:0051179,GO:0051234,GO:0055085,GO:0071702,GO:0071705,GO:0071944,GO:0098656,GO:1903825,GO:1905039	-	ko:K10040	ko02010,map02010	M00228	-	-	ko00000,ko00001,ko00002,ko02000	3.A.1.3	-	-	BPD_transp_1
K16_gff_gff3_528	349520.PPE_00401	1.16e-171	479.0	COG1126@1|root,COG1126@2|Bacteria,1TNYD@1239|Firmicutes,4H9WY@91061|Bacilli,26QWX@186822|Paenibacillaceae	91061|Bacilli	E	ABC transporter	glnQ	-	-	ko:K10041	ko02010,map02010	M00228	-	-	ko00000,ko00001,ko00002,ko01000,ko02000	3.A.1.3	-	-	ABC_tran
K16_gff_gff3_529	349520.PPE_00807	1.62e-168	471.0	COG1126@1|root,COG1126@2|Bacteria,1TNYD@1239|Firmicutes,4H9WY@91061|Bacilli,26QWX@186822|Paenibacillaceae	91061|Bacilli	E	ABC transporter	glnQ	-	3.6.3.21	ko:K02028	-	M00236	-	-	ko00000,ko00002,ko01000,ko02000	3.A.1.3	-	-	ABC_tran
K16_gff_gff3_530	349520.PPE_04493	0.0	1146.0	COG0008@1|root,COG0008@2|Bacteria,1TP8G@1239|Firmicutes,4HBN6@91061|Bacilli,26QRZ@186822|Paenibacillaceae	91061|Bacilli	J	Catalyzes a two-step reaction, first charging a glutamine molecule by linking its carboxyl group to the alpha-phosphate of ATP, followed by transfer of the aminoacyl-adenylate to its tRNA	glnS	-	6.1.1.18	ko:K01886	ko00970,ko01100,map00970,map01100	M00359,M00360	R03652	RC00055,RC00523	ko00000,ko00001,ko00002,ko01000,ko01007,ko03016	-	-	-	tRNA-synt_1c,tRNA-synt_1c_C
K16_gff_gff3_531	349520.PPE_03751	1.13e-247	679.0	COG0491@1|root,COG0491@2|Bacteria,1TQPX@1239|Firmicutes,4HAV6@91061|Bacilli,26QAN@186822|Paenibacillaceae	91061|Bacilli	S	Zn-dependent hydrolases, including glyoxylases	yqjP	-	-	-	-	-	-	-	-	-	-	-	Lactamase_B
K16_gff_gff3_532	349520.PPE_04002	3.33e-156	437.0	COG0491@1|root,COG0491@2|Bacteria,1V6FA@1239|Firmicutes,4HHRQ@91061|Bacilli,26SFI@186822|Paenibacillaceae	91061|Bacilli	S	metal-binding protein	glxII	-	3.1.2.6	ko:K01069	ko00620,map00620	-	R01736	RC00004,RC00137	ko00000,ko00001,ko01000	-	-	-	Lactamase_B
K16_gff_gff3_533	349520.PPE_04620	0.0	1092.0	COG0578@1|root,COG0578@2|Bacteria,1TQJN@1239|Firmicutes,4HAG8@91061|Bacilli,26SUV@186822|Paenibacillaceae	91061|Bacilli	C	Belongs to the FAD-dependent glycerol-3-phosphate dehydrogenase family	glpD	GO:0005575,GO:0005622,GO:0005623,GO:0005737,GO:0005886,GO:0016020,GO:0044424,GO:0044464,GO:0071944	1.1.3.21,1.1.5.3	ko:K00105,ko:K00111	ko00564,ko01110,map00564,map01110	-	R00846,R00848	RC00029	ko00000,ko00001,ko01000	-	-	-	DAO,DAO_C
K16_gff_gff3_534	349520.PPE_03702	2.22e-191	531.0	COG0580@1|root,COG0580@2|Bacteria,1TP4T@1239|Firmicutes,4HAWP@91061|Bacilli,26SMI@186822|Paenibacillaceae	91061|Bacilli	U	Belongs to the MIP aquaporin (TC 1.A.8) family	glpF	GO:0005575,GO:0005623,GO:0005886,GO:0016020,GO:0044464,GO:0071944	-	ko:K02440	-	-	-	-	ko00000,ko02000	1.A.8.1,1.A.8.2	-	-	MIP
K16_gff_gff3_535	349520.PPE_04621	0.0	1001.0	COG0554@1|root,COG0554@2|Bacteria,1TPX3@1239|Firmicutes,4H9ZF@91061|Bacilli,26QJT@186822|Paenibacillaceae	91061|Bacilli	C	Key enzyme in the regulation of glycerol uptake and metabolism. Catalyzes the phosphorylation of glycerol to yield sn- glycerol 3-phosphate	glpK	GO:0003674,GO:0003824,GO:0004370,GO:0005975,GO:0006066,GO:0006071,GO:0006793,GO:0006796,GO:0008150,GO:0008152,GO:0009987,GO:0016301,GO:0016310,GO:0016740,GO:0016772,GO:0016773,GO:0019400,GO:0019751,GO:0044237,GO:0044238,GO:0044262,GO:0044281,GO:0071704,GO:1901615	2.7.1.30	ko:K00864	ko00561,ko01100,ko03320,ko04626,map00561,map01100,map03320,map04626	-	R00847	RC00002,RC00017	ko00000,ko00001,ko01000,ko04147	-	-	-	FGGY_C,FGGY_N
K16_gff_gff3_536	349520.PPE_03701	0.0	1001.0	COG0554@1|root,COG0554@2|Bacteria,1TPX3@1239|Firmicutes,4H9ZF@91061|Bacilli,26QJT@186822|Paenibacillaceae	91061|Bacilli	C	Key enzyme in the regulation of glycerol uptake and metabolism. Catalyzes the phosphorylation of glycerol to yield sn- glycerol 3-phosphate	glpK	GO:0003674,GO:0003824,GO:0004370,GO:0005975,GO:0006066,GO:0006071,GO:0006793,GO:0006796,GO:0008150,GO:0008152,GO:0009987,GO:0016301,GO:0016310,GO:0016740,GO:0016772,GO:0016773,GO:0019400,GO:0019751,GO:0044237,GO:0044238,GO:0044262,GO:0044281,GO:0071704,GO:1901615	2.7.1.30	ko:K00864	ko00561,ko01100,ko03320,ko04626,map00561,map01100,map03320,map04626	-	R00847	RC00002,RC00017	ko00000,ko00001,ko01000,ko04147	-	-	-	FGGY_C,FGGY_N
K16_gff_gff3_537	349520.PPE_04622	6.55e-124	353.0	COG1954@1|root,COG1954@2|Bacteria,1V4IE@1239|Firmicutes,4HH9Q@91061|Bacilli,26WWN@186822|Paenibacillaceae	91061|Bacilli	K	Regulates expression of the glpD operon. In the presence of glycerol 3-phosphate (G3P) causes antitermination of transcription of glpD at the inverted repeat of the leader region to enhance its transcription. Binds and stabilizes glpD leader mRNA	glpP	GO:0001072,GO:0001678,GO:0003674,GO:0005975,GO:0006066,GO:0006071,GO:0006355,GO:0008150,GO:0008152,GO:0009743,GO:0009746,GO:0009749,GO:0009889,GO:0009890,GO:0009891,GO:0009892,GO:0009893,GO:0009987,GO:0010033,GO:0010468,GO:0010556,GO:0010557,GO:0010558,GO:0010604,GO:0010605,GO:0010628,GO:0010629,GO:0019219,GO:0019222,GO:0019400,GO:0019725,GO:0019751,GO:0031323,GO:0031324,GO:0031325,GO:0031326,GO:…	-	ko:K02443	-	-	-	-	ko00000,ko03000	-	-	-	G3P_antiterm
K16_gff_gff3_538	349520.PPE_00323	8.34e-174	485.0	COG0584@1|root,COG0584@2|Bacteria,1V3W4@1239|Firmicutes,4HFNQ@91061|Bacilli,26SCR@186822|Paenibacillaceae	91061|Bacilli	C	glycerophosphoryl diester phosphodiesterase	yqiK	-	3.1.4.46	ko:K01126	ko00564,map00564	-	R01030,R01470	RC00017,RC00425	ko00000,ko00001,ko01000	-	-	-	GDPD
K16_gff_gff3_539	349520.PPE_02171	3.83e-229	631.0	COG1494@1|root,COG1494@2|Bacteria,1TP0D@1239|Firmicutes,4H9MV@91061|Bacilli,26R01@186822|Paenibacillaceae	91061|Bacilli	G	in Escherichia coli this protein forms a dimer and binds manganese	glpX	-	3.1.3.11	ko:K02446	ko00010,ko00030,ko00051,ko00680,ko00710,ko01100,ko01110,ko01120,ko01130,ko01200,map00010,map00030,map00051,map00680,map00710,map01100,map01110,map01120,map01130,map01200	M00003,M00165,M00167	R00762,R04780	RC00017	ko00000,ko00001,ko00002,ko01000	-	-	-	FBPase_glpX
K16_gff_gff3_540	349520.PPE_02442	4.28e-224	617.0	COG2066@1|root,COG2066@2|Bacteria,1TP64@1239|Firmicutes,4H9XA@91061|Bacilli,26S2T@186822|Paenibacillaceae	91061|Bacilli	E	Belongs to the glutaminase family	glsA	-	3.5.1.2	ko:K01425	ko00220,ko00250,ko00471,ko01100,ko04724,ko04727,ko04964,ko05206,ko05230,map00220,map00250,map00471,map01100,map04724,map04727,map04964,map05206,map05230	-	R00256,R01579	RC00010,RC02798	ko00000,ko00001,ko01000	-	-	-	Glutaminase
K16_gff_gff3_541	349520.PPE_01626	5.33e-212	586.0	COG0583@1|root,COG0583@2|Bacteria,1TP3E@1239|Firmicutes,4HC5J@91061|Bacilli,26T9S@186822|Paenibacillaceae	91061|Bacilli	K	Transcriptional regulator	cpsY	-	-	-	-	-	-	-	-	-	-	-	HTH_1,LysR_substrate
K16_gff_gff3_542	349520.PPE_00895	1.21e-214	593.0	COG0583@1|root,COG0583@2|Bacteria,1TRVX@1239|Firmicutes,4HDHR@91061|Bacilli,26SZZ@186822|Paenibacillaceae	91061|Bacilli	K	Transcriptional regulator	yybE	-	-	-	-	-	-	-	-	-	-	-	HTH_1,LysR_substrate
K16_gff_gff3_543	349520.PPE_00744	5.9e-195	541.0	COG0583@1|root,COG0583@2|Bacteria,1UYP4@1239|Firmicutes,4HEYR@91061|Bacilli,26SG8@186822|Paenibacillaceae	91061|Bacilli	K	Transcriptional regulator	ywbI1	-	-	-	-	-	-	-	-	-	-	-	HTH_1,LysR_substrate
K16_gff_gff3_544	349520.PPE_04556	2.15e-199	553.0	COG0583@1|root,COG0583@2|Bacteria,1UCV1@1239|Firmicutes,4HE6I@91061|Bacilli,26VEP@186822|Paenibacillaceae	91061|Bacilli	K	Transcriptional regulator	yrdQ	-	-	-	-	-	-	-	-	-	-	-	HTH_1,LysR_substrate
K16_gff_gff3_545	349520.PPE_00258	4.21e-284	778.0	COG1301@1|root,COG1301@2|Bacteria,1TPME@1239|Firmicutes,4H9T7@91061|Bacilli,26SUM@186822|Paenibacillaceae	91061|Bacilli	U	Belongs to the dicarboxylate amino acid cation symporter (DAACS) (TC 2.A.23) family	gltT	-	-	ko:K03309,ko:K11102	-	-	-	-	ko00000,ko02000	2.A.23,2.A.23.1.1,2.A.23.1.2	-	-	SDF
K16_gff_gff3_546	349520.PPE_04303	0.0	973.0	COG0008@1|root,COG0008@2|Bacteria,1TPJC@1239|Firmicutes,4HAKH@91061|Bacilli,26RGS@186822|Paenibacillaceae	91061|Bacilli	J	Catalyzes the attachment of glutamate to tRNA(Glu) in a two-step reaction glutamate is first activated by ATP to form Glu-AMP and then transferred to the acceptor end of tRNA(Glu)	gltX	GO:0001871,GO:0003674,GO:0005488,GO:0005575,GO:0005623,GO:0009986,GO:0030246,GO:0030247,GO:0044464,GO:2001065	6.1.1.24	ko:K09698	ko00970,ko01100,map00970,map01100	M00360	R03651,R05578	RC00055,RC00523	ko00000,ko00001,ko00002,ko01000,ko01007,ko03016	-	-	iSB619.SA_RS02860	tRNA-synt_1c
K16_gff_gff3_547	349520.PPE_02012	2.42e-235	647.0	COG0008@1|root,COG0008@2|Bacteria,1TVW7@1239|Firmicutes,4HEN5@91061|Bacilli,26SH7@186822|Paenibacillaceae	91061|Bacilli	J	Catalyzes the tRNA-independent activation of glutamate in presence of ATP and the subsequent transfer of glutamate onto a tRNA(Asp). Glutamate is transferred on the 2-amino-5-(4,5- dihydroxy-2-cyclopenten-1-yl) moiety of the queuosine in the wobble position of the QUC anticodon	gluQ	-	6.1.1.17	ko:K01885	ko00860,ko00970,ko01100,ko01110,ko01120,map00860,map00970,map01100,map01110,map01120	M00121,M00359,M00360	R05578	RC00055,RC00523	ko00000,ko00001,ko00002,ko01000,ko01007,ko02048,ko03016	-	-	-	tRNA-synt_1c
K16_gff_gff3_548	349520.PPE_01711	6.43e-144	406.0	COG0705@1|root,COG0705@2|Bacteria,1TQXT@1239|Firmicutes,4HCDF@91061|Bacilli,276M6@186822|Paenibacillaceae	91061|Bacilli	S	Rhomboid family	gluP	-	3.4.21.105	ko:K19225	-	-	-	-	ko00000,ko01000,ko01002	-	-	-	Rhomboid,TPR_2,TPR_8
K16_gff_gff3_549	349520.PPE_04825	2.4e-261	717.0	COG1929@1|root,COG1929@2|Bacteria,1TPSI@1239|Firmicutes,4HA91@91061|Bacilli,26R75@186822|Paenibacillaceae	91061|Bacilli	G	Belongs to the glycerate kinase type-1 family	glxK	-	2.7.1.165	ko:K00865	ko00260,ko00561,ko00630,ko01100,ko01120,ko01130,map00260,map00561,map00630,map01100,map01120,map01130	-	R08572	RC00002,RC00428	ko00000,ko00001,ko01000	-	-	-	Gly_kinase
K16_gff_gff3_550	349520.PPE_04784	1.44e-119	342.0	COG0664@1|root,COG0664@2|Bacteria,1V4CC@1239|Firmicutes,4HICX@91061|Bacilli,274XM@186822|Paenibacillaceae	91061|Bacilli	K	Bacterial regulatory proteins, crp family	-	-	-	-	-	-	-	-	-	-	-	-	Crp,HTH_Crp_2,cNMP_binding
K16_gff_gff3_551	349520.PPE_04468	1.16e-301	822.0	COG0112@1|root,COG0112@2|Bacteria,1TQVM@1239|Firmicutes,4HA5K@91061|Bacilli,26S4Z@186822|Paenibacillaceae	91061|Bacilli	E	Catalyzes the reversible interconversion of serine and glycine with tetrahydrofolate (THF) serving as the one-carbon carrier. This reaction serves as the major source of one-carbon groups required for the biosynthesis of purines, thymidylate, methionine, and other important biomolecules. Also exhibits THF- independent aldolase activity toward beta-hydroxyamino acids, producing glycine and aldehyd…	glyA	-	2.1.2.1	ko:K00600	ko00260,ko00460,ko00630,ko00670,ko00680,ko01100,ko01110,ko01120,ko01130,ko01200,ko01230,ko01523,map00260,map00460,map00630,map00670,map00680,map01100,map01110,map01120,map01130,map01200,map01230,map01523	M00140,M00141,M00346,M00532	R00945,R09099	RC00022,RC00112,RC01583,RC02958	ko00000,ko00001,ko00002,ko01000	-	-	-	SHMT
K16_gff_gff3_552	349520.PPE_03839	2.34e-198	548.0	COG1216@1|root,COG1216@2|Bacteria,1V5RV@1239|Firmicutes,4HIMX@91061|Bacilli,26TUK@186822|Paenibacillaceae	91061|Bacilli	S	glycosyl transferase family 2	-	-	-	-	-	-	-	-	-	-	-	-	Glycos_transf_2
K16_gff_gff3_553	349520.PPE_03174	2.68e-223	614.0	COG0752@1|root,COG0752@2|Bacteria,1TPW8@1239|Firmicutes,4HBCF@91061|Bacilli,26TCW@186822|Paenibacillaceae	91061|Bacilli	J	glycyl-tRNA synthetase alpha subunit	glyQ	-	6.1.1.14	ko:K01878	ko00970,map00970	M00360	R03654	RC00055,RC00523	ko00000,ko00001,ko00002,ko01000,ko01007,ko03016	-	-	-	tRNA-synt_2e
K16_gff_gff3_554	349520.PPE_03173	0.0	1318.0	COG0751@1|root,COG0751@2|Bacteria,1TNZ7@1239|Firmicutes,4H9NT@91061|Bacilli,26S3M@186822|Paenibacillaceae	91061|Bacilli	J	Glycyl-tRNA synthetase beta subunit	glyS	-	6.1.1.14	ko:K01879	ko00970,map00970	M00360	R03654	RC00055,RC00523	ko00000,ko00001,ko00002,ko01000,ko01007,ko03016	-	-	-	DALR_1,tRNA_synt_2f
K16_gff_gff3_555	349520.PPE_01144	6.45e-239	656.0	COG1089@1|root,COG1089@2|Bacteria,1TQ9T@1239|Firmicutes,4HB2M@91061|Bacilli,26S2Z@186822|Paenibacillaceae	91061|Bacilli	M	Catalyzes the conversion of GDP-D-mannose to GDP-4- dehydro-6-deoxy-D-mannose	gmd	-	4.2.1.47	ko:K01711	ko00051,ko00520,ko01100,map00051,map00520,map01100	-	R00888	RC00402	ko00000,ko00001,ko01000	-	-	-	GDP_Man_Dehyd
K16_gff_gff3_556	349520.PPE_04735	1.28e-69	210.0	COG1447@1|root,COG1447@2|Bacteria,1VA8Z@1239|Firmicutes,4HM1B@91061|Bacilli,26XZY@186822|Paenibacillaceae	91061|Bacilli	G	PTS system, Lactose/Cellobiose specific IIA subunit	ydhN3	-	2.7.1.196,2.7.1.205	ko:K02759	ko00500,ko02060,map00500,map02060	M00275	R11170,R11172	RC00017,RC03206	ko00000,ko00001,ko00002,ko01000,ko02000	4.A.3.2	-	iYO844.BSU05820	PTS_IIA
K16_gff_gff3_557	349520.PPE_04736	1.21e-67	205.0	COG1440@1|root,COG1440@2|Bacteria,1VADE@1239|Firmicutes,4HKCQ@91061|Bacilli,26YA8@186822|Paenibacillaceae	91061|Bacilli	G	PTS system, Lactose/Cellobiose specific IIB subunit	ydhM	-	2.7.1.196,2.7.1.205	ko:K02760	ko00500,ko02060,map00500,map02060	M00275	R11170,R11172	RC00017,RC03206	ko00000,ko00001,ko00002,ko01000,ko02000	4.A.3.2	-	-	PTS_IIB
K16_gff_gff3_558	349520.PPE_04734	5.39e-279	767.0	COG1455@1|root,COG1455@2|Bacteria,1TP8D@1239|Firmicutes,4H9W2@91061|Bacilli,26SNV@186822|Paenibacillaceae	91061|Bacilli	G	The phosphoenolpyruvate-dependent sugar phosphotransferase system (PTS), a major carbohydrate active - transport system, catalyzes the phosphorylation of incoming sugar substrates concomitant with their translocation across the cell membrane	celB	-	-	ko:K02761	ko00500,ko02060,map00500,map02060	M00275	R11170,R11172	RC00017,RC03206	ko00000,ko00001,ko00002,ko02000	4.A.3.2	-	-	PTS_EIIC
K16_gff_gff3_559	349520.PPE_04733	0.0	979.0	COG2723@1|root,COG2723@2|Bacteria,1TP19@1239|Firmicutes,4H9KU@91061|Bacilli,26VN6@186822|Paenibacillaceae	91061|Bacilli	G	Belongs to the glycosyl hydrolase 1 family	ydhP	GO:0003674,GO:0003824,GO:0004553,GO:0005575,GO:0005622,GO:0005623,GO:0005737,GO:0005829,GO:0008150,GO:0008152,GO:0008422,GO:0015926,GO:0016787,GO:0016798,GO:0044424,GO:0044444,GO:0044464,GO:0071704,GO:1901135,GO:1901657	3.2.1.21,3.2.1.86	ko:K01223,ko:K05350	ko00010,ko00460,ko00500,ko00940,ko01100,ko01110,map00010,map00460,map00500,map00940,map01100,map01110	-	R00026,R00839,R02558,R02887,R02985,R03527,R04949,R04998,R05133,R05134,R10035,R10039,R10040	RC00049,RC00059,RC00171,RC00262,RC00397,RC00451,RC00714,RC00746,RC01248	ko00000,ko00001,ko01000	-	GT1	-	Glyco_hydro_1
K16_gff_gff3_560	349520.PPE_01402	8.92e-216	595.0	COG1940@1|root,COG1940@2|Bacteria,1TQU4@1239|Firmicutes,4HA1C@91061|Bacilli,26SF1@186822|Paenibacillaceae	91061|Bacilli	GK	fructokinase	gmuE	-	2.7.1.4	ko:K00847	ko00051,ko00500,ko00520,ko01100,map00051,map00500,map00520,map01100	-	R00760,R00867,R03920	RC00002,RC00017	ko00000,ko00001,ko01000	-	-	-	ROK
K16_gff_gff3_561	349520.PPE_03072	4.65e-255	698.0	COG4124@1|root,COG4124@2|Bacteria,1V0UJ@1239|Firmicutes,4HGW4@91061|Bacilli,26SHI@186822|Paenibacillaceae	91061|Bacilli	M	Belongs to the glycosyl hydrolase 26 family	ydhT3	-	3.2.1.78	ko:K01218	ko00051,ko02024,map00051,map02024	-	R01332	RC00467	ko00000,ko00001,ko01000	-	GH26	-	Glyco_hydro_26,PA14
K16_gff_gff3_562	349520.PPE_02966	0.0	932.0	COG0362@1|root,COG0362@2|Bacteria,1TP4I@1239|Firmicutes,4H9NC@91061|Bacilli,26SC8@186822|Paenibacillaceae	91061|Bacilli	G	Catalyzes the oxidative decarboxylation of 6- phosphogluconate to ribulose 5-phosphate and CO(2), with concomitant reduction of NADP to NADPH	gnd	-	1.1.1.343,1.1.1.44	ko:K00033	ko00030,ko00480,ko01100,ko01110,ko01120,ko01130,ko01200,map00030,map00480,map01100,map01110,map01120,map01130,map01200	M00004,M00006	R01528,R10221	RC00001,RC00539	ko00000,ko00001,ko00002,ko01000	-	-	-	6PGD,NAD_binding_2
K16_gff_gff3_563	349520.PPE_04826	8.56e-275	756.0	COG2610@1|root,COG2610@2|Bacteria,1TQ14@1239|Firmicutes,4HBI6@91061|Bacilli,275DZ@186822|Paenibacillaceae	91061|Bacilli	EG	Gluconate proton symporter	yojA	-	-	ko:K03299	-	-	-	-	ko00000,ko02000	2.A.8	-	-	GntP_permease
K16_gff_gff3_564	349520.PPE_01333	4.86e-172	479.0	COG1011@1|root,COG1011@2|Bacteria,1TRP5@1239|Firmicutes,4HBSP@91061|Bacilli,26QYS@186822|Paenibacillaceae	91061|Bacilli	S	hydrolase	-	-	-	ko:K07025	-	-	-	-	ko00000	-	-	-	HAD_2
K16_gff_gff3_565	349520.PPE_01559	1.57e-166	465.0	COG0546@1|root,COG0546@2|Bacteria,1V6BF@1239|Firmicutes,4HHZW@91061|Bacilli,26SK8@186822|Paenibacillaceae	91061|Bacilli	S	haloacid dehalogenase	gph1	-	3.1.3.18	ko:K01091	ko00630,ko01100,ko01110,ko01130,map00630,map01100,map01110,map01130	-	R01334	RC00017	ko00000,ko00001,ko01000	-	-	-	HAD_2
K16_gff_gff3_566	349520.PPE_02564	5.37e-189	525.0	COG1011@1|root,COG1011@2|Bacteria,1TS3W@1239|Firmicutes,4HADE@91061|Bacilli,26QMB@186822|Paenibacillaceae	91061|Bacilli	S	haloacid dehalogenase	ysaA	-	3.1.3.5,3.8.1.2	ko:K01560,ko:K07025,ko:K08723	ko00230,ko00240,ko00361,ko00625,ko00760,ko01100,ko01110,ko01120,map00230,map00240,map00361,map00625,map00760,map01100,map01110,map01120	-	R00183,R00511,R00963,R01126,R01227,R01569,R01664,R01968,R02088,R02102,R02323,R02719,R03346,R05287	RC00017,RC00697	ko00000,ko00001,ko01000	-	-	-	HAD_2
K16_gff_gff3_567	349520.PPE_03244	2.69e-120	343.0	COG2179@1|root,COG2179@2|Bacteria,1V6KM@1239|Firmicutes,4HGAV@91061|Bacilli,26U9A@186822|Paenibacillaceae	91061|Bacilli	S	HAD superfamily	yqeG	-	-	ko:K07015	-	-	-	-	ko00000	-	-	-	HAD_2,Hydrolase,Hydrolase_like,PGP_phosphatase
K16_gff_gff3_568	1052684.PPM_3808	6.84e-177	493.0	COG0546@1|root,COG0546@2|Bacteria,1V6YY@1239|Firmicutes,4HIRJ@91061|Bacilli,26R79@186822|Paenibacillaceae	91061|Bacilli	S	haloacid dehalogenase	gph3	-	3.1.3.18	ko:K01091	ko00630,ko01100,ko01110,ko01130,map00630,map01100,map01110,map01130	-	R01334	RC00017	ko00000,ko00001,ko01000	-	-	-	HAD_2
K16_gff_gff3_569	349520.PPE_04664	7.48e-182	505.0	COG0588@1|root,COG0588@2|Bacteria,1TQFP@1239|Firmicutes,4HAW7@91061|Bacilli,26U7T@186822|Paenibacillaceae	91061|Bacilli	G	Catalyzes the interconversion of 2-phosphoglycerate and 3-phosphoglycerate	gpmA	GO:0001871,GO:0003674,GO:0003824,GO:0004619,GO:0005488,GO:0005575,GO:0005622,GO:0005623,GO:0005737,GO:0005829,GO:0005975,GO:0005996,GO:0006006,GO:0006082,GO:0006090,GO:0006091,GO:0006094,GO:0006096,GO:0006109,GO:0006139,GO:0006140,GO:0006163,GO:0006164,GO:0006165,GO:0006725,GO:0006732,GO:0006733,GO:0006753,GO:0006754,GO:0006757,GO:0006793,GO:0006796,GO:0006807,GO:0008150,GO:0008152,GO:0009056,GO:…	5.4.2.11	ko:K01834	ko00010,ko00260,ko00680,ko01100,ko01110,ko01120,ko01130,ko01200,ko01230,ko04922,ko05230,map00010,map00260,map00680,map01100,map01110,map01120,map01130,map01200,map01230,map04922,map05230	M00001,M00002,M00003	R01518	RC00536	ko00000,ko00001,ko00002,ko01000,ko04131,ko04147	-	-	-	His_Phos_1
K16_gff_gff3_570	349520.PPE_01284	1.25e-192	534.0	COG0406@1|root,COG0406@2|Bacteria,1V6G1@1239|Firmicutes,4HMJ0@91061|Bacilli,26XA5@186822|Paenibacillaceae	91061|Bacilli	G	Phosphoglycerate mutase family	cobC	-	3.1.3.73	ko:K02226	ko00860,ko01100,map00860,map01100	M00122	R04594,R11173	RC00017	ko00000,ko00001,ko00002,ko01000	-	-	-	His_Phos_1
K16_gff_gff3_571	349520.PPE_00198	0.0	1022.0	COG0696@1|root,COG0696@2|Bacteria,1TPM4@1239|Firmicutes,4HBTQ@91061|Bacilli,26T33@186822|Paenibacillaceae	91061|Bacilli	G	Catalyzes the interconversion of 2-phosphoglycerate and 3-phosphoglycerate	gpmI	GO:0003674,GO:0003824,GO:0004619,GO:0005488,GO:0005975,GO:0006082,GO:0006090,GO:0006091,GO:0006096,GO:0006139,GO:0006163,GO:0006164,GO:0006165,GO:0006725,GO:0006732,GO:0006733,GO:0006753,GO:0006754,GO:0006757,GO:0006793,GO:0006796,GO:0006807,GO:0008150,GO:0008152,GO:0009056,GO:0009058,GO:0009108,GO:0009117,GO:0009123,GO:0009124,GO:0009126,GO:0009127,GO:0009132,GO:0009135,GO:0009141,GO:0009142,GO:…	5.4.2.12	ko:K15633	ko00010,ko00260,ko00680,ko01100,ko01110,ko01120,ko01130,ko01200,ko01230,map00010,map00260,map00680,map01100,map01110,map01120,map01130,map01200,map01230	M00001,M00002,M00003	R01518	RC00536	ko00000,ko00001,ko00002,ko01000	-	-	-	Metalloenzyme,Phosphodiest,iPGM_N
K16_gff_gff3_572	349520.PPE_03223	3.3e-234	645.0	COG0680@1|root,COG0680@2|Bacteria,1TPFY@1239|Firmicutes,4HAGH@91061|Bacilli,26RQM@186822|Paenibacillaceae	91061|Bacilli	C	Initiates the rapid degradation of small, acid-soluble proteins during spore germination	gpr	GO:0000003,GO:0003674,GO:0003824,GO:0006508,GO:0006807,GO:0008150,GO:0008152,GO:0008233,GO:0016787,GO:0019538,GO:0019954,GO:0030436,GO:0032502,GO:0043170,GO:0043934,GO:0044238,GO:0071704,GO:0140096,GO:1901564	3.4.24.78	ko:K06012	-	-	-	-	ko00000,ko01000,ko01002	-	-	-	Peptidase_A25
K16_gff_gff3_573	349520.PPE_04802	1.91e-233	642.0	COG0667@1|root,COG0667@2|Bacteria,1TRS0@1239|Firmicutes,4HBX5@91061|Bacilli,26STF@186822|Paenibacillaceae	91061|Bacilli	C	Voltage-gated potassium channel	-	-	-	-	-	-	-	-	-	-	-	-	Aldo_ket_red
K16_gff_gff3_574	349520.PPE_02766	1.89e-237	654.0	COG0240@1|root,COG0240@2|Bacteria,1TQ5P@1239|Firmicutes,4HAXW@91061|Bacilli,26T8C@186822|Paenibacillaceae	91061|Bacilli	I	Catalyzes the NAD(P)H-dependent reduction of glycerol 3-phosphate to glycerone phosphate	gpsA	GO:0003674,GO:0003824,GO:0008150,GO:0008152,GO:0016491,GO:0016614,GO:0016616,GO:0047952,GO:0055114	1.1.1.94	ko:K00057	ko00564,ko01110,map00564,map01110	-	R00842,R00844	RC00029	ko00000,ko00001,ko01000	-	-	-	NAD_Gly3P_dh_C,NAD_Gly3P_dh_N
K16_gff_gff3_575	349520.PPE_02019	3.73e-85	251.0	COG3599@1|root,COG3599@2|Bacteria,1VEQ4@1239|Firmicutes,4HKUX@91061|Bacilli,26XHW@186822|Paenibacillaceae	91061|Bacilli	D	Divisome component that associates with the complex late in its assembly, after the Z-ring is formed, and is dependent on DivIC and PBP2B for its recruitment to the divisome. Together with EzrA, is a key component of the system that regulates PBP1 localization during cell cycle progression. Its main role could be the removal of PBP1 from the cell pole after pole maturation is completed. Also cont…	gpsB	-	-	-	-	-	-	-	-	-	-	-	DivIVA
K16_gff_gff3_576	349520.PPE_01238	2.48e-114	327.0	COG0386@1|root,COG0386@2|Bacteria,1V3M3@1239|Firmicutes,4HH5Q@91061|Bacilli,26V63@186822|Paenibacillaceae	91061|Bacilli	O	Belongs to the glutathione peroxidase family	gpo	-	1.11.1.9	ko:K00432	ko00480,ko00590,ko04918,map00480,map00590,map04918	-	R00274,R07034,R07035	RC00011,RC00982	ko00000,ko00001,ko01000	-	-	-	GSHPx
K16_gff_gff3_577	886882.PPSC2_c5328	1.7e-163	457.0	COG0745@1|root,COG0745@2|Bacteria,1TR32@1239|Firmicutes,4HAUJ@91061|Bacilli,26RPX@186822|Paenibacillaceae	91061|Bacilli	KT	Transcriptional regulator	graR	-	-	ko:K11630,ko:K19078	ko01503,ko02020,map01503,map02020	M00469,M00725,M00726,M00730,M00733,M00738	-	-	ko00000,ko00001,ko00002,ko01504,ko02022	-	-	-	Response_reg,Trans_reg_C
K16_gff_gff3_578	1052684.PPM_0068	1.28e-101	295.0	COG0782@1|root,COG0782@2|Bacteria,1V44S@1239|Firmicutes,4HGZU@91061|Bacilli,26TQV@186822|Paenibacillaceae	91061|Bacilli	K	Necessary for efficient RNA polymerase transcription elongation past template-encoded arresting sites. The arresting sites in DNA have the property of trapping a certain fraction of elongating RNA polymerases that pass through, resulting in locked ternary complexes. Cleavage of the nascent transcript by cleavage factors such as GreA or GreB allows the resumption of elongation from the new 3'termi…	greA	-	-	ko:K03624	-	-	-	-	ko00000,ko03021	-	-	-	GreA_GreB,GreA_GreB_N
K16_gff_gff3_579	349520.PPE_01188	0.0	989.0	COG0459@1|root,COG0459@2|Bacteria,1TP1T@1239|Firmicutes,4HA38@91061|Bacilli,26QX2@186822|Paenibacillaceae	91061|Bacilli	O	Prevents misfolding and promotes the refolding and proper assembly of unfolded polypeptides generated under stress conditions	groL	GO:0001817,GO:0001819,GO:0001871,GO:0002791,GO:0002793,GO:0003674,GO:0005488,GO:0005515,GO:0005575,GO:0005622,GO:0005623,GO:0005737,GO:0005829,GO:0006457,GO:0006458,GO:0008150,GO:0009986,GO:0009987,GO:0016465,GO:0030246,GO:0030247,GO:0032677,GO:0032757,GO:0032879,GO:0032880,GO:0032991,GO:0044183,GO:0044424,GO:0044444,GO:0044445,GO:0044464,GO:0044764,GO:0046812,GO:0048518,GO:0048522,GO:0050707,GO:…	-	ko:K04077	ko03018,ko04212,ko04940,ko05134,ko05152,map03018,map04212,map04940,map05134,map05152	-	-	-	ko00000,ko00001,ko03019,ko03029,ko03110,ko04147	-	-	-	Cpn60_TCP1
K16_gff_gff3_580	1052684.PPM_1158	6.18e-60	184.0	COG0234@1|root,COG0234@2|Bacteria,1V9ZM@1239|Firmicutes,4HKEK@91061|Bacilli,26Y5D@186822|Paenibacillaceae	91061|Bacilli	O	Binds to Cpn60 in the presence of Mg-ATP and suppresses the ATPase activity of the latter	groS	GO:0003674,GO:0005488,GO:0005515,GO:0006457,GO:0006458,GO:0006950,GO:0006986,GO:0008150,GO:0009987,GO:0010033,GO:0035966,GO:0042221,GO:0042802,GO:0043167,GO:0043169,GO:0046872,GO:0050896,GO:0051082,GO:0051084,GO:0051085,GO:0051087,GO:0061077	-	ko:K04078	-	-	-	-	ko00000,ko03029,ko03110	-	-	-	Cpn10
K16_gff_gff3_581	349520.PPE_00618	2.12e-123	352.0	COG1695@1|root,COG1695@2|Bacteria,1V6TJ@1239|Firmicutes,4HN21@91061|Bacilli,26U8S@186822|Paenibacillaceae	91061|Bacilli	K	Virulence activator alpha C-term	padR	-	-	-	-	-	-	-	-	-	-	-	PadR,Vir_act_alpha_C
K16_gff_gff3_582	349520.PPE_00640	0.0	1142.0	COG2972@1|root,COG2972@2|Bacteria,1UYR4@1239|Firmicutes,4HEDI@91061|Bacilli,26U32@186822|Paenibacillaceae	91061|Bacilli	T	signal transduction protein with a C-terminal ATPase domain	-	-	2.7.13.3	ko:K07718	ko02020,map02020	M00519	-	-	ko00000,ko00001,ko00002,ko01000,ko01001,ko02022	-	-	-	HAMP,HATPase_c,His_kinase
K16_gff_gff3_583	349520.PPE_00780	8.2e-194	541.0	COG0609@1|root,COG0609@2|Bacteria,1UC21@1239|Firmicutes,4HDZP@91061|Bacilli,26U4P@186822|Paenibacillaceae	91061|Bacilli	P	Belongs to the binding-protein-dependent transport system permease family. FecCD subfamily	yfmD	-	-	ko:K02015	ko02010,map02010	M00240	-	-	ko00000,ko00001,ko00002,ko02000	3.A.1.14	-	-	FecCD
K16_gff_gff3_584	349520.PPE_00811	5.23e-184	512.0	COG2138@1|root,COG2138@2|Bacteria,1V30X@1239|Firmicutes,4HGER@91061|Bacilli,27552@186822|Paenibacillaceae	91061|Bacilli	S	CbiX	-	-	-	-	-	-	-	-	-	-	-	-	CbiX
K16_gff_gff3_585	349520.PPE_01020	2.49e-181	505.0	COG5522@1|root,COG5522@2|Bacteria,1V4XE@1239|Firmicutes,4HHC6@91061|Bacilli,26SXX@186822|Paenibacillaceae	91061|Bacilli	S	integral membrane protein	ywaF	-	-	-	-	-	-	-	-	-	-	-	Intg_mem_TP0381
K16_gff_gff3_586	349520.PPE_01112	5.84e-223	615.0	COG2141@1|root,COG2141@2|Bacteria,1TPRS@1239|Firmicutes,4H9R2@91061|Bacilli,26SP7@186822|Paenibacillaceae	91061|Bacilli	C	Luciferase-like monooxygenase	ywcH1	-	-	-	-	-	-	-	-	-	-	-	Bac_luciferase
K16_gff_gff3_587	349520.PPE_01136	0.0	1055.0	COG2133@1|root,COG4124@1|root,COG2133@2|Bacteria,COG4124@2|Bacteria,1V0UJ@1239|Firmicutes,4HGW4@91061|Bacilli,26T9Y@186822|Paenibacillaceae	91061|Bacilli	G	Belongs to the glycosyl hydrolase 26 family	manA5	-	3.2.1.78	ko:K01218	ko00051,ko02024,map00051,map02024	-	R01332	RC00467	ko00000,ko00001,ko01000	-	GH26	-	Glyco_hydro_26,PA14
K16_gff_gff3_588	1052684.PPM_1124	1.53e-114	328.0	2AFB6@1|root,315AK@2|Bacteria,1V9S1@1239|Firmicutes,4HJF8@91061|Bacilli,26WM4@186822|Paenibacillaceae	91061|Bacilli	-	-	-	-	-	-	-	-	-	-	-	-	-	-	-
K16_gff_gff3_589	349520.PPE_01214	4.56e-113	325.0	2EFWI@1|root,339NT@2|Bacteria,1V760@1239|Firmicutes,4HRWM@91061|Bacilli,26VAN@186822|Paenibacillaceae	91061|Bacilli	-	-	-	-	-	-	-	-	-	-	-	-	-	-	-
K16_gff_gff3_590	349520.PPE_01321	5.95e-121	345.0	COG3981@1|root,COG3981@2|Bacteria,1V1C4@1239|Firmicutes,4HG6C@91061|Bacilli,26XIE@186822|Paenibacillaceae	91061|Bacilli	K	Acetyltransferase	-	-	-	-	-	-	-	-	-	-	-	-	Acetyltransf_3
K16_gff_gff3_591	349520.PPE_01341	8.69e-178	495.0	COG3860@1|root,COG3860@2|Bacteria,1TPHH@1239|Firmicutes,4HCHE@91061|Bacilli,26TD0@186822|Paenibacillaceae	91061|Bacilli	K	Uncharacterized protein conserved in bacteria (DUF2087)	-	-	-	-	-	-	-	-	-	-	-	-	DUF2087,GerE
K16_gff_gff3_592	349520.PPE_01582	3.11e-294	804.0	COG1657@1|root,COG1657@2|Bacteria,1UJM9@1239|Firmicutes,4ITBG@91061|Bacilli,26SRF@186822|Paenibacillaceae	91061|Bacilli	I	Pectic acid lyase	pelE	-	-	-	-	-	-	-	-	-	-	-	DUF1080,Pec_lyase
K16_gff_gff3_593	349520.PPE_01989	3.36e-246	676.0	COG2885@1|root,COG2885@2|Bacteria,1V5EU@1239|Firmicutes,4HH2C@91061|Bacilli,26YJ8@186822|Paenibacillaceae	91061|Bacilli	N	chlorophyll binding	-	-	-	-	-	-	-	-	-	-	-	-	OmpA
K16_gff_gff3_594	349520.PPE_02110	0.0	1789.0	COG3509@1|root,COG3509@2|Bacteria,1TXDN@1239|Firmicutes,4I6BQ@91061|Bacilli,26S03@186822|Paenibacillaceae	91061|Bacilli	Q	Esterase PHB depolymerase	-	-	-	-	-	-	-	-	-	-	-	-	Esterase_phd
K16_gff_gff3_595	349520.PPE_02125	2.09e-247	681.0	COG0523@1|root,COG0523@2|Bacteria,1TPCG@1239|Firmicutes,4HFND@91061|Bacilli,26RRV@186822|Paenibacillaceae	91061|Bacilli	S	Cobalamin synthesis protein cobW C-terminal domain	COBW1	-	-	-	-	-	-	-	-	-	-	-	CobW_C,cobW
K16_gff_gff3_596	349520.PPE_02126	6.94e-222	612.0	COG3689@1|root,COG3689@2|Bacteria,1V3EX@1239|Firmicutes,4HG9F@91061|Bacilli,26SQ9@186822|Paenibacillaceae	91061|Bacilli	S	Domain of unknown function (DUF1980)	-	-	-	ko:K08986	-	-	-	-	ko00000	-	-	-	DUF1980
K16_gff_gff3_597	349520.PPE_02439	3.89e-210	581.0	COG1051@1|root,COG1051@2|Bacteria,1TST7@1239|Firmicutes,4HEFP@91061|Bacilli,26R7T@186822|Paenibacillaceae	91061|Bacilli	F	ADP-ribose pyrophosphatase	-	-	-	-	-	-	-	-	-	-	-	-	NUDIX
K16_gff_gff3_598	349520.PPE_00850	1.45e-228	638.0	COG1357@1|root,COG1357@2|Bacteria,1UMZ3@1239|Firmicutes,4HDPV@91061|Bacilli,26UJP@186822|Paenibacillaceae	91061|Bacilli	S	low-complexity proteins	M1-336	-	-	-	-	-	-	-	-	-	-	-	Pentapeptide,Pentapeptide_4
K16_gff_gff3_599	349520.PPE_02539	1.32e-250	688.0	COG0476@1|root,COG0476@2|Bacteria,1TQ3U@1239|Firmicutes,4HBGP@91061|Bacilli,26QS0@186822|Paenibacillaceae	91061|Bacilli	H	Dinucleotide-utilizing enzymes involved in molybdopterin and thiamine biosynthesis family 2	moeB1	-	2.7.7.73,2.7.7.80	ko:K03148,ko:K21029	ko00730,ko01100,ko04122,map00730,map01100,map04122	-	R07459	RC00043	ko00000,ko00001,ko01000	-	-	-	ThiF
K16_gff_gff3_600	349520.PPE_02603	1.45e-158	445.0	COG1434@1|root,COG1434@2|Bacteria,1V7ZU@1239|Firmicutes,4IR5X@91061|Bacilli,276NE@186822|Paenibacillaceae	91061|Bacilli	S	DUF218 domain	sanA	-	-	-	-	-	-	-	-	-	-	-	DUF218
K16_gff_gff3_601	349520.PPE_02636	1.63e-180	502.0	COG0564@1|root,COG0564@2|Bacteria,1TX59@1239|Firmicutes,4HA6N@91061|Bacilli,26T8F@186822|Paenibacillaceae	91061|Bacilli	J	Pseudouridine synthase	rluC	-	5.4.99.23	ko:K06180	-	-	-	-	ko00000,ko01000,ko03009	-	-	-	PseudoU_synth_2
K16_gff_gff3_602	349520.PPE_02764	5.06e-150	422.0	2F8R4@1|root,3413D@2|Bacteria,1VYE6@1239|Firmicutes,4HXA5@91061|Bacilli,26Z3A@186822|Paenibacillaceae	91061|Bacilli	-	-	-	-	-	-	-	-	-	-	-	-	-	-	-
K16_gff_gff3_603	349520.PPE_02865	0.0	1033.0	COG1649@1|root,COG1649@2|Bacteria,1TRTG@1239|Firmicutes,4HD0M@91061|Bacilli,26QZG@186822|Paenibacillaceae	91061|Bacilli	D	Protein conserved in bacteria	yngK	-	-	-	-	-	-	-	-	-	-	-	Cu_amine_oxidN1,GHL10
K16_gff_gff3_604	349520.PPE_02896	1.52e-91	269.0	COG4876@1|root,COG4876@2|Bacteria,1V4YD@1239|Firmicutes,4HM8N@91061|Bacilli,275F3@186822|Paenibacillaceae	91061|Bacilli	S	Uncharacterized protein conserved in bacteria (DUF2188)	-	-	-	-	-	-	-	-	-	-	-	-	DUF2188
K16_gff_gff3_605	349520.PPE_03110	3.67e-70	213.0	2E46D@1|root,32Z2B@2|Bacteria,1VEH0@1239|Firmicutes,4HPNF@91061|Bacilli,26Z5F@186822|Paenibacillaceae	91061|Bacilli	-	-	-	-	-	-	-	-	-	-	-	-	-	-	-
K16_gff_gff3_606	349520.PPE_03117	1.04e-215	595.0	COG1496@1|root,COG1496@2|Bacteria,1TS34@1239|Firmicutes,4HFUM@91061|Bacilli,26QMM@186822|Paenibacillaceae	91061|Bacilli	S	Belongs to the multicopper oxidase YfiH RL5 family	ylmD	GO:0003674,GO:0005488,GO:0005507,GO:0043167,GO:0043169,GO:0046872,GO:0046914	-	ko:K05810	-	-	-	-	ko00000,ko01000	-	-	-	Cu-oxidase_4
K16_gff_gff3_607	349520.PPE_03260	1.47e-163	459.0	COG1434@1|root,COG1434@2|Bacteria,1V05M@1239|Firmicutes,4IR5Y@91061|Bacilli,276NF@186822|Paenibacillaceae	91061|Bacilli	S	DUF218 domain	-	-	-	-	-	-	-	-	-	-	-	-	DUF218
K16_gff_gff3_608	1052684.PPM_3639	1.87e-100	292.0	2A2PA@1|root,30R1Z@2|Bacteria,1TYYN@1239|Firmicutes,4I850@91061|Bacilli,26YX6@186822|Paenibacillaceae	91061|Bacilli	-	-	-	-	-	-	-	-	-	-	-	-	-	-	DUF5381
K16_gff_gff3_609	349520.PPE_03461	9.46e-305	828.0	COG2730@1|root,COG2730@2|Bacteria,1UK4A@1239|Firmicutes,4HTZ8@91061|Bacilli,26V7U@186822|Paenibacillaceae	91061|Bacilli	G	Endoglucanase	celA3	-	3.2.1.4	ko:K01179	ko00500,ko01100,map00500,map01100	-	R06200,R11307,R11308	-	ko00000,ko00001,ko01000	-	GH5,GH9	-	CBM_3,Cellulase,fn3
K16_gff_gff3_610	349520.PPE_03501	0.0	1116.0	COG2376@1|root,COG2376@2|Bacteria,1TP92@1239|Firmicutes,4H9VS@91061|Bacilli,26V0N@186822|Paenibacillaceae	91061|Bacilli	G	Dihydroxyacetone kinase	dhaK	-	2.7.1.121,2.7.1.28,2.7.1.29,4.6.1.15	ko:K00863,ko:K05878	ko00051,ko00561,ko00680,ko01100,ko01120,ko01200,ko04622,map00051,map00561,map00680,map01100,map01120,map01200,map04622	M00344	R01011,R01012,R01059	RC00002,RC00015,RC00017	ko00000,ko00001,ko00002,ko01000	-	-	-	Dak1,Dak2
K16_gff_gff3_611	349520.PPE_03759	9.42e-170	474.0	COG0457@1|root,COG0457@2|Bacteria,1V9G4@1239|Firmicutes,4HJRR@91061|Bacilli,26TGQ@186822|Paenibacillaceae	91061|Bacilli	S	Tetratricopeptide repeat	-	-	-	-	-	-	-	-	-	-	-	-	-
K16_gff_gff3_612	349520.PPE_03779	5.75e-265	725.0	29J6H@1|root,3063X@2|Bacteria,1TZ55@1239|Firmicutes,4I8C8@91061|Bacilli,26ZJ6@186822|Paenibacillaceae	91061|Bacilli	-	-	-	-	-	-	-	-	-	-	-	-	-	-	BtrH_N
K16_gff_gff3_614	349520.PPE_03840	9.05e-195	541.0	COG0463@1|root,COG0463@2|Bacteria,1V4BQ@1239|Firmicutes,4HHE9@91061|Bacilli,26X1J@186822|Paenibacillaceae	91061|Bacilli	M	Glycosyltransferases involved in cell wall biogenesis	-	-	-	-	-	-	-	-	-	-	-	-	Glycos_transf_2
K16_gff_gff3_615	349520.PPE_01866	0.0	1199.0	COG1196@1|root,COG1196@2|Bacteria,1UIKJ@1239|Firmicutes,4ISMG@91061|Bacilli,277B5@186822|Paenibacillaceae	91061|Bacilli	D	nuclear chromosome segregation	-	-	-	-	-	-	-	-	-	-	-	-	-
K16_gff_gff3_616	349520.PPE_03862	3.55e-135	383.0	COG1670@1|root,COG1670@2|Bacteria,1V2C6@1239|Firmicutes,4HG3C@91061|Bacilli,26VGK@186822|Paenibacillaceae	91061|Bacilli	J	Acetyltransferases, including N-acetylases of ribosomal proteins	ynaD3	-	2.3.1.128	ko:K03790	-	-	-	-	ko00000,ko01000,ko03009	-	-	-	Acetyltransf_3
K16_gff_gff3_617	349520.PPE_03946	2.8e-158	444.0	COG4912@1|root,COG4912@2|Bacteria,1TQII@1239|Firmicutes,4HEAA@91061|Bacilli,26U5F@186822|Paenibacillaceae	91061|Bacilli	L	DNA alkylation repair	-	-	-	-	-	-	-	-	-	-	-	-	DNA_alkylation
K16_gff_gff3_618	349520.PPE_04369	0.0	900.0	COG2720@1|root,COG2720@2|Bacteria,1TSH8@1239|Firmicutes,4HARJ@91061|Bacilli,275KJ@186822|Paenibacillaceae	91061|Bacilli	V	vancomycin resistance protein	-	-	-	-	-	-	-	-	-	-	-	-	G5,VanW
K16_gff_gff3_619	886882.PPSC2_c4877	1.29e-43	142.0	29J3D@1|root,3060V@2|Bacteria,1TZ02@1239|Firmicutes,4I86E@91061|Bacilli,26Z1X@186822|Paenibacillaceae	91061|Bacilli	-	-	-	-	-	-	-	-	-	-	-	-	-	-	-
K16_gff_gff3_620	349520.PPE_04469	2.52e-126	360.0	COG4475@1|root,COG4475@2|Bacteria,1V3H0@1239|Firmicutes,4HH6F@91061|Bacilli,26UTB@186822|Paenibacillaceae	91061|Bacilli	S	Belongs to the UPF0340 family	ywlG	-	-	-	-	-	-	-	-	-	-	-	DUF436
K16_gff_gff3_621	349520.PPE_04473	2.22e-160	449.0	2AUKD@1|root,31K93@2|Bacteria,1V6PK@1239|Firmicutes,4HHBG@91061|Bacilli,26QE8@186822|Paenibacillaceae	91061|Bacilli	S	stage II sporulation protein R	spoIIR	-	-	ko:K06387	-	-	-	-	ko00000	-	-	-	Spore_II_R
K16_gff_gff3_622	349520.PPE_04662	2.24e-188	525.0	COG1403@1|root,COG1403@2|Bacteria,1V4V2@1239|Firmicutes,4HI4X@91061|Bacilli,26VF7@186822|Paenibacillaceae	91061|Bacilli	L	endonuclease	-	-	-	-	-	-	-	-	-	-	-	-	HNH,HNH_5
K16_gff_gff3_623	349520.PPE_04738	5.39e-99	287.0	COG3409@1|root,COG3409@2|Bacteria,1TYS3@1239|Firmicutes,4I7X8@91061|Bacilli,26Y0I@186822|Paenibacillaceae	91061|Bacilli	M	Peptidoglycan-binding domain 1 protein	-	-	-	-	-	-	-	-	-	-	-	-	-
K16_gff_gff3_624	349520.PPE_01389	2.72e-163	456.0	2E3YS@1|root,32YVQ@2|Bacteria,1VGXJ@1239|Firmicutes,4HPX4@91061|Bacilli,26R7E@186822|Paenibacillaceae	91061|Bacilli	-	-	-	-	-	-	-	-	-	-	-	-	-	-	-
K16_gff_gff3_625	349520.PPE_04918	7.73e-107	313.0	2C1WW@1|root,32XC5@2|Bacteria,1VDH6@1239|Firmicutes,4HN95@91061|Bacilli,26YH6@186822|Paenibacillaceae	91061|Bacilli	-	-	fbf1	-	-	-	-	-	-	-	-	-	-	-	-
K16_gff_gff3_626	349520.PPE_01840	1.62e-293	803.0	COG3314@1|root,COG3314@2|Bacteria,1V8CH@1239|Firmicutes,4HI70@91061|Bacilli,26TBQ@186822|Paenibacillaceae	91061|Bacilli	S	Sporulation integral membrane protein YlbJ	ylbJ1	-	-	-	-	-	-	-	-	-	-	-	Gate
K16_gff_gff3_627	349520.PPE_04548	0.0	1119.0	COG0155@1|root,COG1010@1|root,COG0155@2|Bacteria,COG1010@2|Bacteria,1TPJ7@1239|Firmicutes,4HCQ1@91061|Bacilli,26TQT@186822|Paenibacillaceae	91061|Bacilli	HP	Cobalt-precorrin-3B C(17)-methyltransferase	cbiH	-	2.1.1.272	ko:K21479	ko00860,ko01100,map00860,map01100	-	R11580	RC03479	ko00000,ko00001,ko01000	-	-	-	NIR_SIR,TP_methylase
K16_gff_gff3_628	349520.PPE_03765	3.01e-82	243.0	29IWC@1|root,305TN@2|Bacteria,1TYNR@1239|Firmicutes,4I7T8@91061|Bacilli,26XDG@186822|Paenibacillaceae	91061|Bacilli	-	-	-	-	-	-	-	-	-	-	-	-	-	-	-
K16_gff_gff3_629	349520.PPE_00161	6.76e-248	682.0	COG2508@1|root,COG2508@2|Bacteria,1TTA0@1239|Firmicutes,4HGVY@91061|Bacilli,26QV9@186822|Paenibacillaceae	91061|Bacilli	QT	polyketide synthase	cdaR	-	-	ko:K02647	-	-	-	-	ko00000,ko03000	-	-	-	HTH_30
K16_gff_gff3_630	349520.PPE_00214	4.34e-168	472.0	COG1512@1|root,COG1512@2|Bacteria,1V8N5@1239|Firmicutes,4HN3N@91061|Bacilli,26UU6@186822|Paenibacillaceae	91061|Bacilli	S	Beta-propeller domains of methanol dehydrogenase type	ydjH	-	-	ko:K06872	-	-	-	-	ko00000	-	-	-	TPM_phosphatase
K16_gff_gff3_631	349520.PPE_00240	4.91e-129	365.0	COG4283@1|root,COG4283@2|Bacteria,1TSF1@1239|Firmicutes,4HHG3@91061|Bacilli,26WS9@186822|Paenibacillaceae	91061|Bacilli	S	Protein of unknown function (DUF1706)	M1-431	-	-	-	-	-	-	-	-	-	-	-	DUF1706
K16_gff_gff3_632	349520.PPE_00306	0.0	1404.0	COG1472@1|root,COG1472@2|Bacteria,1TP0T@1239|Firmicutes,4HAAG@91061|Bacilli,26QA6@186822|Paenibacillaceae	91061|Bacilli	G	Belongs to the glycosyl hydrolase 3 family	bglX	-	3.2.1.21,3.2.1.52	ko:K01207,ko:K05349	ko00460,ko00500,ko00520,ko00531,ko00940,ko01100,ko01110,ko01501,map00460,map00500,map00520,map00531,map00940,map01100,map01110,map01501	M00628	R00022,R00026,R02558,R02887,R02985,R03527,R04949,R04998,R05963,R07809,R07810,R10035,R10039,R10040,R10831	RC00049,RC00059,RC00171,RC00262,RC00397,RC00451,RC00714,RC00746,RC01248	ko00000,ko00001,ko00002,ko01000	-	GH3	-	Fn3-like,Glyco_hydro_3,Glyco_hydro_3_C
K16_gff_gff3_633	349520.PPE_00342	0.0	961.0	2DB83@1|root,2Z7Q0@2|Bacteria,1TQP1@1239|Firmicutes,4HC9T@91061|Bacilli,26SHN@186822|Paenibacillaceae	91061|Bacilli	S	Protein of unknown function (DUF4127)	M1-530	-	-	-	-	-	-	-	-	-	-	-	DUF4127
K16_gff_gff3_634	349520.PPE_00432	6.14e-279	762.0	COG3386@1|root,COG3386@2|Bacteria,1VH9N@1239|Firmicutes,4HEVC@91061|Bacilli,26SQQ@186822|Paenibacillaceae	91061|Bacilli	G	Strictosidine synthase	drp	-	-	ko:K02352	-	-	-	-	ko00000,ko01000	-	-	-	SGL,Str_synth
K16_gff_gff3_635	349520.PPE_00446	0.0	1218.0	COG0366@1|root,COG0366@2|Bacteria,1TNZ0@1239|Firmicutes,4HB67@91061|Bacilli,26QH5@186822|Paenibacillaceae	91061|Bacilli	G	Belongs to the glycosyl hydrolase 13 family	nplT	-	3.2.1.133,3.2.1.135,3.2.1.54	ko:K01208	ko00500,ko01100,map00500,map01100	-	R02112,R03122,R11262	-	ko00000,ko00001,ko01000	-	GH13	-	Alpha-amylase,Alpha-amylase_N,Malt_amylase_C
K16_gff_gff3_636	349520.PPE_00451	1.17e-161	454.0	COG4200@1|root,COG4200@2|Bacteria,1V2RY@1239|Firmicutes,4HG2S@91061|Bacilli,26S3C@186822|Paenibacillaceae	91061|Bacilli	S	Protein conserved in bacteria	mrsE1	-	-	ko:K20461	ko02010,map02010	M00813	-	-	ko00000,ko00001,ko00002,ko02000	3.A.1.124.3,3.A.1.124.4,3.A.1.124.5	-	-	ABC2_membrane_4
K16_gff_gff3_637	349520.PPE_00471	2.64e-218	603.0	28X1Y@1|root,2ZJ0K@2|Bacteria,1W3G8@1239|Firmicutes,4I1C4@91061|Bacilli,26T7P@186822|Paenibacillaceae	91061|Bacilli	-	-	M1-641	-	-	-	-	-	-	-	-	-	-	-	-
K16_gff_gff3_638	349520.PPE_00519	2.92e-124	354.0	COG0262@1|root,COG0262@2|Bacteria,1VAUA@1239|Firmicutes,4HH71@91061|Bacilli,26VNP@186822|Paenibacillaceae	91061|Bacilli	H	RibD C-terminal domain	ywjB	-	-	-	-	-	-	-	-	-	-	-	RibD_C
K16_gff_gff3_639	1052684.PPM_0537	2e-88	260.0	COG3766@1|root,COG3766@2|Bacteria,1V79Y@1239|Firmicutes,4HJI3@91061|Bacilli,26XGW@186822|Paenibacillaceae	91061|Bacilli	S	Domain of Unknown Function (DUF350)	yshE1	-	-	ko:K08989	-	-	-	-	ko00000	-	-	-	DUF350
K16_gff_gff3_640	349520.PPE_00561	1.93e-164	465.0	2C3RX@1|root,33P9H@2|Bacteria,1UI3J@1239|Firmicutes,4HNQN@91061|Bacilli,27711@186822|Paenibacillaceae	91061|Bacilli	-	-	M1-737	-	-	-	-	-	-	-	-	-	-	-	-
K16_gff_gff3_641	349520.PPE_00641	1.14e-252	693.0	COG2207@1|root,COG4753@1|root,COG2207@2|Bacteria,COG4753@2|Bacteria,1V41B@1239|Firmicutes,4HGWX@91061|Bacilli,26RGZ@186822|Paenibacillaceae	91061|Bacilli	T	Response regulator containing CheY-like receiver domain and AraC-type DNA-binding domain	-	-	-	ko:K07720	ko02020,map02020	M00519	-	-	ko00000,ko00001,ko00002,ko02022	-	-	-	HTH_18,Response_reg
K16_gff_gff3_642	349520.PPE_03900	0.0	1030.0	COG1595@1|root,COG1595@2|Bacteria,1V70Y@1239|Firmicutes,4HINM@91061|Bacilli,26T02@186822|Paenibacillaceae	91061|Bacilli	K	Belongs to the sigma-70 factor family. ECF subfamily	rpoD3	-	-	ko:K03088	-	-	-	-	ko00000,ko03021	-	-	-	DUF1835,Sigma70_r2,Sigma70_r4_2
K16_gff_gff3_643	349520.PPE_00798	9.71e-92	269.0	COG4858@1|root,COG4858@2|Bacteria,1V9IF@1239|Firmicutes,4HKB8@91061|Bacilli,26SR9@186822|Paenibacillaceae	91061|Bacilli	-	-	M1-1017	-	-	-	-	-	-	-	-	-	-	-	DUF1129
K16_gff_gff3_644	349520.PPE_00851	0.0	874.0	COG3501@1|root,COG3501@2|Bacteria,1UYXG@1239|Firmicutes,4IPN8@91061|Bacilli,2760J@186822|Paenibacillaceae	91061|Bacilli	S	Phage late control gene D protein (GPD)	M1-391	-	-	-	-	-	-	-	-	-	-	-	Phage_GPD
K16_gff_gff3_645	349520.PPE_00923	0.0	1008.0	COG5520@1|root,COG5520@2|Bacteria,1URVQ@1239|Firmicutes,4HE4Z@91061|Bacilli,26RD8@186822|Paenibacillaceae	91061|Bacilli	G	Belongs to the glycosyl hydrolase 30 family	srfJ3	-	3.2.1.45	ko:K01201	ko00511,ko00600,ko01100,ko04142,map00511,map00600,map01100,map04142	-	R01498	RC00059,RC00451	ko00000,ko00001,ko01000	-	GH30	-	CBM_6,Glyco_hydro_30,Glyco_hydro_30C
K16_gff_gff3_646	349520.PPE_01088	2.7e-107	309.0	COG1396@1|root,COG1396@2|Bacteria,1VKJA@1239|Firmicutes,4HITA@91061|Bacilli,26XQD@186822|Paenibacillaceae	91061|Bacilli	K	transcriptional	yvaO	-	-	ko:K22299	-	-	-	-	ko00000,ko03000	-	-	-	HTH_19,HTH_3,HTH_31
K16_gff_gff3_647	1052684.PPM_1065	1.62e-107	310.0	2CDGF@1|root,31F2E@2|Bacteria,1V9UN@1239|Firmicutes,4HNPS@91061|Bacilli,26YAN@186822|Paenibacillaceae	91061|Bacilli	S	Protein of unknown function (DUF2634)	yqbS	-	-	-	-	-	-	-	-	-	-	-	DUF2634
K16_gff_gff3_648	349520.PPE_01157	2.14e-93	274.0	COG1664@1|root,COG1664@2|Bacteria,1VEVU@1239|Firmicutes,4HNC2@91061|Bacilli,26XID@186822|Paenibacillaceae	91061|Bacilli	M	Integral membrane protein CcmA involved in cell shape determination	-	-	-	-	-	-	-	-	-	-	-	-	Bactofilin
K16_gff_gff3_649	349520.PPE_01224	3.16e-116	333.0	COG3091@1|root,COG3091@2|Bacteria,1V6NU@1239|Firmicutes,4HIHY@91061|Bacilli,26SIE@186822|Paenibacillaceae	91061|Bacilli	S	Belongs to the SprT family	ydcK	-	-	ko:K03095	-	-	-	-	ko00000	-	-	-	SprT-like,Zn_ribbon_SprT
K16_gff_gff3_650	349520.PPE_01254	0.0	1488.0	COG0642@1|root,COG2205@2|Bacteria,1TQHB@1239|Firmicutes,4HCQ3@91061|Bacilli,26T8P@186822|Paenibacillaceae	91061|Bacilli	T	Histidine kinase	kdpD	-	2.7.13.3	ko:K07646	ko02020,map02020	M00454	-	-	ko00000,ko00001,ko00002,ko01000,ko01001,ko02022	-	-	-	KdpD,Usp
K16_gff_gff3_651	1052684.PPM_1308	2.1e-120	345.0	2CGF5@1|root,32WVC@2|Bacteria,1VC3T@1239|Firmicutes,4IAED@91061|Bacilli,272QH@186822|Paenibacillaceae	91061|Bacilli	-	-	-	-	-	-	-	-	-	-	-	-	-	-	-
K16_gff_gff3_652	349520.PPE_01352	7.88e-243	667.0	COG2267@1|root,COG2267@2|Bacteria,1TRM1@1239|Firmicutes,4HA1B@91061|Bacilli,26SFD@186822|Paenibacillaceae	91061|Bacilli	I	Alpha beta hydrolase	yju3	-	-	-	-	-	-	-	-	-	-	-	Hydrolase_4
K16_gff_gff3_653	349520.PPE_01369	2.46e-100	291.0	COG0454@1|root,COG0456@2|Bacteria,1VQ6H@1239|Firmicutes,4HRSW@91061|Bacilli,26YCN@186822|Paenibacillaceae	91061|Bacilli	K	GCN5 family acetyltransferase	dacT1	-	-	-	-	-	-	-	-	-	-	-	Acetyltransf_1,Acetyltransf_10
K16_gff_gff3_654	349520.PPE_01378	0.0	1362.0	COG5001@1|root,COG5001@2|Bacteria,1V0XQ@1239|Firmicutes,4HFHF@91061|Bacilli,274BR@186822|Paenibacillaceae	91061|Bacilli	T	signal transduction protein containing a membrane domain, an EAL and a GGDEF domain	-	-	-	-	-	-	-	-	-	-	-	-	EAL,GGDEF,MASE3
K16_gff_gff3_655	349520.PPE_01868	2.71e-79	236.0	COG0792@1|root,COG0792@2|Bacteria,1VFHQ@1239|Firmicutes,4HNUW@91061|Bacilli,26Z57@186822|Paenibacillaceae	91061|Bacilli	L	Belongs to the UPF0102 family	-	-	-	ko:K07460	-	-	-	-	ko00000	-	-	-	UPF0102
K16_gff_gff3_656	349520.PPE_01457	1.91e-61	191.0	COG4392@1|root,COG4392@2|Bacteria,1VH9Q@1239|Firmicutes,4HNDZ@91061|Bacilli,26YEZ@186822|Paenibacillaceae	91061|Bacilli	S	branched-chain amino acid	azlD	-	-	-	-	-	-	-	-	-	-	-	AzlD
K16_gff_gff3_657	349520.PPE_01458	1.32e-162	456.0	COG1296@1|root,COG1296@2|Bacteria,1TSXD@1239|Firmicutes,4HCET@91061|Bacilli,26SYQ@186822|Paenibacillaceae	91061|Bacilli	E	Branched-chain amino acid permease	ygaZ	-	-	-	-	-	-	-	-	-	-	-	AzlC
K16_gff_gff3_658	349520.PPE_01567	1.98e-61	188.0	2EFUP@1|root,339KU@2|Bacteria,1W1Z0@1239|Firmicutes,4HZP2@91061|Bacilli,26YXP@186822|Paenibacillaceae	91061|Bacilli	-	-	-	-	-	-	-	-	-	-	-	-	-	-	-
K16_gff_gff3_659	349520.PPE_01689	3.16e-188	523.0	COG1836@1|root,COG1836@2|Bacteria,1V0YC@1239|Firmicutes,4HHFY@91061|Bacilli,276Y5@186822|Paenibacillaceae	91061|Bacilli	S	membrane	-	-	-	-	-	-	-	-	-	-	-	-	DUF92
K16_gff_gff3_660	349520.PPE_01763	0.0	965.0	COG3507@1|root,COG3507@2|Bacteria,1TQWA@1239|Firmicutes,4HEPJ@91061|Bacilli,2749U@186822|Paenibacillaceae	91061|Bacilli	G	Belongs to the glycosyl hydrolase 43 family	yxiA3	-	3.2.1.99	ko:K06113	-	-	-	-	ko00000,ko01000	-	GH43	-	GH43_C,Glyco_hydro_43
K16_gff_gff3_661	349520.PPE_01810	5.9e-106	306.0	COG0454@1|root,COG0456@2|Bacteria,1UI4D@1239|Firmicutes,4HX00@91061|Bacilli,26X6W@186822|Paenibacillaceae	91061|Bacilli	K	Acetyltransferase	ysnE	-	-	-	-	-	-	-	-	-	-	-	Acetyltransf_1
K16_gff_gff3_662	349520.PPE_01906	0.0	925.0	COG2201@1|root,COG2201@2|Bacteria,1TRHC@1239|Firmicutes,4HBJY@91061|Bacilli,26RZR@186822|Paenibacillaceae	91061|Bacilli	NT	catalyzes the demethylation of specific methylglutamate residues introduced into the chemoreceptors (methyl-accepting chemotaxis proteins) by CheR	cheB	GO:0005575,GO:0005622,GO:0005623,GO:0005737,GO:0044424,GO:0044464	3.1.1.61,3.5.1.44	ko:K03412	ko02020,ko02030,map02020,map02030	M00506	-	-	ko00000,ko00001,ko00002,ko01000,ko02022,ko02035	-	-	-	CheB_methylest,Response_reg
K16_gff_gff3_663	349520.PPE_02021	1.87e-116	333.0	COG0622@1|root,COG0622@2|Bacteria,1V7VB@1239|Firmicutes,4HJ56@91061|Bacilli,26SDF@186822|Paenibacillaceae	91061|Bacilli	S	Phosphoesterase	-	-	-	ko:K07095	-	-	-	-	ko00000	-	-	-	Metallophos_2
K16_gff_gff3_664	349520.PPE_02022	1.55e-59	184.0	COG3411@1|root,COG3411@2|Bacteria,1UI4T@1239|Firmicutes,4HK77@91061|Bacilli,26XK4@186822|Paenibacillaceae	91061|Bacilli	C	cobalamin biosynthesis protein	cbiW	-	-	-	-	-	-	-	-	-	-	-	2Fe-2S_thioredx
K16_gff_gff3_665	349520.PPE_02118	0.0	1851.0	28IUU@1|root,2Z8TH@2|Bacteria,1V0CN@1239|Firmicutes,4HDQV@91061|Bacilli,26UBM@186822|Paenibacillaceae	91061|Bacilli	-	-	-	-	-	-	-	-	-	-	-	-	-	-	-
K16_gff_gff3_666	349520.PPE_02416	1.2e-179	499.0	COG3828@1|root,COG3828@2|Bacteria,1TT0R@1239|Firmicutes,4HDKB@91061|Bacilli,26S6M@186822|Paenibacillaceae	91061|Bacilli	S	Trehalose utilisation	-	-	-	ko:K09992	-	-	-	-	ko00000	-	-	-	ThuA
K16_gff_gff3_667	349520.PPE_02417	5.96e-284	775.0	COG0673@1|root,COG0673@2|Bacteria,1TSWE@1239|Firmicutes,4HCQA@91061|Bacilli,26SYU@186822|Paenibacillaceae	91061|Bacilli	S	Dehydrogenase	yrbE	-	-	-	-	-	-	-	-	-	-	-	GFO_IDH_MocA,GFO_IDH_MocA_C
K16_gff_gff3_668	349520.PPE_01573	7.36e-36	121.0	2E53P@1|root,32ZWQ@2|Bacteria,1VGSM@1239|Firmicutes,4HP9P@91061|Bacilli,26ZT7@186822|Paenibacillaceae	91061|Bacilli	S	Glutamate decarboxylase	-	-	-	-	-	-	-	-	-	-	-	-	-
K16_gff_gff3_669	1052684.PPM_0576	2.57e-36	122.0	2C0F7@1|root,33MIA@2|Bacteria,1VQCN@1239|Firmicutes,4HS4H@91061|Bacilli,26YY9@186822|Paenibacillaceae	91061|Bacilli	-	-	M1-751	-	-	-	-	-	-	-	-	-	-	-	-
K16_gff_gff3_670	349520.PPE_04924	4.88e-67	203.0	2E81H@1|root,332FJ@2|Bacteria,1VEGN@1239|Firmicutes,4HPVW@91061|Bacilli,26YBS@186822|Paenibacillaceae	91061|Bacilli	S	MazG-like family	-	-	-	-	-	-	-	-	-	-	-	-	MazG-like
K16_gff_gff3_671	349520.PPE_01695	1.44e-53	167.0	2E55S@1|root,32ZYN@2|Bacteria,1VF3T@1239|Firmicutes,4HPZA@91061|Bacilli,26Z6J@186822|Paenibacillaceae	91061|Bacilli	-	-	-	-	-	-	-	-	-	-	-	-	-	-	-
K16_gff_gff3_672	349520.PPE_03248	1.29e-75	226.0	2ANER@1|root,315MJ@2|Bacteria,1V6SU@1239|Firmicutes,4HIW4@91061|Bacilli,26XG2@186822|Paenibacillaceae	91061|Bacilli	S	stage V sporulation protein	spoVAE	-	-	ko:K06407	-	-	-	-	ko00000	-	-	-	SpoVAC_SpoVAEB
K16_gff_gff3_673	1087481.AGFX01000041_gene557	4.54e-83	244.0	2CFUF@1|root,32R27@2|Bacteria,1V876@1239|Firmicutes,4HJYJ@91061|Bacilli,26YEE@186822|Paenibacillaceae	91061|Bacilli	-	-	-	-	-	-	-	-	-	-	-	-	-	-	-
K16_gff_gff3_674	1052684.PPM_5053	4.79e-58	179.0	COG0238@1|root,COG0238@2|Bacteria,1V9XS@1239|Firmicutes,4HKCC@91061|Bacilli,26Y8Y@186822|Paenibacillaceae	91061|Bacilli	J	Binds as a heterodimer with protein S6 to the central domain of the 16S rRNA, where it helps stabilize the platform of the 30S subunit	rpsR	GO:0003674,GO:0003735,GO:0005198,GO:0005575,GO:0005622,GO:0005623,GO:0005737,GO:0005829,GO:0005840,GO:0006412,GO:0006518,GO:0006807,GO:0008150,GO:0008152,GO:0009058,GO:0009059,GO:0009987,GO:0010467,GO:0015935,GO:0019538,GO:0022626,GO:0022627,GO:0032991,GO:0034641,GO:0034645,GO:0043043,GO:0043170,GO:0043226,GO:0043228,GO:0043229,GO:0043232,GO:0043603,GO:0043604,GO:0044237,GO:0044238,GO:0044249,GO:…	-	ko:K02963	ko03010,map03010	M00178	-	-	br01610,ko00000,ko00001,ko00002,ko03011	-	-	-	Ribosomal_S18
K16_gff_gff3_675	349520.PPE_02489	1.5e-173	484.0	COG2761@1|root,COG2761@2|Bacteria,1TZ1N@1239|Firmicutes,4HEBF@91061|Bacilli,26RS2@186822|Paenibacillaceae	91061|Bacilli	Q	DSBA oxidoreductase	frnE	-	5.3.4.1	ko:K01829	-	-	-	-	ko00000,ko01000	-	-	-	DSBA
K16_gff_gff3_676	349520.PPE_03933	1.97e-47	152.0	2BX75@1|root,32YCI@2|Bacteria,1VEDY@1239|Firmicutes,4HKSJ@91061|Bacilli,26Z99@186822|Paenibacillaceae	91061|Bacilli	S	spore protein	sspB	-	-	-	-	-	-	-	-	-	-	-	SASP
K16_gff_gff3_677	349520.PPE_01475	1.16e-117	337.0	COG1607@1|root,COG1607@2|Bacteria,1V3S2@1239|Firmicutes,4HJ0Z@91061|Bacilli,26RMK@186822|Paenibacillaceae	91061|Bacilli	I	acyl-CoA thioester hydrolase	ykhA	-	-	-	-	-	-	-	-	-	-	-	4HBT
K16_gff_gff3_678	985665.HPL003_00110	3.58e-47	152.0	2C6BM@1|root,3317J@2|Bacteria,1VEJ3@1239|Firmicutes,4HQE8@91061|Bacilli,26Z62@186822|Paenibacillaceae	91061|Bacilli	S	Domain of unknown function (DUF4321)	-	-	-	-	-	-	-	-	-	-	-	-	DUF4321
K16_gff_gff3_679	349520.PPE_01677	5.84e-49	155.0	COG4844@1|root,COG4844@2|Bacteria,1VB5Q@1239|Firmicutes,4HKJX@91061|Bacilli,26Z00@186822|Paenibacillaceae	91061|Bacilli	S	Protein of unknown function (DUF1450)	ywzC	-	-	-	-	-	-	-	-	-	-	-	DUF1450
K16_gff_gff3_680	1052684.PPM_2855	1.67e-58	181.0	2CB8E@1|root,337RH@2|Bacteria,1VHA3@1239|Firmicutes,4HQE0@91061|Bacilli,26Z2I@186822|Paenibacillaceae	91061|Bacilli	S	NAD NADP transhydrogenase alpha subunit	-	-	-	-	-	-	-	-	-	-	-	-	-
K16_gff_gff3_681	1052684.PPM_0029	1.17e-33	115.0	2E2ZT@1|root,32Y0E@2|Bacteria,1VEHE@1239|Firmicutes,4HNK8@91061|Bacilli,26ZS4@186822|Paenibacillaceae	91061|Bacilli	S	Small, acid-soluble spore proteins, alpha/beta type	sspF	-	-	ko:K06423	-	-	-	-	ko00000	-	-	-	SASP
K16_gff_gff3_682	985665.HPL003_25040	3.64e-37	124.0	2EPE2@1|root,33H0P@2|Bacteria,1VQGY@1239|Firmicutes,4HS4N@91061|Bacilli,26ZR9@186822|Paenibacillaceae	91061|Bacilli	-	-	-	-	-	-	-	-	-	-	-	-	-	-	-
K16_gff_gff3_683	1052684.PPM_1672	1.69e-58	181.0	2DNPA@1|root,32YE5@2|Bacteria,1VHDJ@1239|Firmicutes,4HMXA@91061|Bacilli,26ZHN@186822|Paenibacillaceae	91061|Bacilli	S	Stress responsive	-	-	-	-	-	-	-	-	-	-	-	-	Dabb
K16_gff_gff3_684	349520.PPE_00013	1.35e-96	281.0	29647@1|root,2ZTEH@2|Bacteria,1W3D9@1239|Firmicutes,4I181@91061|Bacilli,26XJR@186822|Paenibacillaceae	91061|Bacilli	-	-	M1-162	-	-	-	-	-	-	-	-	-	-	-	-
K16_gff_gff3_685	349520.PPE_02551	4e-171	477.0	COG1192@1|root,COG1192@2|Bacteria,1VB79@1239|Firmicutes,4HNGF@91061|Bacilli,26X4E@186822|Paenibacillaceae	91061|Bacilli	D	Involved in chromosome partitioning	-	-	-	-	-	-	-	-	-	-	-	-	-
K16_gff_gff3_686	886882.PPSC2_c0802	2.35e-27	99.4	29JK6@1|root,306HM@2|Bacteria,1TZTJ@1239|Firmicutes,4I931@91061|Bacilli,270XX@186822|Paenibacillaceae	91061|Bacilli	-	-	-	-	-	-	-	-	-	-	-	-	-	-	-
K16_gff_gff3_687	1052684.PPM_0835	1.96e-62	191.0	COG4496@1|root,COG4496@2|Bacteria,1VA04@1239|Firmicutes,4HKS8@91061|Bacilli,26Y6E@186822|Paenibacillaceae	91061|Bacilli	S	protein, YerC YecD	yerC	-	-	-	-	-	-	-	-	-	-	-	Trp_repressor
K16_gff_gff3_688	1052684.PPM_4127	7.46e-43	140.0	2BX75@1|root,32YCI@2|Bacteria,1VEDY@1239|Firmicutes,4HKSJ@91061|Bacilli,26ZIA@186822|Paenibacillaceae	91061|Bacilli	S	Small, acid-soluble spore proteins, alpha/beta type	sasp2	-	-	-	-	-	-	-	-	-	-	-	SASP
K16_gff_gff3_689	349520.PPE_01724	9.03e-191	531.0	COG2357@1|root,COG2357@2|Bacteria,1TQ2F@1239|Firmicutes,4HA3Q@91061|Bacilli,26QIR@186822|Paenibacillaceae	91061|Bacilli	S	Gtp pyrophosphokinase	yjbM	GO:0003674,GO:0003824,GO:0005575,GO:0005618,GO:0005623,GO:0005886,GO:0006139,GO:0006163,GO:0006725,GO:0006753,GO:0006793,GO:0006796,GO:0006807,GO:0006950,GO:0008150,GO:0008152,GO:0008728,GO:0008893,GO:0009116,GO:0009117,GO:0009119,GO:0009150,GO:0009259,GO:0009605,GO:0009987,GO:0009991,GO:0015969,GO:0016020,GO:0016740,GO:0016772,GO:0016778,GO:0016787,GO:0016788,GO:0016794,GO:0019637,GO:0019693,GO:…	2.7.6.5	ko:K07816	ko00230,map00230	-	R00429	RC00002,RC00078	ko00000,ko00001,ko01000	-	-	-	RelA_SpoT
K16_gff_gff3_690	349520.PPE_03067	4.62e-28	101.0	2EGDT@1|root,33A5P@2|Bacteria,1VKCR@1239|Firmicutes,4HR8T@91061|Bacilli,26ZV2@186822|Paenibacillaceae	91061|Bacilli	S	Asparagine synthase	-	-	-	-	-	-	-	-	-	-	-	-	-
K16_gff_gff3_691	349520.PPE_02120	8.08e-313	854.0	COG0477@1|root,COG2814@2|Bacteria,1TQWM@1239|Firmicutes,4HB5B@91061|Bacilli,26TGR@186822|Paenibacillaceae	91061|Bacilli	EGP	Major facilitator superfamily	tet1	-	-	ko:K08168	-	M00704	-	-	ko00000,ko00002,ko01504,ko02000	2.A.1.3.16,2.A.1.3.22,2.A.1.3.6	-	-	MFS_1
K16_gff_gff3_692	349520.PPE_01887	1.17e-94	276.0	COG2882@1|root,COG2882@2|Bacteria,1VK96@1239|Firmicutes,4HPXI@91061|Bacilli,2757I@186822|Paenibacillaceae	91061|Bacilli	NOU	Flagellar FliJ protein	fliJ	-	-	ko:K02413	ko02040,map02040	-	-	-	ko00000,ko00001,ko02035	-	-	-	FliJ
K16_gff_gff3_693	349520.PPE_01081	1.29e-170	476.0	COG2013@1|root,COG2013@2|Bacteria,1V3Y0@1239|Firmicutes,4HI9C@91061|Bacilli,26RDI@186822|Paenibacillaceae	91061|Bacilli	S	Mitochondrial biogenesis AIM24	-	-	-	-	-	-	-	-	-	-	-	-	AIM24
K16_gff_gff3_694	349520.PPE_02935	4.97e-100	290.0	COG3679@1|root,COG3679@2|Bacteria,1V3R6@1239|Firmicutes,4HGYS@91061|Bacilli,26U06@186822|Paenibacillaceae	91061|Bacilli	S	Belongs to the UPF0342 family	ylbF	-	-	-	-	-	-	-	-	-	-	-	Com_YlbF
K16_gff_gff3_695	349520.PPE_01215	5.86e-69	208.0	2DNYJ@1|root,32ZT4@2|Bacteria,1VFXH@1239|Firmicutes,4HPEG@91061|Bacilli,26ZGK@186822|Paenibacillaceae	91061|Bacilli	-	-	-	-	-	-	-	-	-	-	-	-	-	-	DUF2628
K16_gff_gff3_696	985665.HPL003_25480	4.18e-175	495.0	COG4864@1|root,COG4864@2|Bacteria,1TPTD@1239|Firmicutes,4HAIX@91061|Bacilli,26QJR@186822|Paenibacillaceae	91061|Bacilli	S	UPF0365 protein	yqfA	-	-	-	-	-	-	-	-	-	-	-	YdfA_immunity
K16_gff_gff3_697	1052684.PPM_1567	1.09e-200	558.0	COG0573@1|root,COG0573@2|Bacteria,1TSPP@1239|Firmicutes,4HC9H@91061|Bacilli,26SNZ@186822|Paenibacillaceae	91061|Bacilli	P	probably responsible for the translocation of the substrate across the membrane	pstC	GO:0005575,GO:0005623,GO:0005886,GO:0016020,GO:0044464,GO:0071944	-	ko:K02037	ko02010,map02010	M00222	-	-	ko00000,ko00001,ko00002,ko02000	3.A.1.7	-	-	BPD_transp_1
K16_gff_gff3_698	985665.HPL003_19175	1.38e-124	355.0	COG3216@1|root,COG3216@2|Bacteria,1VG1T@1239|Firmicutes,4HNPX@91061|Bacilli,26UQ5@186822|Paenibacillaceae	91061|Bacilli	S	Uncharacterized protein conserved in bacteria (DUF2062)	-	-	-	ko:K09928	-	-	-	-	ko00000	-	-	-	DUF2062
K16_gff_gff3_699	349520.PPE_02695	1.55e-106	307.0	2DRNX@1|root,33CFD@2|Bacteria,1VM1H@1239|Firmicutes,4HQKQ@91061|Bacilli,2703Q@186822|Paenibacillaceae	91061|Bacilli	-	-	-	-	-	-	-	-	-	-	-	-	-	-	zf-HC2
K16_gff_gff3_700	349520.PPE_02117	0.0	862.0	COG1100@1|root,COG1100@2|Bacteria,1TSW7@1239|Firmicutes,4HDG4@91061|Bacilli,26QG5@186822|Paenibacillaceae	91061|Bacilli	S	Small GTP-binding protein	-	-	-	-	-	-	-	-	-	-	-	-	-
K16_gff_gff3_701	349520.PPE_01388	2.08e-90	265.0	COG3766@1|root,COG3766@2|Bacteria,1V6MT@1239|Firmicutes,4HH4E@91061|Bacilli,26WWC@186822|Paenibacillaceae	91061|Bacilli	S	membrane	yshE	-	-	ko:K08989	-	-	-	-	ko00000	-	-	-	DUF350
K16_gff_gff3_702	349520.PPE_03149	0.0	871.0	COG1875@1|root,COG1875@2|Bacteria,1UHTD@1239|Firmicutes,4HA4V@91061|Bacilli,26QQ6@186822|Paenibacillaceae	91061|Bacilli	T	Related to phosphate starvation-inducible protein PhoH	ylaK	-	-	ko:K07175	-	-	-	-	ko00000	-	-	-	PIN_4,PhoH
K16_gff_gff3_703	349520.PPE_02706	2.62e-120	343.0	COG5353@1|root,COG5353@2|Bacteria,1VNVT@1239|Firmicutes,4HSPD@91061|Bacilli,26UMQ@186822|Paenibacillaceae	91061|Bacilli	S	protein conserved in bacteria	-	-	-	-	-	-	-	-	-	-	-	-	-
K16_gff_gff3_704	349520.PPE_00459	1.46e-183	509.0	COG0024@1|root,COG0024@2|Bacteria,1TQC1@1239|Firmicutes,4H9S9@91061|Bacilli,26QRP@186822|Paenibacillaceae	91061|Bacilli	E	generally Co(II) however activity has been shown for some methionine aminopeptidases with Zn, Fe, or Mn	map	-	3.4.11.18	ko:K01265	-	-	-	-	ko00000,ko01000,ko01002	-	-	-	Peptidase_M24
K16_gff_gff3_705	349520.PPE_04255	1.33e-65	199.0	COG2163@1|root,COG2163@2|Bacteria,1VEPA@1239|Firmicutes,4HJQF@91061|Bacilli,26Z1V@186822|Paenibacillaceae	91061|Bacilli	J	KOW domain-containing protein	-	-	-	-	-	-	-	-	-	-	-	-	KOW
K16_gff_gff3_706	1052684.PPM_0927	5.8e-163	457.0	COG0861@1|root,COG0861@2|Bacteria,1UVIJ@1239|Firmicutes,4HEYG@91061|Bacilli,2758K@186822|Paenibacillaceae	91061|Bacilli	P	membrane	yceF	-	-	-	-	-	-	-	-	-	-	-	TerC
K16_gff_gff3_707	349520.PPE_00054	2.48e-171	479.0	COG2304@1|root,COG2304@2|Bacteria,1U1SJ@1239|Firmicutes,4HD70@91061|Bacilli,26RZ2@186822|Paenibacillaceae	91061|Bacilli	S	protein containing a von Willebrand factor type A (vWA) domain	yabS	-	-	ko:K07114	-	-	-	-	ko00000,ko02000	1.A.13.2.2,1.A.13.2.3	-	-	VWA,VWA_2
K16_gff_gff3_708	349520.PPE_02466	0.0	867.0	COG0531@1|root,COG0531@2|Bacteria,1TQ4K@1239|Firmicutes,4HA66@91061|Bacilli,26THY@186822|Paenibacillaceae	91061|Bacilli	E	amino acid	yfnA	-	-	ko:K03294	-	-	-	-	ko00000	2.A.3.2	-	-	AA_permease_2
K16_gff_gff3_709	1052684.PPM_2921	1.59e-135	384.0	COG1595@1|root,COG1595@2|Bacteria,1V1S3@1239|Firmicutes,4HG2H@91061|Bacilli,26RSQ@186822|Paenibacillaceae	91061|Bacilli	K	Belongs to the sigma-70 factor family. ECF subfamily	ylaC	-	-	ko:K03088	-	-	-	-	ko00000,ko03021	-	-	-	Sigma70_r2,Sigma70_r4_2
K16_gff_gff3_710	349520.PPE_02777	3.45e-81	241.0	29J21@1|root,305ZG@2|Bacteria,1TYYA@1239|Firmicutes,4I84K@91061|Bacilli,26YVI@186822|Paenibacillaceae	91061|Bacilli	-	-	-	-	-	-	-	-	-	-	-	-	-	-	-
K16_gff_gff3_711	349520.PPE_00792	2.07e-178	499.0	COG0395@1|root,COG0395@2|Bacteria,1TT5G@1239|Firmicutes,4HCVZ@91061|Bacilli,26TM9@186822|Paenibacillaceae	91061|Bacilli	G	Arabinose transporter permease	araQ	-	-	ko:K17236	ko02010,map02010	M00602	-	-	ko00000,ko00001,ko00002,ko02000	3.A.1.1.34	-	-	BPD_transp_1
K16_gff_gff3_712	349520.PPE_01129	2.72e-315	860.0	COG2244@1|root,COG2244@2|Bacteria,1V8VR@1239|Firmicutes,4HNZI@91061|Bacilli,26T7A@186822|Paenibacillaceae	91061|Bacilli	S	Membrane protein involved in the export of O-antigen and teichoic acid	-	-	-	-	-	-	-	-	-	-	-	-	Polysacc_synt,Polysacc_synt_3,Polysacc_synt_C
K16_gff_gff3_713	349520.PPE_00018	2.87e-95	278.0	COG1728@1|root,COG1728@2|Bacteria,1V81H@1239|Firmicutes,4IRTJ@91061|Bacilli,26WUS@186822|Paenibacillaceae	91061|Bacilli	S	Protein of unknown function (DUF327)	yaaR	-	-	ko:K09770	-	-	-	-	ko00000	-	-	-	DUF327
K16_gff_gff3_714	1052684.PPM_1930	5.65e-67	203.0	COG2740@1|root,COG2740@2|Bacteria,1VEJS@1239|Firmicutes,4HKBY@91061|Bacilli,26YIS@186822|Paenibacillaceae	91061|Bacilli	K	Nucleic-acid-binding protein	ylxR	-	-	ko:K07742	-	-	-	-	ko00000	-	-	-	DUF448
K16_gff_gff3_715	349520.PPE_04375	8.1e-236	649.0	COG1215@1|root,COG1215@2|Bacteria,1UI5W@1239|Firmicutes,4HFDB@91061|Bacilli,26TQ9@186822|Paenibacillaceae	91061|Bacilli	M	Glycosyl transferase family 2	ara4FN	-	-	ko:K20534	-	-	-	-	ko00000,ko01000,ko01005,ko02000	4.D.2.1.9	GT2	-	Glycos_transf_2
K16_gff_gff3_716	349520.PPE_01018	2.72e-223	625.0	COG0840@1|root,COG0840@2|Bacteria,1TPI1@1239|Firmicutes,4HADY@91061|Bacilli,26VAT@186822|Paenibacillaceae	91061|Bacilli	NT	methyl-accepting chemotaxis protein	mcpA	-	-	ko:K03406	ko02020,ko02030,map02020,map02030	-	-	-	ko00000,ko00001,ko02035	-	-	-	HAMP,MCPsignal
K16_gff_gff3_717	349520.PPE_04536	8.94e-63	194.0	COG3937@1|root,COG3937@2|Bacteria,1VF6E@1239|Firmicutes,4HQ9W@91061|Bacilli,26YXW@186822|Paenibacillaceae	91061|Bacilli	S	ATP synthase, subunit b	-	-	-	-	-	-	-	-	-	-	-	-	Phasin
K16_gff_gff3_718	349520.PPE_01366	4.26e-250	687.0	COG4603@1|root,COG4603@2|Bacteria,1TP1F@1239|Firmicutes,4H9VE@91061|Bacilli,26R9S@186822|Paenibacillaceae	91061|Bacilli	S	Belongs to the binding-protein-dependent transport system permease family	yufP	GO:0003674,GO:0005215,GO:0005575,GO:0005623,GO:0005886,GO:0006810,GO:0008150,GO:0008643,GO:0015144,GO:0015145,GO:0015749,GO:0016020,GO:0016021,GO:0022857,GO:0031224,GO:0034219,GO:0044425,GO:0044464,GO:0051119,GO:0051179,GO:0051234,GO:0055085,GO:0071702,GO:0071944	-	ko:K02057	-	M00221	-	-	ko00000,ko00002,ko02000	3.A.1.2	-	-	BPD_transp_2
K16_gff_gff3_719	349520.PPE_04656	2.82e-109	315.0	COG4843@1|root,COG4843@2|Bacteria,1V14J@1239|Firmicutes,4HCBK@91061|Bacilli,26UDU@186822|Paenibacillaceae	91061|Bacilli	S	UPF0316 protein	-	-	-	-	-	-	-	-	-	-	-	-	DUF2179
K16_gff_gff3_720	349520.PPE_02810	4.95e-272	748.0	COG3307@1|root,COG3307@2|Bacteria,1TXB3@1239|Firmicutes,4I68I@91061|Bacilli,26RFZ@186822|Paenibacillaceae	91061|Bacilli	M	O-Antigen ligase	exoQ	-	-	-	-	-	-	-	-	-	-	-	Wzy_C
K16_gff_gff3_721	349520.PPE_01130	1.59e-207	573.0	COG0463@1|root,COG0463@2|Bacteria,1V1GY@1239|Firmicutes,4ISP2@91061|Bacilli,26U2S@186822|Paenibacillaceae	91061|Bacilli	M	Glycosyl transferase	waaE	-	-	-	-	-	-	-	-	-	-	-	Glycos_transf_2
K16_gff_gff3_722	1052684.PPM_2531	2.2e-89	262.0	2D04F@1|root,32T7R@2|Bacteria,1VBXI@1239|Firmicutes,4HPEC@91061|Bacilli,26XB9@186822|Paenibacillaceae	91061|Bacilli	S	Protein of unknown function (DUF2500)	yhhM	-	-	-	-	-	-	-	-	-	-	-	DUF2500
K16_gff_gff3_723	349520.PPE_02720	8.44e-116	332.0	COG4235@1|root,COG4235@2|Bacteria,1VQPT@1239|Firmicutes,4HSSB@91061|Bacilli,26THV@186822|Paenibacillaceae	91061|Bacilli	O	Tetratricopeptide repeat	-	-	-	-	-	-	-	-	-	-	-	-	TPR_16,TPR_19,TPR_2,TPR_8
K16_gff_gff3_724	349520.PPE_02624	5.82e-215	593.0	COG2100@1|root,COG2100@2|Bacteria,1UIC1@1239|Firmicutes,4ITBN@91061|Bacilli,277BA@186822|Paenibacillaceae	91061|Bacilli	S	phosphatase activity	-	-	-	-	-	-	-	-	-	-	-	-	-
K16_gff_gff3_725	1052684.PPM_3040	5.23e-135	387.0	2DQUB@1|root,338QT@2|Bacteria,1VEUN@1239|Firmicutes,4IS20@91061|Bacilli,27704@186822|Paenibacillaceae	91061|Bacilli	S	Stage III sporulation protein AF (Spore_III_AF)	spoIIIAF	-	-	ko:K06395	-	-	-	-	ko00000	-	-	-	Spore_III_AF
K16_gff_gff3_726	349520.PPE_03526	4.48e-96	280.0	2AGPY@1|root,316XK@2|Bacteria,1V241@1239|Firmicutes,4HGHA@91061|Bacilli,26WQ3@186822|Paenibacillaceae	91061|Bacilli	-	-	-	-	-	-	-	-	-	-	-	-	-	-	-
K16_gff_gff3_727	1087481.AGFX01000041_gene624	3.11e-140	395.0	2FKAN@1|root,34BY6@2|Bacteria,1W00W@1239|Firmicutes,4I6FN@91061|Bacilli,26STH@186822|Paenibacillaceae	91061|Bacilli	K	DNA-binding protein	-	-	-	-	-	-	-	-	-	-	-	-	HTH_3
K16_gff_gff3_728	349520.PPE_01709	4.52e-66	202.0	2C26N@1|root,32K4G@2|Bacteria,1VAMA@1239|Firmicutes,4HIPU@91061|Bacilli,26X18@186822|Paenibacillaceae	91061|Bacilli	S	Protein of unknown function (DUF1499)	-	-	-	-	-	-	-	-	-	-	-	-	DUF1499
K16_gff_gff3_729	349520.PPE_02853	5.61e-73	220.0	2CPUI@1|root,32SJW@2|Bacteria,1VA9Y@1239|Firmicutes,4HIIH@91061|Bacilli,26XDF@186822|Paenibacillaceae	91061|Bacilli	S	Stage III sporulation protein AD	spoIIIAD	-	-	ko:K06393	-	-	-	-	ko00000	-	-	-	SpoIIIAC
K16_gff_gff3_730	349520.PPE_00187	1.83e-233	642.0	COG0391@1|root,COG0391@2|Bacteria,1TPNV@1239|Firmicutes,4HA0Z@91061|Bacilli,26QI9@186822|Paenibacillaceae	91061|Bacilli	S	Required for morphogenesis under gluconeogenic growth conditions	yvcK	-	-	-	-	-	-	-	-	-	-	-	UPF0052
K16_gff_gff3_731	349520.PPE_02612	8.64e-129	366.0	2BYGR@1|root,31NH1@2|Bacteria,1V9DE@1239|Firmicutes,4IR5S@91061|Bacilli,276ND@186822|Paenibacillaceae	91061|Bacilli	S	Outer spore coat protein E (CotE)	cotE	-	-	ko:K06328	-	-	-	-	ko00000	-	-	-	CotE
K16_gff_gff3_732	349520.PPE_01608	6.28e-218	600.0	COG0535@1|root,COG0535@2|Bacteria,1UPAB@1239|Firmicutes,4HEEZ@91061|Bacilli,26QNG@186822|Paenibacillaceae	91061|Bacilli	C	Iron-sulfur cluster-binding domain	-	-	-	-	-	-	-	-	-	-	-	-	Fer4_14,Radical_SAM,SPASM
K16_gff_gff3_733	349520.PPE_00805	5.59e-224	619.0	COG0306@1|root,COG0306@2|Bacteria,1TQ3D@1239|Firmicutes,4HAPD@91061|Bacilli,26QB3@186822|Paenibacillaceae	91061|Bacilli	P	phosphate transporter	pit	-	-	ko:K03306	-	-	-	-	ko00000	2.A.20	-	-	PHO4
K16_gff_gff3_734	349520.PPE_01894	6.85e-101	293.0	COG1580@1|root,COG1580@2|Bacteria,1VKAQ@1239|Firmicutes,4HQIP@91061|Bacilli,27703@186822|Paenibacillaceae	91061|Bacilli	N	Controls the rotational direction of flagella during chemotaxis	fliL	-	-	ko:K02415	-	-	-	-	ko00000,ko02035	-	-	-	FliL
K16_gff_gff3_735	349520.PPE_02615	1.92e-214	593.0	COG4129@1|root,COG4129@2|Bacteria,1TP2T@1239|Firmicutes,4HAWV@91061|Bacilli,26RBQ@186822|Paenibacillaceae	91061|Bacilli	S	membrane	yqjA	-	-	-	-	-	-	-	-	-	-	-	ArAE_1,ArAE_1_C
K16_gff_gff3_736	349520.PPE_03570	0.0	911.0	COG0826@1|root,COG0826@2|Bacteria,1TPRE@1239|Firmicutes,4HBEG@91061|Bacilli,26QKH@186822|Paenibacillaceae	91061|Bacilli	O	protease	yrrO	-	-	ko:K08303	ko05120,map05120	-	-	-	ko00000,ko00001,ko01000,ko01002	-	-	-	Peptidase_U32,Peptidase_U32_C
K16_gff_gff3_737	349520.PPE_04715	8.33e-199	552.0	COG1175@1|root,COG1175@2|Bacteria,1TUF8@1239|Firmicutes,4HEWC@91061|Bacilli,274SC@186822|Paenibacillaceae	91061|Bacilli	P	ABC transporter permease	amyD7	-	-	ko:K10118	ko02010,map02010	M00196	-	-	ko00000,ko00001,ko00002,ko02000	3.A.1.1.28	-	-	BPD_transp_1
K16_gff_gff3_738	349520.PPE_03180	2.58e-226	624.0	COG1702@1|root,COG1702@2|Bacteria,1TP35@1239|Firmicutes,4HBD5@91061|Bacilli,26QID@186822|Paenibacillaceae	91061|Bacilli	T	Phosphate starvation protein PhoH	phoH	-	-	ko:K06217	-	-	-	-	ko00000	-	-	-	PhoH
K16_gff_gff3_739	349520.PPE_03667	7.3e-155	435.0	COG2003@1|root,COG2003@2|Bacteria,1TQ3K@1239|Firmicutes,4HB1W@91061|Bacilli,26S1K@186822|Paenibacillaceae	91061|Bacilli	E	Belongs to the UPF0758 family	radC	-	-	ko:K03630	-	-	-	-	ko00000	-	-	-	RadC
K16_gff_gff3_740	349520.PPE_03653	8.26e-94	274.0	COG4492@1|root,COG4492@2|Bacteria,1VAJ9@1239|Firmicutes,4HFRC@91061|Bacilli,26XFS@186822|Paenibacillaceae	91061|Bacilli	S	Belongs to the UPF0735 family	pheB	-	5.4.99.5	ko:K06209	ko00400,ko01100,ko01110,ko01130,ko01230,map00400,map01100,map01110,map01130,map01230	M00024,M00025	R01715	RC03116	ko00000,ko00001,ko00002,ko01000	-	-	iYO844.BSU27910	ACT,ACT_4
K16_gff_gff3_741	349520.PPE_04724	1.33e-310	848.0	COG0733@1|root,COG0733@2|Bacteria,1TP6B@1239|Firmicutes,4HAAI@91061|Bacilli,26QHA@186822|Paenibacillaceae	91061|Bacilli	S	Belongs to the sodium neurotransmitter symporter (SNF) (TC 2.A.22) family	-	-	-	ko:K03308	-	-	-	-	ko00000	2.A.22.4,2.A.22.5	-	-	SNF
K16_gff_gff3_742	349520.PPE_03657	3.79e-72	217.0	COG2868@1|root,COG2868@2|Bacteria,1VEQ9@1239|Firmicutes,4HNMV@91061|Bacilli,26Z1I@186822|Paenibacillaceae	91061|Bacilli	J	ribosomal protein	ysxB	-	-	ko:K07584	-	-	-	-	ko00000	-	-	-	Peptidase_Prp
K16_gff_gff3_743	349520.PPE_00183	7.47e-232	637.0	COG0492@1|root,COG0492@2|Bacteria,1TNZS@1239|Firmicutes,4HA4N@91061|Bacilli,26QN5@186822|Paenibacillaceae	91061|Bacilli	C	Belongs to the class-II pyridine nucleotide-disulfide oxidoreductase family	trxB1	-	1.8.1.9	ko:K00384	ko00450,map00450	-	R02016,R03596,R09372	RC00013,RC02518,RC02873	ko00000,ko00001,ko01000	-	-	-	Pyr_redox_2
K16_gff_gff3_744	1087481.AGFX01000011_gene3861	1.51e-66	202.0	COG0607@1|root,COG0607@2|Bacteria,1VES3@1239|Firmicutes,4HNRE@91061|Bacilli,26Z8D@186822|Paenibacillaceae	91061|Bacilli	P	Sulfurtransferase	ytwF	-	-	-	-	-	-	-	-	-	-	-	Rhodanese
K16_gff_gff3_745	349520.PPE_00808	2.72e-235	646.0	COG0598@1|root,COG0598@2|Bacteria,1TPSV@1239|Firmicutes,4HAPC@91061|Bacilli,26QSH@186822|Paenibacillaceae	91061|Bacilli	P	Mediates influx of magnesium ions	corA	GO:0005575,GO:0005623,GO:0005886,GO:0005887,GO:0016020,GO:0016021,GO:0031224,GO:0031226,GO:0044425,GO:0044459,GO:0044464,GO:0071944	-	ko:K03284	-	-	-	-	ko00000,ko02000	1.A.35.1,1.A.35.3	-	iYO844.BSU08000	CorA
K16_gff_gff3_746	1087481.AGFX01000011_gene3812	4.45e-108	313.0	COG1670@1|root,COG1670@2|Bacteria,1V8EU@1239|Firmicutes,4HJPX@91061|Bacilli,26VDI@186822|Paenibacillaceae	91061|Bacilli	J	Acetyltransferases, including N-acetylases of ribosomal proteins	-	-	-	-	-	-	-	-	-	-	-	-	Acetyltransf_3
K16_gff_gff3_747	349520.PPE_00019	2.63e-239	657.0	COG0470@1|root,COG0470@2|Bacteria,1TRVS@1239|Firmicutes,4HA3T@91061|Bacilli,26Q9Y@186822|Paenibacillaceae	91061|Bacilli	L	DNA polymerase III	holB	GO:0006139,GO:0006259,GO:0006260,GO:0006261,GO:0006725,GO:0006807,GO:0008150,GO:0008152,GO:0009058,GO:0009059,GO:0009987,GO:0034641,GO:0034645,GO:0043170,GO:0044237,GO:0044238,GO:0044249,GO:0044260,GO:0046483,GO:0071704,GO:0090304,GO:1901360,GO:1901576	2.7.7.7	ko:K02341	ko00230,ko00240,ko01100,ko03030,ko03430,ko03440,map00230,map00240,map01100,map03030,map03430,map03440	M00260	R00375,R00376,R00377,R00378	RC02795	ko00000,ko00001,ko00002,ko01000,ko03032,ko03400	-	-	-	DNA_pol3_delta2,DNApol3-delta_C
K16_gff_gff3_748	349520.PPE_02897	2.12e-160	450.0	COG1284@1|root,COG1284@2|Bacteria,1V2BR@1239|Firmicutes,4HPV1@91061|Bacilli,26U78@186822|Paenibacillaceae	91061|Bacilli	S	Uncharacterised 5xTM membrane BCR, YitT family COG1284	yitT5	-	-	-	-	-	-	-	-	-	-	-	YitT_membrane
K16_gff_gff3_749	349520.PPE_02844	6.49e-111	320.0	COG1302@1|root,COG1302@2|Bacteria,1VF8P@1239|Firmicutes,4HPV3@91061|Bacilli,26XCB@186822|Paenibacillaceae	91061|Bacilli	S	Protein conserved in bacteria	-	-	-	-	-	-	-	-	-	-	-	-	Asp23
K16_gff_gff3_750	349520.PPE_03169	1.69e-193	537.0	2E87Y@1|root,332M1@2|Bacteria,1VHQ0@1239|Firmicutes,4HNRH@91061|Bacilli,26T8Q@186822|Paenibacillaceae	91061|Bacilli	-	-	-	-	-	-	-	-	-	-	-	-	-	-	-
K16_gff_gff3_751	349520.PPE_04058	7.15e-228	627.0	COG0492@1|root,COG0492@2|Bacteria,1TNZS@1239|Firmicutes,4HA4N@91061|Bacilli,26QN5@186822|Paenibacillaceae	91061|Bacilli	C	Belongs to the class-II pyridine nucleotide-disulfide oxidoreductase family	trxB7	-	1.8.1.9	ko:K00384	ko00450,map00450	-	R02016,R03596,R09372	RC00013,RC02518,RC02873	ko00000,ko00001,ko01000	-	-	-	Pyr_redox_2
K16_gff_gff3_752	349520.PPE_01991	2.85e-71	214.0	29J2A@1|root,305ZS@2|Bacteria,1TYYV@1239|Firmicutes,4I859@91061|Bacilli,26YY0@186822|Paenibacillaceae	91061|Bacilli	-	-	-	-	-	-	-	-	-	-	-	-	-	-	-
K16_gff_gff3_753	1052684.PPM_3153	7.65e-74	222.0	COG1302@1|root,COG1302@2|Bacteria,1V82U@1239|Firmicutes,4HIMU@91061|Bacilli,26XG3@186822|Paenibacillaceae	91061|Bacilli	S	Protein conserved in bacteria	yqhY3	-	-	-	-	-	-	-	-	-	-	-	Asp23
K16_gff_gff3_754	349520.PPE_01736	2.5e-71	214.0	COG0599@1|root,COG0599@2|Bacteria,1V8W7@1239|Firmicutes,4HHDQ@91061|Bacilli,26ZEP@186822|Paenibacillaceae	91061|Bacilli	S	Antioxidant protein with alkyl hydroperoxidase activity. Required for the reduction of the AhpC active site cysteine residues and for the regeneration of the AhpC enzyme activity	yurZ	-	-	-	-	-	-	-	-	-	-	-	CMD
K16_gff_gff3_755	1052684.PPM_3145	2.46e-88	259.0	2BVE1@1|root,32QTV@2|Bacteria,1V8KQ@1239|Firmicutes,4HIPM@91061|Bacilli,26X11@186822|Paenibacillaceae	91061|Bacilli	S	Periplasmic protein	-	-	-	-	-	-	-	-	-	-	-	-	-
K16_gff_gff3_756	349520.PPE_01304	9.12e-167	465.0	COG0515@1|root,COG0515@2|Bacteria,1V5HR@1239|Firmicutes,4HITS@91061|Bacilli,26QPJ@186822|Paenibacillaceae	91061|Bacilli	KLT	serine threonine protein kinase	-	-	-	-	-	-	-	-	-	-	-	-	-
K16_gff_gff3_757	349520.PPE_01407	4.3e-281	769.0	COG0626@1|root,COG0626@2|Bacteria,1TPC7@1239|Firmicutes,4HAFQ@91061|Bacilli,26SIP@186822|Paenibacillaceae	91061|Bacilli	E	Catalyzes the formation of cystathionine from L-cysteine and O-succinyl-L-homoserine	metB	GO:0003674,GO:0003824,GO:0003962,GO:0004123,GO:0016740,GO:0016765,GO:0016829,GO:0016846	2.5.1.48	ko:K01739	ko00270,ko00450,ko00920,ko01100,ko01110,ko01130,ko01230,map00270,map00450,map00920,map01100,map01110,map01130,map01230	M00017	R00999,R01288,R02508,R03217,R03260,R04944,R04945,R04946	RC00020,RC00056,RC00069,RC00420,RC02848,RC02866	ko00000,ko00001,ko00002,ko01000	-	-	-	Cys_Met_Meta_PP
K16_gff_gff3_758	349520.PPE_00625	2.02e-110	318.0	COG0586@1|root,COG0586@2|Bacteria,1U42T@1239|Firmicutes,4HK9R@91061|Bacilli,26WDE@186822|Paenibacillaceae	91061|Bacilli	S	SNARE associated Golgi protein	ybfM1	-	-	-	-	-	-	-	-	-	-	-	SNARE_assoc
K16_gff_gff3_759	1052684.PPM_4135	7.93e-56	173.0	2E7IP@1|root,3320Z@2|Bacteria,1VFQX@1239|Firmicutes,4HQ75@91061|Bacilli,26Z09@186822|Paenibacillaceae	91061|Bacilli	-	-	-	-	-	-	-	-	-	-	-	-	-	-	-
K16_gff_gff3_760	349520.PPE_02017	4.96e-246	675.0	COG0673@1|root,COG0673@2|Bacteria,1TPT5@1239|Firmicutes,4HAPJ@91061|Bacilli,26TP1@186822|Paenibacillaceae	91061|Bacilli	S	Oxidoreductase	-	-	-	-	-	-	-	-	-	-	-	-	GFO_IDH_MocA,GFO_IDH_MocA_C
K16_gff_gff3_761	349520.PPE_00705	6.11e-38	128.0	COG3763@1|root,COG3763@2|Bacteria,1VHQ6@1239|Firmicutes,4HSN6@91061|Bacilli,26ZRR@186822|Paenibacillaceae	91061|Bacilli	S	Uncharacterised protein family (UPF0154)	M1-926	-	-	ko:K09976	-	-	-	-	ko00000	-	-	-	UPF0154
K16_gff_gff3_762	349520.PPE_02566	2.94e-40	133.0	COG4224@1|root,COG4224@2|Bacteria,1TVQ7@1239|Firmicutes,4HR89@91061|Bacilli,26ZT1@186822|Paenibacillaceae	91061|Bacilli	S	UPF0291 protein	-	-	-	-	-	-	-	-	-	-	-	-	DUF896
K16_gff_gff3_763	349520.PPE_02797	3.3e-107	309.0	2F8CI@1|root,340RJ@2|Bacteria,1VXG0@1239|Firmicutes,4HXKE@91061|Bacilli,26WDT@186822|Paenibacillaceae	91061|Bacilli	S	IDEAL domain	-	-	-	-	-	-	-	-	-	-	-	-	IDEAL
K16_gff_gff3_764	349520.PPE_03160	1.26e-115	331.0	29P42@1|root,30A29@2|Bacteria,1V423@1239|Firmicutes,4HH8N@91061|Bacilli,26SNJ@186822|Paenibacillaceae	91061|Bacilli	S	Protein of unknown function (DUF3907)	ypuI	-	-	-	-	-	-	-	-	-	-	-	DUF3907
K16_gff_gff3_765	349520.PPE_02604	1.05e-138	391.0	COG2306@1|root,COG2306@2|Bacteria,1VARK@1239|Firmicutes,4HHJ8@91061|Bacilli,26S4W@186822|Paenibacillaceae	91061|Bacilli	S	Protein of unknown function (DUF402)	-	-	-	ko:K09145	-	-	-	-	ko00000	-	-	-	DUF402
K16_gff_gff3_766	349520.PPE_03518	0.0	1753.0	COG0443@1|root,COG0443@2|Bacteria,1TT0Z@1239|Firmicutes,4HAD2@91061|Bacilli,26VF0@186822|Paenibacillaceae	91061|Bacilli	O	molecular chaperone	-	-	-	-	-	-	-	-	-	-	-	-	-
K16_gff_gff3_767	349520.PPE_04561	2.63e-93	272.0	COG3682@1|root,COG3682@2|Bacteria,1V8I7@1239|Firmicutes,4HJ6A@91061|Bacilli,26XN4@186822|Paenibacillaceae	91061|Bacilli	K	Transcriptional regulator	-	-	-	-	-	-	-	-	-	-	-	-	Penicillinase_R
K16_gff_gff3_768	349520.PPE_01983	1.86e-91	268.0	COG2707@1|root,COG2707@2|Bacteria,1V895@1239|Firmicutes,4HJIQ@91061|Bacilli,26XI5@186822|Paenibacillaceae	91061|Bacilli	S	UPF0756 membrane protein	yeaL	-	-	-	-	-	-	-	-	-	-	-	DUF441
K16_gff_gff3_769	1052684.PPM_3035	6.69e-87	256.0	COG1302@1|root,COG1302@2|Bacteria,1V4IC@1239|Firmicutes,4HJ7T@91061|Bacilli,26XEN@186822|Paenibacillaceae	91061|Bacilli	S	Alkaline-shock protein	yqhY	-	-	-	-	-	-	-	-	-	-	-	Asp23
K16_gff_gff3_770	349520.PPE_01704	3.98e-38	127.0	2EV5F@1|root,33NK8@2|Bacteria,1VN5E@1239|Firmicutes,4HR7X@91061|Bacilli,26ZRS@186822|Paenibacillaceae	91061|Bacilli	-	-	-	-	-	-	-	-	-	-	-	-	-	-	-
K16_gff_gff3_771	349520.PPE_01855	3.28e-146	412.0	COG1272@1|root,COG1272@2|Bacteria,1TSFK@1239|Firmicutes,4HAT2@91061|Bacilli,26S7V@186822|Paenibacillaceae	91061|Bacilli	S	protein, hemolysin III	yplQ	-	-	ko:K11068	-	-	-	-	ko00000,ko02042	-	-	-	HlyIII
K16_gff_gff3_772	1052684.PPM_1589	2.89e-45	146.0	2BX75@1|root,32YCI@2|Bacteria,1VEDY@1239|Firmicutes,4HNHZ@91061|Bacilli,26Z98@186822|Paenibacillaceae	91061|Bacilli	S	spore protein	sasP-1	-	-	ko:K06418	-	-	-	-	ko00000	-	-	-	SASP
K16_gff_gff3_773	349520.PPE_01019	1.04e-43	142.0	2FIN1@1|root,34ADW@2|Bacteria,1VZE3@1239|Firmicutes,4HZCN@91061|Bacilli,26ZR5@186822|Paenibacillaceae	91061|Bacilli	-	-	-	-	-	-	-	-	-	-	-	-	-	-	-
K16_gff_gff3_774	349520.PPE_01859	1.86e-42	139.0	COG1837@1|root,COG1837@2|Bacteria,1VEG7@1239|Firmicutes,4HNX0@91061|Bacilli,26Z1T@186822|Paenibacillaceae	91061|Bacilli	S	Belongs to the UPF0109 family	ylqC	-	-	ko:K06960	-	-	-	-	ko00000	-	-	-	KH_4
K16_gff_gff3_775	985665.HPL003_20200	4.11e-103	299.0	2EBU7@1|root,335TS@2|Bacteria,1VG2F@1239|Firmicutes,4HDW7@91061|Bacilli,26WS4@186822|Paenibacillaceae	91061|Bacilli	-	-	-	-	-	-	-	-	-	-	-	-	-	-	-
K16_gff_gff3_776	349520.PPE_01305	0.0	915.0	COG0281@1|root,COG0281@2|Bacteria,1TPJ3@1239|Firmicutes,4H9WR@91061|Bacilli,26QD2@186822|Paenibacillaceae	91061|Bacilli	C	Malic enzyme	me	-	1.1.1.38	ko:K00027	ko00620,ko01200,ko02020,map00620,map01200,map02020	-	R00214	RC00105	ko00000,ko00001,ko01000	-	-	-	Malic_M,malic
K16_gff_gff3_777	349520.PPE_04014	7.06e-51	161.0	COG2261@1|root,COG2261@2|Bacteria,1VHCP@1239|Firmicutes,4HPF0@91061|Bacilli,26Z88@186822|Paenibacillaceae	91061|Bacilli	S	Transglycosylase associated protein	ydaS	-	-	-	-	-	-	-	-	-	-	-	Transgly_assoc
K16_gff_gff3_778	1052684.PPM_3823	4.74e-54	169.0	COG4472@1|root,COG4472@2|Bacteria,1VAC4@1239|Firmicutes,4HKD0@91061|Bacilli,26YCR@186822|Paenibacillaceae	91061|Bacilli	S	Belongs to the UPF0297 family	yrzL	-	-	-	-	-	-	-	-	-	-	-	DUF965
K16_gff_gff3_779	1052684.PPM_1081	0.0	957.0	COG0232@1|root,COG0232@2|Bacteria,1TPEI@1239|Firmicutes,4HA6J@91061|Bacilli,26QC9@186822|Paenibacillaceae	91061|Bacilli	F	dGTP triphosphohydrolase	dgtH	-	3.1.5.1	ko:K01129	ko00230,map00230	-	R01856	RC00017	ko00000,ko00001,ko01000	-	-	-	HD,HD_assoc
K16_gff_gff3_780	349520.PPE_01705	1.42e-181	506.0	COG1284@1|root,COG1284@2|Bacteria,1TRBT@1239|Firmicutes,4HBPR@91061|Bacilli,26RNS@186822|Paenibacillaceae	91061|Bacilli	S	Uncharacterized protein conserved in bacteria (DUF2179)	yitT3	-	-	-	-	-	-	-	-	-	-	-	DUF2179,YitT_membrane
K16_gff_gff3_781	349520.PPE_01681	1.06e-150	424.0	COG4122@1|root,COG4122@2|Bacteria,1V4A3@1239|Firmicutes,4HGWV@91061|Bacilli,26SUU@186822|Paenibacillaceae	91061|Bacilli	S	O-methyltransferase	mdmC3	-	-	-	-	-	-	-	-	-	-	-	Methyltransf_3
K16_gff_gff3_782	349520.PPE_02650	0.0	1126.0	COG1132@1|root,COG1132@2|Bacteria,1TP0B@1239|Firmicutes,4HA3S@91061|Bacilli,26QA9@186822|Paenibacillaceae	91061|Bacilli	V	ABC transporter, ATP-binding protein	yknU	GO:0003674,GO:0003824,GO:0005215,GO:0005319,GO:0006810,GO:0006869,GO:0008150,GO:0010876,GO:0015399,GO:0015405,GO:0016462,GO:0016787,GO:0016817,GO:0016818,GO:0016887,GO:0017111,GO:0022804,GO:0022857,GO:0033036,GO:0034040,GO:0042623,GO:0042626,GO:0043492,GO:0051179,GO:0051234,GO:0055085,GO:0071702	-	ko:K06147,ko:K11085	ko02010,map02010	-	-	-	ko00000,ko00001,ko01000,ko02000	3.A.1.106,3.A.1.109,3.A.1.21	-	-	ABC_membrane,ABC_tran
K16_gff_gff3_783	349520.PPE_03781	0.0	907.0	COG0026@1|root,COG0026@2|Bacteria,1UJMK@1239|Firmicutes,4ITBV@91061|Bacilli,26TIR@186822|Paenibacillaceae	91061|Bacilli	F	Involved in the de novo purine biosynthesis. Catalyzes the transfer of formate to 5-phospho-ribosyl-glycinamide (GAR), producing 5-phospho-ribosyl-N-formylglycinamide (FGAR). Formate is provided by PurU via hydrolysis of 10-formyl-tetrahydrofolate	-	-	-	-	-	-	-	-	-	-	-	-	ATP-grasp,ATP-grasp_3
K16_gff_gff3_784	349520.PPE_01952	1.97e-314	855.0	COG0612@1|root,COG0612@2|Bacteria,1TP5I@1239|Firmicutes,4H9YG@91061|Bacilli,26TIB@186822|Paenibacillaceae	91061|Bacilli	S	zinc protease	ymfH	-	-	-	-	-	-	-	-	-	-	-	Peptidase_M16,Peptidase_M16_C
K16_gff_gff3_785	886882.PPSC2_c3012	1.25e-105	305.0	COG0716@1|root,COG0716@2|Bacteria,1V7AG@1239|Firmicutes,4HMJF@91061|Bacilli,26Y4M@186822|Paenibacillaceae	91061|Bacilli	C	flavodoxin binds one FMN molecule, which serves as a redox-active prosthetic group	fld	-	-	ko:K03839	-	-	-	-	ko00000	-	-	-	Flavodoxin_1
K16_gff_gff3_786	349520.PPE_04538	1.08e-100	292.0	COG2002@1|root,COG2002@2|Bacteria,1VVY7@1239|Firmicutes,4HWU7@91061|Bacilli,26X0C@186822|Paenibacillaceae	91061|Bacilli	K	Regulators of stationary sporulation gene expression	abrB7	-	-	ko:K06284	-	-	-	-	ko00000,ko03000	-	-	-	HTH_24,MazE_antitoxin,Sigma70_r4
K16_gff_gff3_787	1052684.PPM_1723	2.63e-55	172.0	COG1141@1|root,COG1141@2|Bacteria,1VAC2@1239|Firmicutes,4HKG7@91061|Bacilli,26YZH@186822|Paenibacillaceae	91061|Bacilli	C	Ferredoxin	fer	-	-	ko:K05337	-	-	-	-	ko00000	-	-	-	Fer4_13
K16_gff_gff3_788	349520.PPE_01092	0.0	934.0	28IGV@1|root,2Z8I6@2|Bacteria,1TP1Y@1239|Firmicutes,4HFJP@91061|Bacilli,26SP2@186822|Paenibacillaceae	91061|Bacilli	S	Phage tail sheath C-terminal domain	xkdK3	-	-	-	-	-	-	-	-	-	-	-	Phage_sheath_1,Phage_sheath_1C,Phage_sheath_1N
K16_gff_gff3_789	349520.PPE_00334	1.1e-124	355.0	COG1846@1|root,COG1846@2|Bacteria,1TVJ3@1239|Firmicutes,4I35H@91061|Bacilli,26UWY@186822|Paenibacillaceae	91061|Bacilli	K	Winged helix DNA-binding domain	papX1	-	-	-	-	-	-	-	-	-	-	-	MarR
K16_gff_gff3_790	349520.PPE_00377	4.12e-312	851.0	COG1653@1|root,COG1653@2|Bacteria,1V0BA@1239|Firmicutes,4HKWN@91061|Bacilli,274JT@186822|Paenibacillaceae	91061|Bacilli	G	ABC transporter substrate-binding protein	yurO1	-	-	ko:K10117	ko02010,map02010	M00196	-	-	ko00000,ko00001,ko00002,ko02000	3.A.1.1.28	-	-	SBP_bac_1
K16_gff_gff3_791	349520.PPE_04440	0.0	1261.0	2DBE5@1|root,2Z8QQ@2|Bacteria,1TPFD@1239|Firmicutes,4HB13@91061|Bacilli,26QJ6@186822|Paenibacillaceae	91061|Bacilli	S	Psort location CytoplasmicMembrane, score 10.00	-	-	-	-	-	-	-	-	-	-	-	-	-
K16_gff_gff3_792	1052684.PPM_0044	1.86e-56	176.0	COG1188@1|root,COG1188@2|Bacteria,1VEI5@1239|Firmicutes,4HKJJ@91061|Bacilli,26Y5Q@186822|Paenibacillaceae	91061|Bacilli	J	Ribosome-associated heat shock protein implicated in the recycling of the 50S subunit (S4 paralog)	yabO	-	-	-	-	-	-	-	-	-	-	-	S4
K16_gff_gff3_793	349520.PPE_01982	1.31e-118	339.0	2C86U@1|root,310SJ@2|Bacteria,1V45B@1239|Firmicutes,4HICI@91061|Bacilli,26RVX@186822|Paenibacillaceae	91061|Bacilli	S	ADP-heptose synthase	-	-	-	-	-	-	-	-	-	-	-	-	-
K16_gff_gff3_794	349520.PPE_03681	8.75e-180	502.0	COG0755@1|root,COG0755@2|Bacteria,1U8IP@1239|Firmicutes,4HD6H@91061|Bacilli,26U80@186822|Paenibacillaceae	91061|Bacilli	O	ABC-type transport system involved in cytochrome c biogenesis, permease component	hemX	GO:0005575,GO:0005623,GO:0005886,GO:0006810,GO:0008150,GO:0008152,GO:0015886,GO:0016020,GO:0044464,GO:0051179,GO:0051181,GO:0051234,GO:0055114,GO:0071702,GO:0071705,GO:0071944,GO:1901678	-	ko:K02497	-	-	-	-	ko00000	-	-	-	Cytochrom_C_asm
K16_gff_gff3_795	349520.PPE_04031	0.0	1079.0	COG0488@1|root,COG0488@2|Bacteria,1TPW0@1239|Firmicutes,4HATH@91061|Bacilli,26R94@186822|Paenibacillaceae	91061|Bacilli	S	ABC transporter, ATP-binding protein	ykpA	-	-	-	-	-	-	-	-	-	-	-	ABC_tran,ABC_tran_Xtn
K16_gff_gff3_796	349520.PPE_03884	3.18e-237	652.0	COG0492@1|root,COG0492@2|Bacteria,1TRPN@1239|Firmicutes,4H9V7@91061|Bacilli,26TAW@186822|Paenibacillaceae	91061|Bacilli	C	Ferredoxin--NADP reductase	trxB5	-	1.18.1.2,1.19.1.1	ko:K21567	-	-	-	-	ko00000,ko01000	-	-	-	Pyr_redox_2
K16_gff_gff3_797	349520.PPE_01039	1.23e-50	160.0	2EFXV@1|root,339Q3@2|Bacteria,1VNHT@1239|Firmicutes,4I26M@91061|Bacilli,2705Y@186822|Paenibacillaceae	91061|Bacilli	S	Nitrile hydratase	-	-	-	-	-	-	-	-	-	-	-	-	NHase_alpha
K16_gff_gff3_798	349520.PPE_01015	4.66e-229	629.0	COG1468@1|root,COG1468@2|Bacteria,1V12G@1239|Firmicutes,4HASI@91061|Bacilli,26R51@186822|Paenibacillaceae	91061|Bacilli	L	PD-(D/E)XK nuclease superfamily	-	-	-	-	-	-	-	-	-	-	-	-	PDDEXK_1
K16_gff_gff3_799	349520.PPE_02765	1.37e-53	168.0	2E36V@1|root,32Y6J@2|Bacteria,1VFDU@1239|Firmicutes,4HPFV@91061|Bacilli,26Z0G@186822|Paenibacillaceae	91061|Bacilli	S	Stage VI sporulation protein F	-	-	-	-	-	-	-	-	-	-	-	-	SpoVIF
K16_gff_gff3_800	349520.PPE_03396	6.05e-189	524.0	28IDM@1|root,2Z8FV@2|Bacteria,1V3W9@1239|Firmicutes,4HUAB@91061|Bacilli,26S7F@186822|Paenibacillaceae	91061|Bacilli	-	-	-	-	-	-	-	-	-	-	-	-	-	-	-
K16_gff_gff3_801	349520.PPE_02934	1.27e-54	171.0	COG4471@1|root,COG4471@2|Bacteria,1VF52@1239|Firmicutes,4HNTH@91061|Bacilli,26YYZ@186822|Paenibacillaceae	91061|Bacilli	S	Protein conserved in bacteria	ylbG	-	-	-	-	-	-	-	-	-	-	-	DUF2129
K16_gff_gff3_802	1052684.PPM_4222	6.27e-45	145.0	COG4840@1|root,COG4840@2|Bacteria,1VEYR@1239|Firmicutes,4HNKK@91061|Bacilli,26ZRK@186822|Paenibacillaceae	91061|Bacilli	S	Protein of unknown function (DUF1128)	yfkK	-	-	-	-	-	-	-	-	-	-	-	DUF1128
K16_gff_gff3_803	349520.PPE_01762	1.18e-189	528.0	COG0395@1|root,COG0395@2|Bacteria,1UVEJ@1239|Firmicutes,4HESG@91061|Bacilli,26SJ4@186822|Paenibacillaceae	91061|Bacilli	P	ABC-type sugar transport system, permease component	ugpE3	-	-	ko:K02026	-	M00207	-	-	ko00000,ko00002,ko02000	3.A.1.1	-	-	BPD_transp_1
K16_gff_gff3_804	985665.HPL003_18210	3.64e-108	313.0	COG3190@1|root,COG3190@2|Bacteria,1VGFI@1239|Firmicutes,4HJJQ@91061|Bacilli,2759H@186822|Paenibacillaceae	91061|Bacilli	N	Flagellar biosynthesis protein, FliO	fliZ	-	-	ko:K02418	ko02040,map02040	-	-	-	ko00000,ko00001,ko02035,ko02044	3.A.6.2	-	-	FliO
K16_gff_gff3_805	349520.PPE_00950	4.95e-248	682.0	COG3853@1|root,COG3853@2|Bacteria,1V0WJ@1239|Firmicutes,4HDEB@91061|Bacilli,26SCX@186822|Paenibacillaceae	91061|Bacilli	P	protein involved in tellurite resistance	telA	-	-	-	-	-	-	-	-	-	-	-	TelA
K16_gff_gff3_806	349520.PPE_01445	1.4e-281	769.0	COG2718@1|root,COG2718@2|Bacteria,1TQIN@1239|Firmicutes,4HBIH@91061|Bacilli,26RYR@186822|Paenibacillaceae	91061|Bacilli	S	Belongs to the UPF0229 family	yhbH	-	-	ko:K09786	-	-	-	-	ko00000	-	-	-	DUF444
K16_gff_gff3_807	349520.PPE_01541	1.65e-301	823.0	COG0719@1|root,COG0719@2|Bacteria,1TRT0@1239|Firmicutes,4HB6W@91061|Bacilli,26R5P@186822|Paenibacillaceae	91061|Bacilli	O	Fe-S cluster assembly	sufD	-	-	ko:K07033,ko:K09015	-	-	-	-	ko00000	-	-	-	UPF0051
K16_gff_gff3_808	349520.PPE_01417	0.0	982.0	COG0265@1|root,COG0265@2|Bacteria,1TRM8@1239|Firmicutes,4HCB3@91061|Bacilli,26Q8Y@186822|Paenibacillaceae	91061|Bacilli	O	Trypsin-like serine proteases, typically periplasmic, contain C-terminal PDZ domain	htrA	-	-	-	-	-	-	-	-	-	-	-	PDZ_2,Trypsin_2
K16_gff_gff3_809	1052684.PPM_0005	5.04e-50	159.0	2E36Q@1|root,32Y6E@2|Bacteria,1VEZV@1239|Firmicutes,4HRJ3@91061|Bacilli,26ZAZ@186822|Paenibacillaceae	91061|Bacilli	S	Domain of unknown function (DUF370)	yqbO1	-	-	-	-	-	-	-	-	-	-	-	DUF370
K16_gff_gff3_810	349520.PPE_04093	3.04e-231	636.0	COG1216@1|root,COG1216@2|Bacteria,1VN0V@1239|Firmicutes,4HW02@91061|Bacilli,26UX4@186822|Paenibacillaceae	91061|Bacilli	S	Glycosyl transferase family 2	galnAc-T11	-	-	-	-	-	-	-	-	-	-	-	Glycos_transf_2
K16_gff_gff3_811	1087481.AGFX01000041_gene580	1.48e-212	587.0	COG0583@1|root,COG0583@2|Bacteria,1TRVX@1239|Firmicutes,4HA1X@91061|Bacilli,26SIY@186822|Paenibacillaceae	91061|Bacilli	K	Transcriptional regulator	gltC	-	-	ko:K09681	-	-	-	-	ko00000,ko03000	-	-	-	HTH_1,LysR_substrate
K16_gff_gff3_812	349520.PPE_02085	3.91e-218	603.0	COG0601@1|root,COG0601@2|Bacteria,1TP1S@1239|Firmicutes,4HATR@91061|Bacilli,26T83@186822|Paenibacillaceae	91061|Bacilli	P	ABC-type dipeptide oligopeptide nickel transport systems, permease components	oppB5	-	-	ko:K02033	ko02024,map02024	M00239	-	-	ko00000,ko00001,ko00002,ko02000	3.A.1.5	-	-	BPD_transp_1
K16_gff_gff3_813	349520.PPE_04581	2.78e-99	288.0	COG2002@1|root,COG2002@2|Bacteria,1TYHN@1239|Firmicutes,4I7N1@91061|Bacilli,26X2Y@186822|Paenibacillaceae	91061|Bacilli	K	Regulators of stationary sporulation gene expression	abrB11	-	-	ko:K06284	-	-	-	-	ko00000,ko03000	-	-	-	MazE_antitoxin
K16_gff_gff3_814	349520.PPE_04298	6.85e-173	483.0	COG0566@1|root,COG0566@2|Bacteria,1TP9G@1239|Firmicutes,4HBBI@91061|Bacilli,26RQZ@186822|Paenibacillaceae	91061|Bacilli	J	Belongs to the class IV-like SAM-binding methyltransferase superfamily. RNA methyltransferase TrmH family	trmH	GO:0000154,GO:0000451,GO:0000453,GO:0001510,GO:0003674,GO:0003824,GO:0005575,GO:0005622,GO:0005623,GO:0005737,GO:0005829,GO:0006139,GO:0006364,GO:0006396,GO:0006725,GO:0006807,GO:0008150,GO:0008152,GO:0008168,GO:0008171,GO:0008173,GO:0008649,GO:0008757,GO:0009451,GO:0009987,GO:0010467,GO:0016070,GO:0016072,GO:0016435,GO:0016740,GO:0016741,GO:0022613,GO:0031167,GO:0032259,GO:0034470,GO:0034641,GO:…	2.1.1.185	ko:K03218	-	-	-	-	ko00000,ko01000,ko03009	-	-	-	SpoU_methylase,SpoU_sub_bind
K16_gff_gff3_815	349520.PPE_01089	2.59e-110	317.0	2E0GP@1|root,32W2M@2|Bacteria,1VE4G@1239|Firmicutes,4HMDK@91061|Bacilli,26XR9@186822|Paenibacillaceae	91061|Bacilli	S	Transcriptional regulator	arpU1	-	-	-	-	-	-	-	-	-	-	-	-
K16_gff_gff3_816	1087481.AGFX01000030_gene278	2.82e-55	172.0	29J2R@1|root,30607@2|Bacteria,1TYZ6@1239|Firmicutes,4I85G@91061|Bacilli,26YYG@186822|Paenibacillaceae	91061|Bacilli	-	-	-	-	-	-	-	-	-	-	-	-	-	-	-
K16_gff_gff3_817	985665.HPL003_01545	1.2e-86	257.0	COG2839@1|root,COG2839@2|Bacteria,1V5DQ@1239|Firmicutes,4HHFQ@91061|Bacilli,26XE9@186822|Paenibacillaceae	91061|Bacilli	S	Protein of unknown function (DUF456)	yqgC	-	-	ko:K09793	-	-	-	-	ko00000	-	-	-	DUF456
K16_gff_gff3_818	349520.PPE_03494	6.29e-36	123.0	COG2261@1|root,COG2261@2|Bacteria,1VENK@1239|Firmicutes,4HNKV@91061|Bacilli,26YXU@186822|Paenibacillaceae	91061|Bacilli	S	membrane	ydaS	-	-	-	-	-	-	-	-	-	-	-	Transgly_assoc
K16_gff_gff3_819	349520.PPE_01746	4.71e-200	554.0	COG1396@1|root,COG1396@2|Bacteria,1TSJ6@1239|Firmicutes,4HC63@91061|Bacilli,26T0H@186822|Paenibacillaceae	91061|Bacilli	K	DNA-binding protein	-	-	-	-	-	-	-	-	-	-	-	-	HTH_31
K16_gff_gff3_820	349520.PPE_01911	1.46e-90	265.0	2CJZZ@1|root,33AV1@2|Bacteria,1VMRH@1239|Firmicutes,4HRES@91061|Bacilli,26ZWM@186822|Paenibacillaceae	91061|Bacilli	-	-	-	-	-	-	-	-	-	-	-	-	-	-	-
K16_gff_gff3_821	349520.PPE_04760	3.59e-285	782.0	COG2233@1|root,COG2233@2|Bacteria,1TNZZ@1239|Firmicutes,4HBAM@91061|Bacilli,26S7R@186822|Paenibacillaceae	91061|Bacilli	F	xanthine permease	pbuX	-	-	ko:K16169	-	-	-	-	ko00000,ko02000	2.A.40.3.1	-	-	Xan_ur_permease
K16_gff_gff3_822	349520.PPE_03796	1.08e-156	441.0	COG1277@1|root,COG1277@2|Bacteria,1UZXS@1239|Firmicutes,4HQHZ@91061|Bacilli,26T1X@186822|Paenibacillaceae	91061|Bacilli	S	ABC-type transport system involved in multi-copper enzyme maturation, permease component	gldF	-	-	ko:K01992	-	M00254	-	-	ko00000,ko00002,ko02000	3.A.1	-	-	ABC2_membrane,ABC2_membrane_2,ABC2_membrane_3
K16_gff_gff3_823	349520.PPE_03159	3.46e-51	161.0	2EAS4@1|root,334U7@2|Bacteria,1VG99@1239|Firmicutes,4HQI1@91061|Bacilli,26ZSS@186822|Paenibacillaceae	91061|Bacilli	S	Domain of Unknown Function (DUF1540)	-	-	-	-	-	-	-	-	-	-	-	-	DUF1540
K16_gff_gff3_824	349520.PPE_00627	4.08e-198	553.0	COG0628@1|root,COG0628@2|Bacteria,1TSBK@1239|Firmicutes,4HBYJ@91061|Bacilli,26QB0@186822|Paenibacillaceae	91061|Bacilli	S	AI-2E family transporter	ydbI	GO:0003674,GO:0005215,GO:0005575,GO:0005623,GO:0005886,GO:0005887,GO:0006810,GO:0008150,GO:0016020,GO:0016021,GO:0031224,GO:0031226,GO:0044425,GO:0044459,GO:0044464,GO:0051179,GO:0051234,GO:0055085,GO:0071944	-	-	-	-	-	-	-	-	-	-	AI-2E_transport
K16_gff_gff3_825	349520.PPE_03836	1.02e-59	184.0	2FBIS@1|root,343Q0@2|Bacteria,1VZD3@1239|Firmicutes,4HYKZ@91061|Bacilli,26ZSD@186822|Paenibacillaceae	91061|Bacilli	S	nucleoside-diphosphate sugar epimerase	-	-	-	-	-	-	-	-	-	-	-	-	-
K16_gff_gff3_826	349520.PPE_03520	0.0	871.0	28ISJ@1|root,2Z8RQ@2|Bacteria,1TRGC@1239|Firmicutes,4HCI2@91061|Bacilli,26QMZ@186822|Paenibacillaceae	91061|Bacilli	S	Psort location Cytoplasmic, score	-	-	-	-	-	-	-	-	-	-	-	-	-
K16_gff_gff3_827	349520.PPE_03503	1.31e-245	674.0	COG2207@1|root,COG4936@1|root,COG2207@2|Bacteria,COG4936@2|Bacteria,1UYHN@1239|Firmicutes,4HBU3@91061|Bacilli,26S6G@186822|Paenibacillaceae	91061|Bacilli	K	Chemotaxis protein CheY	pocR3	-	-	-	-	-	-	-	-	-	-	-	HTH_18,HTH_AraC,PocR
K16_gff_gff3_828	349520.PPE_02504	2.35e-86	254.0	COG3766@1|root,COG3766@2|Bacteria,1V5FI@1239|Firmicutes,4HI2M@91061|Bacilli,26XVP@186822|Paenibacillaceae	91061|Bacilli	S	Domain of Unknown Function (DUF350)	yjfL	-	-	-	-	-	-	-	-	-	-	-	DUF350
K16_gff_gff3_829	349520.PPE_01843	1.85e-119	341.0	COG1399@1|root,COG1399@2|Bacteria,1VEXU@1239|Firmicutes,4HM44@91061|Bacilli,26UF3@186822|Paenibacillaceae	91061|Bacilli	S	metal-binding, possibly nucleic acid-binding protein	-	-	-	ko:K07040	-	-	-	-	ko00000	-	-	-	DUF177
K16_gff_gff3_830	349520.PPE_03161	0.0	1240.0	COG1404@1|root,COG1404@2|Bacteria,1TQ2M@1239|Firmicutes,4HB7D@91061|Bacilli,26R7Y@186822|Paenibacillaceae	91061|Bacilli	O	Belongs to the peptidase S8 family	apr	-	-	-	-	-	-	-	-	-	-	-	Peptidase_S8
K16_gff_gff3_831	349520.PPE_00802	2.25e-120	343.0	COG2259@1|root,COG2259@2|Bacteria,1V4ER@1239|Firmicutes,4HGZN@91061|Bacilli,26XV8@186822|Paenibacillaceae	91061|Bacilli	S	DoxX	M1-1022	-	1.8.5.2	ko:K16937	ko00920,ko01120,map00920,map01120	-	R07177	-	ko00000,ko00001,ko01000	3.D.4.9	-	-	DoxX
K16_gff_gff3_832	349520.PPE_02459	5.7e-301	822.0	COG1253@1|root,COG1253@2|Bacteria,1TPN0@1239|Firmicutes,4H9SB@91061|Bacilli,26QIQ@186822|Paenibacillaceae	91061|Bacilli	S	Hemolysins and related proteins containing CBS domains	corC3	-	-	-	-	-	-	-	-	-	-	-	CBS,CorC_HlyC,DUF21
K16_gff_gff3_833	349520.PPE_00733	3.53e-183	510.0	COG4587@1|root,COG4587@2|Bacteria,1TSAN@1239|Firmicutes,4HBVU@91061|Bacilli,26TCG@186822|Paenibacillaceae	91061|Bacilli	S	ABC transporter permease	M1-956	-	-	ko:K01992	-	M00254	-	-	ko00000,ko00002,ko02000	3.A.1	-	-	ABC2_membrane_6
K16_gff_gff3_834	349520.PPE_02613	3.91e-213	588.0	COG0583@1|root,COG0583@2|Bacteria,1TRYW@1239|Firmicutes,4H9T5@91061|Bacilli,26S96@186822|Paenibacillaceae	91061|Bacilli	K	Transcriptional regulator	ywqM	-	-	-	-	-	-	-	-	-	-	-	HTH_1,LysR_substrate
K16_gff_gff3_835	349520.PPE_03778	8.36e-231	636.0	COG4586@1|root,COG4586@2|Bacteria,1TP1N@1239|Firmicutes,4HEB4@91061|Bacilli,26Q9J@186822|Paenibacillaceae	91061|Bacilli	S	ABC transporter	-	-	-	ko:K01990	-	M00254	-	-	ko00000,ko00002,ko02000	3.A.1	-	-	ABC_tran
K16_gff_gff3_836	349520.PPE_00642	7.75e-296	808.0	COG1653@1|root,COG1653@2|Bacteria,1U2P7@1239|Firmicutes,4HCY4@91061|Bacilli,26T3M@186822|Paenibacillaceae	91061|Bacilli	G	Sugar ABC transporter substrate-binding protein	msmE3	-	-	ko:K10117	ko02010,map02010	M00196	-	-	ko00000,ko00001,ko00002,ko02000	3.A.1.1.28	-	-	SBP_bac_1,SBP_bac_8
K16_gff_gff3_837	349520.PPE_03537	0.0	1016.0	COG1132@1|root,COG1132@2|Bacteria,1UHQP@1239|Firmicutes,4HC57@91061|Bacilli,26QFP@186822|Paenibacillaceae	91061|Bacilli	V	ABC transporter, ATP-binding protein	msbA9	-	-	ko:K06148	-	-	-	-	ko00000,ko02000	3.A.1	-	-	ABC_membrane,ABC_tran
K16_gff_gff3_838	349520.PPE_04362	3.85e-88	258.0	29IVC@1|root,305SQ@2|Bacteria,1TYKT@1239|Firmicutes,4I7R8@91061|Bacilli,26X80@186822|Paenibacillaceae	91061|Bacilli	-	-	-	-	-	-	-	-	-	-	-	-	-	-	-
K16_gff_gff3_839	349520.PPE_02114	0.0	1559.0	2DBNZ@1|root,2ZA6K@2|Bacteria,1TSWN@1239|Firmicutes,4HB72@91061|Bacilli,26QPK@186822|Paenibacillaceae	91061|Bacilli	S	Transcription initiation factor TFIID	-	-	-	-	-	-	-	-	-	-	-	-	-
K16_gff_gff3_840	349520.PPE_02034	3.04e-28	101.0	28Y13@1|root,2ZJWQ@2|Bacteria,1W6TN@1239|Firmicutes,4I1KX@91061|Bacilli,270WN@186822|Paenibacillaceae	91061|Bacilli	-	-	-	-	-	-	-	-	-	-	-	-	-	-	-
K16_gff_gff3_841	349520.PPE_02138	6.08e-73	219.0	2DQHI@1|root,336W6@2|Bacteria,1VM8Z@1239|Firmicutes,4HQJC@91061|Bacilli,26ZQV@186822|Paenibacillaceae	91061|Bacilli	S	YolD-like protein	yqiX	-	-	-	-	-	-	-	-	-	-	-	YolD
K16_gff_gff3_842	349520.PPE_00518	0.0	874.0	COG1653@1|root,COG1653@2|Bacteria,1TQHT@1239|Firmicutes,4HAH2@91061|Bacilli,26QDJ@186822|Paenibacillaceae	91061|Bacilli	G	ABC transporter substrate-binding protein	msmE1	-	-	ko:K10117	ko02010,map02010	M00196	-	-	ko00000,ko00001,ko00002,ko02000	3.A.1.1.28	-	-	SBP_bac_8
K16_gff_gff3_843	349520.PPE_04111	0.0	1137.0	COG1164@1|root,COG1164@2|Bacteria,1TPV4@1239|Firmicutes,4HAJJ@91061|Bacilli,26T8G@186822|Paenibacillaceae	91061|Bacilli	E	oligoendopeptidase F	pepF	-	-	-	-	-	-	-	-	-	-	-	Peptidase_M3
K16_gff_gff3_844	349520.PPE_00933	1.9e-185	515.0	COG0561@1|root,COG0561@2|Bacteria,1TSZZ@1239|Firmicutes,4HB54@91061|Bacilli,26Q9U@186822|Paenibacillaceae	91061|Bacilli	S	PFAM Haloacid dehalogenase domain protein hydrolase type 3	ykrA	-	-	-	-	-	-	-	-	-	-	-	Hydrolase_3,S6PP
K16_gff_gff3_845	349520.PPE_00339	2.73e-206	571.0	COG1175@1|root,COG1175@2|Bacteria,1TPMR@1239|Firmicutes,4HC76@91061|Bacilli,26QZB@186822|Paenibacillaceae	91061|Bacilli	P	ABC-type sugar transport systems, permease components	lacF5	-	-	ko:K17245	ko02010,map02010	M00601	-	-	ko00000,ko00001,ko00002,ko02000	3.A.1.1.40	-	-	BPD_transp_1
K16_gff_gff3_846	349520.PPE_04030	1.1e-32	113.0	2EGW2@1|root,33ANA@2|Bacteria,1VKXI@1239|Firmicutes,4HRBX@91061|Bacilli,27071@186822|Paenibacillaceae	91061|Bacilli	-	-	-	-	-	-	-	-	-	-	-	-	-	-	-
K16_gff_gff3_847	349520.PPE_03523	1.2e-128	365.0	COG1716@1|root,COG1716@2|Bacteria,1UZ57@1239|Firmicutes,4HEVP@91061|Bacilli,26UI0@186822|Paenibacillaceae	91061|Bacilli	T	FHA domain	-	-	-	-	-	-	-	-	-	-	-	-	FHA
K16_gff_gff3_848	349520.PPE_02029	1.54e-214	592.0	COG1023@1|root,COG1023@2|Bacteria,1UHN4@1239|Firmicutes,4IS44@91061|Bacilli,26SHR@186822|Paenibacillaceae	91061|Bacilli	G	in Methylobacillus flagellatus this gene is essential for NAD -dependent oxidation of 6-phosphogluconate	gnd1	-	1.1.1.343,1.1.1.44	ko:K00033	ko00030,ko00480,ko01100,ko01110,ko01120,ko01130,ko01200,map00030,map00480,map01100,map01110,map01120,map01130,map01200	M00004,M00006	R01528,R10221	RC00001,RC00539	ko00000,ko00001,ko00002,ko01000	-	-	-	6PGD,NAD_binding_2
K16_gff_gff3_849	349520.PPE_03874	0.0	1107.0	COG1266@1|root,COG1266@2|Bacteria,1U9KZ@1239|Firmicutes,4HBHK@91061|Bacilli,26QV2@186822|Paenibacillaceae	91061|Bacilli	S	CAAX protease self-immunity	skfD	-	-	-	-	-	-	-	-	-	-	-	Abi
K16_gff_gff3_850	349520.PPE_03879	4.7e-190	527.0	COG3253@1|root,COG3253@2|Bacteria,1TQB2@1239|Firmicutes,4H9YI@91061|Bacilli,26SK3@186822|Paenibacillaceae	91061|Bacilli	S	peroxidase	ywfI	-	-	ko:K00435	ko00860,ko01100,ko01110,map00860,map01100,map01110	-	R11522	RC00884	ko00000,ko00001,ko01000	-	-	-	Chlor_dismutase
K16_gff_gff3_851	349520.PPE_04923	1.59e-195	545.0	COG4241@1|root,COG4241@2|Bacteria,1UZYE@1239|Firmicutes,4HAFH@91061|Bacilli,26SF7@186822|Paenibacillaceae	91061|Bacilli	S	membrane	yybS	-	-	-	-	-	-	-	-	-	-	-	DUF2232
K16_gff_gff3_852	349520.PPE_04094	2.68e-223	615.0	COG1216@1|root,COG1216@2|Bacteria,1UIHI@1239|Firmicutes,4ISHY@91061|Bacilli,26RKK@186822|Paenibacillaceae	91061|Bacilli	S	Glycosyl transferase	-	-	-	-	-	-	-	-	-	-	-	-	Glyco_tranf_2_3,Glycos_transf_2
K16_gff_gff3_853	349520.PPE_04913	6.64e-183	508.0	COG4853@1|root,COG4853@2|Bacteria,1V1FW@1239|Firmicutes,4HFWZ@91061|Bacilli,26S42@186822|Paenibacillaceae	91061|Bacilli	S	YycH protein	yycI	-	-	-	-	-	-	-	-	-	-	-	YycI
K16_gff_gff3_854	349520.PPE_00025	1.13e-309	843.0	COG1078@1|root,COG1078@2|Bacteria,1TPVB@1239|Firmicutes,4HAX8@91061|Bacilli,26QV5@186822|Paenibacillaceae	91061|Bacilli	S	HD superfamily	ywfO	GO:0003674,GO:0003824,GO:0006139,GO:0006163,GO:0006195,GO:0006203,GO:0006725,GO:0006753,GO:0006793,GO:0006796,GO:0006807,GO:0008150,GO:0008152,GO:0008832,GO:0009056,GO:0009058,GO:0009117,GO:0009141,GO:0009143,GO:0009144,GO:0009146,GO:0009151,GO:0009155,GO:0009166,GO:0009200,GO:0009204,GO:0009215,GO:0009217,GO:0009262,GO:0009264,GO:0009394,GO:0009987,GO:0016787,GO:0016788,GO:0016793,GO:0018130,GO:…	-	ko:K06885	-	-	-	-	ko00000	-	-	-	HD
K16_gff_gff3_855	349520.PPE_03558	9.92e-240	659.0	COG0667@1|root,COG0667@2|Bacteria,1TRS0@1239|Firmicutes,4HAZ2@91061|Bacilli,26S6B@186822|Paenibacillaceae	91061|Bacilli	C	L-glyceraldehyde 3-phosphate reductase	yghZ	-	-	ko:K19265	-	-	-	-	ko00000,ko01000	-	-	-	Aldo_ket_red
K16_gff_gff3_856	349520.PPE_01726	5.28e-125	355.0	COG0526@1|root,COG0526@2|Bacteria,1V3YC@1239|Firmicutes,4HJ8N@91061|Bacilli,26XN2@186822|Paenibacillaceae	91061|Bacilli	CO	Thioredoxin	bdbA	-	-	-	-	-	-	-	-	-	-	-	Thioredoxin
K16_gff_gff3_857	886882.PPSC2_c4107	1.66e-26	97.4	29JCW@1|root,306AC@2|Bacteria,1TZFW@1239|Firmicutes,4I8Q5@91061|Bacilli,270AJ@186822|Paenibacillaceae	91061|Bacilli	-	-	-	-	-	-	-	-	-	-	-	-	-	-	-
K16_gff_gff3_858	349520.PPE_01310	0.0	1257.0	COG1032@1|root,COG1032@2|Bacteria,1TPGT@1239|Firmicutes,4HA0Y@91061|Bacilli,26QP1@186822|Paenibacillaceae	91061|Bacilli	C	Fe-S oxidoreductase	bchE	-	1.21.98.3	ko:K04034	ko00860,ko01100,ko01110,map00860,map01100,map01110	-	R06268,R06269,R06270	RC00741,RC01491,RC01492	ko00000,ko00001,ko01000	-	-	-	B12-binding,DUF4080,Radical_SAM
K16_gff_gff3_859	349520.PPE_02137	3.83e-41	135.0	COG2378@1|root,COG2378@2|Bacteria,1VKU6@1239|Firmicutes,4HQ0X@91061|Bacilli,27023@186822|Paenibacillaceae	91061|Bacilli	K	Transcriptional regulator	-	-	-	-	-	-	-	-	-	-	-	-	-
K16_gff_gff3_861	349520.PPE_03236	5.95e-192	531.0	COG0500@1|root,COG2226@2|Bacteria,1TQUF@1239|Firmicutes,4HD2W@91061|Bacilli,26SQ4@186822|Paenibacillaceae	91061|Bacilli	Q	Methyltransferase type 12	yqeM	-	-	-	-	-	-	-	-	-	-	-	Methyltransf_25
K16_gff_gff3_862	349520.PPE_03863	8.77e-184	510.0	COG0639@1|root,COG0639@2|Bacteria,1UZK9@1239|Firmicutes,4HG1F@91061|Bacilli,26SDT@186822|Paenibacillaceae	91061|Bacilli	T	Serine threonine protein	prpA3	-	3.1.3.16	ko:K01090	-	-	-	-	ko00000,ko01000	-	-	-	Metallophos_2
K16_gff_gff3_863	349520.PPE_02730	5.09e-146	411.0	COG5662@1|root,COG5662@2|Bacteria,1VAPS@1239|Firmicutes,4HN4J@91061|Bacilli,26T9U@186822|Paenibacillaceae	91061|Bacilli	K	AntiSigma factor	-	-	-	-	-	-	-	-	-	-	-	-	zf-HC2
K16_gff_gff3_864	349520.PPE_02098	1.33e-227	628.0	COG0053@1|root,COG0053@2|Bacteria,1TP5C@1239|Firmicutes,4HAP0@91061|Bacilli,26SIV@186822|Paenibacillaceae	91061|Bacilli	P	Belongs to the cation diffusion facilitator (CDF) transporter (TC 2.A.4) family	cat	-	-	-	-	-	-	-	-	-	-	-	Cation_efflux,ZT_dimer
K16_gff_gff3_865	349520.PPE_03724	0.0	1092.0	COG4191@1|root,COG4191@2|Bacteria	2|Bacteria	T	Histidine kinase	fixL	-	-	-	-	-	-	-	-	-	-	-	CHASE4,GAF,HAMP,HATPase_c,HDOD,PAS_3,PAS_4
K16_gff_gff3_866	349520.PPE_00917	2.06e-197	548.0	COG1464@1|root,COG1464@2|Bacteria,1TRMB@1239|Firmicutes,4HF2D@91061|Bacilli,26TQK@186822|Paenibacillaceae	91061|Bacilli	M	Belongs to the nlpA lipoprotein family	metQ3	-	-	ko:K02073	ko02010,map02010	M00238	-	-	ko00000,ko00001,ko00002,ko02000	3.A.1.24	-	-	Lipoprotein_9
K16_gff_gff3_867	349520.PPE_01297	1.64e-260	714.0	COG0006@1|root,COG0006@2|Bacteria,1TQ6R@1239|Firmicutes,4HA5I@91061|Bacilli,26QQG@186822|Paenibacillaceae	91061|Bacilli	E	Creatinase/Prolidase N-terminal domain	pepQ	-	3.4.13.9	ko:K01271	-	-	-	-	ko00000,ko01000,ko01002	-	-	-	Creatinase_N,Peptidase_M24
K16_gff_gff3_868	349520.PPE_04385	4.66e-201	558.0	COG1284@1|root,COG1284@2|Bacteria,1TR9J@1239|Firmicutes,4H9N6@91061|Bacilli,26RSF@186822|Paenibacillaceae	91061|Bacilli	S	membrane	yvjA	-	-	-	-	-	-	-	-	-	-	-	DUF2179,YitT_membrane
K16_gff_gff3_869	1052684.PPM_4128	1.97e-28	102.0	2CCDH@1|root,34CEV@2|Bacteria,1W6MV@1239|Firmicutes,4I10F@91061|Bacilli,26ZWN@186822|Paenibacillaceae	91061|Bacilli	-	-	-	-	-	-	-	-	-	-	-	-	-	-	DUF5325
K16_gff_gff3_870	349520.PPE_01368	1.23e-63	197.0	2EES8@1|root,338JW@2|Bacteria,1VHFB@1239|Firmicutes,4HQI8@91061|Bacilli,26Z33@186822|Paenibacillaceae	91061|Bacilli	-	-	-	-	-	-	-	-	-	-	-	-	-	-	-
K16_gff_gff3_871	349520.PPE_01356	2.38e-40	133.0	2DJGF@1|root,30616@2|Bacteria,1TZ0H@1239|Firmicutes,4I86Y@91061|Bacilli,26Z3M@186822|Paenibacillaceae	91061|Bacilli	-	-	-	-	-	-	-	-	-	-	-	-	-	-	-
K16_gff_gff3_872	349520.PPE_01731	4.64e-254	698.0	COG3949@1|root,COG3949@2|Bacteria,1U601@1239|Firmicutes,4HCK4@91061|Bacilli,2758W@186822|Paenibacillaceae	91061|Bacilli	S	membrane	ykvI	-	-	-	-	-	-	-	-	-	-	-	-
K16_gff_gff3_873	349520.PPE_04562	5.49e-199	551.0	COG0745@1|root,COG0745@2|Bacteria,1V589@1239|Firmicutes,4HHV5@91061|Bacilli,26SN2@186822|Paenibacillaceae	91061|Bacilli	KT	consisting of a CheY-like receiver domain and a winged-helix DNA-binding domain	phoP5	-	-	ko:K07658	ko02020,map02020	M00434	-	-	ko00000,ko00001,ko00002,ko02022	-	-	-	Trans_reg_C
K16_gff_gff3_874	1087481.AGFX01000047_gene2080	4.25e-215	604.0	COG4942@1|root,COG4942@2|Bacteria,1TQ5I@1239|Firmicutes,4HB9Q@91061|Bacilli,26SER@186822|Paenibacillaceae	91061|Bacilli	D	membrane	-	-	-	ko:K21471	-	-	-	-	ko00000,ko01000,ko01002,ko01011	-	-	-	Peptidase_M23
K16_gff_gff3_875	349520.PPE_00723	1.5e-313	853.0	COG1653@1|root,COG1653@2|Bacteria,1TQJV@1239|Firmicutes,4HBW5@91061|Bacilli,274K1@186822|Paenibacillaceae	91061|Bacilli	G	ABC-type sugar transport system, periplasmic component	-	-	-	ko:K02027	-	M00207	-	-	ko00000,ko00002,ko02000	3.A.1.1	-	-	SBP_bac_1,SBP_bac_8
K16_gff_gff3_876	349520.PPE_01359	2.15e-124	354.0	COG0671@1|root,COG0671@2|Bacteria,1V33Y@1239|Firmicutes,4HGAT@91061|Bacilli,26T9V@186822|Paenibacillaceae	91061|Bacilli	I	Membrane-associated phospholipid phosphatase	pgpB1	-	3.6.1.27	ko:K19302	ko00550,map00550	-	R05627	RC00002	ko00000,ko00001,ko01000,ko01011	-	-	-	PAP2
K16_gff_gff3_877	349520.PPE_02849	5.26e-146	412.0	2E6BB@1|root,330Z5@2|Bacteria,1VF3M@1239|Firmicutes,4HHM2@91061|Bacilli,26TMD@186822|Paenibacillaceae	91061|Bacilli	S	stage III sporulation protein AG	spoIIIAG	-	-	ko:K06396	-	-	-	-	ko00000	-	-	-	-
K16_gff_gff3_878	1052684.PPM_3976	0.0	934.0	COG0840@1|root,COG0840@2|Bacteria,1TP5A@1239|Firmicutes,4H9RZ@91061|Bacilli,26QU5@186822|Paenibacillaceae	91061|Bacilli	NT	chemotaxis protein	tlpB1	-	-	ko:K03406	ko02020,ko02030,map02020,map02030	-	-	-	ko00000,ko00001,ko02035	-	-	-	HAMP,MCPsignal,dCache_1
K16_gff_gff3_879	349520.PPE_01158	1.06e-235	649.0	COG0739@1|root,COG0739@2|Bacteria,1V3ZU@1239|Firmicutes,4HGM6@91061|Bacilli,26ST2@186822|Paenibacillaceae	91061|Bacilli	M	Membrane proteins related to metalloendopeptidases	-	-	-	ko:K21471	-	-	-	-	ko00000,ko01000,ko01002,ko01011	-	-	-	Peptidase_M23
K16_gff_gff3_880	349520.PPE_01155	3.73e-167	469.0	COG1277@1|root,COG1277@2|Bacteria,1TT9E@1239|Firmicutes,4HJPV@91061|Bacilli,26T22@186822|Paenibacillaceae	91061|Bacilli	S	ABC-type transport system involved in multi-copper enzyme maturation, permease component	bcrB3	-	-	ko:K01992	-	M00254	-	-	ko00000,ko00002,ko02000	3.A.1	-	-	ABC2_membrane_2,ABC2_membrane_4
K16_gff_gff3_881	349520.PPE_03831	2.59e-276	755.0	COG4641@1|root,COG4641@2|Bacteria,1TR7G@1239|Firmicutes,4HFIT@91061|Bacilli,26SF9@186822|Paenibacillaceae	91061|Bacilli	S	Spore maturation protein cgeB	cgeB1	-	-	ko:K06320	-	-	-	-	ko00000	-	-	-	DUF3880,Glyco_trans_1_2
K16_gff_gff3_882	349520.PPE_03247	2.68e-226	624.0	COG0714@1|root,COG0714@2|Bacteria,1TPKR@1239|Firmicutes,4HA0T@91061|Bacilli,26S8N@186822|Paenibacillaceae	91061|Bacilli	S	magnesium chelatase	moxR	-	-	ko:K03924	-	-	-	-	ko00000,ko01000	-	-	-	AAA_3
K16_gff_gff3_883	349520.PPE_00285	6.7e-196	542.0	COG2207@1|root,COG2207@2|Bacteria,1VI1X@1239|Firmicutes,4HPS8@91061|Bacilli,26STW@186822|Paenibacillaceae	91061|Bacilli	K	helix_turn_helix, arabinose operon control protein	yisR3	-	-	-	-	-	-	-	-	-	-	-	AraC_binding,HTH_18,HTH_AraC
K16_gff_gff3_884	349520.PPE_03883	2.85e-285	779.0	COG1252@1|root,COG1252@2|Bacteria,1TR6X@1239|Firmicutes,4HA14@91061|Bacilli,26R29@186822|Paenibacillaceae	91061|Bacilli	C	NADH dehydrogenase	yumB	GO:0003674,GO:0003824,GO:0003955,GO:0006091,GO:0008150,GO:0008152,GO:0009060,GO:0009987,GO:0015980,GO:0016491,GO:0016651,GO:0016655,GO:0019646,GO:0022900,GO:0022904,GO:0044237,GO:0045333,GO:0055114	1.6.99.3	ko:K03885	ko00190,map00190	-	-	-	ko00000,ko00001,ko01000	-	-	iYO844.BSU32100	Pyr_redox_2
K16_gff_gff3_885	349520.PPE_01414	1.65e-207	574.0	2AZZM@1|root,31S9P@2|Bacteria,1V6WH@1239|Firmicutes,4HMZM@91061|Bacilli,26SFE@186822|Paenibacillaceae	91061|Bacilli	S	YtxC-like family	ytxC	-	-	-	-	-	-	-	-	-	-	-	YtxC
K16_gff_gff3_886	349520.PPE_02112	0.0	1150.0	COG2304@1|root,COG2304@2|Bacteria,1UYIW@1239|Firmicutes,4HRS3@91061|Bacilli,26SAJ@186822|Paenibacillaceae	91061|Bacilli	S	Von Willebrand factor	vWFA1	-	-	-	-	-	-	-	-	-	-	-	VWA
K16_gff_gff3_887	349520.PPE_03522	1.53e-187	522.0	COG0631@1|root,COG0631@2|Bacteria,1V094@1239|Firmicutes,4HC9F@91061|Bacilli,26QZ4@186822|Paenibacillaceae	91061|Bacilli	T	Serine threonine protein phosphatase	pppL	-	3.1.3.16	ko:K20074	-	-	-	-	ko00000,ko01000,ko01009	-	-	-	PP2C_2
K16_gff_gff3_888	349520.PPE_03519	1.41e-156	439.0	28N97@1|root,2ZBD9@2|Bacteria,1UYY7@1239|Firmicutes,4HCIV@91061|Bacilli,26TAS@186822|Paenibacillaceae	91061|Bacilli	-	-	-	-	-	-	-	-	-	-	-	-	-	-	-
K16_gff_gff3_889	349520.PPE_03819	2.36e-86	254.0	2BM0E@1|root,32FHB@2|Bacteria,1TZV6@1239|Firmicutes,4I94K@91061|Bacilli,2710B@186822|Paenibacillaceae	91061|Bacilli	-	-	-	-	-	-	-	-	-	-	-	-	-	-	-
K16_gff_gff3_890	1052684.PPM_1958	2.31e-31	109.0	2DS3R@1|root,33EDM@2|Bacteria,1VKJ7@1239|Firmicutes,4I1QH@91061|Bacilli,26ZW8@186822|Paenibacillaceae	91061|Bacilli	-	-	-	-	-	-	-	-	-	-	-	-	-	-	-
K16_gff_gff3_891	349520.PPE_03574	7.76e-46	149.0	COG3906@1|root,COG3906@2|Bacteria,1VAPW@1239|Firmicutes,4HKV7@91061|Bacilli,26YAW@186822|Paenibacillaceae	91061|Bacilli	S	Belongs to the UPF0473 family	yrzB	-	-	-	-	-	-	-	-	-	-	-	DUF1292
K16_gff_gff3_892	349520.PPE_01707	2.55e-150	426.0	COG5578@1|root,COG5578@2|Bacteria,1V4YK@1239|Firmicutes,4HHBR@91061|Bacilli,26RYP@186822|Paenibacillaceae	91061|Bacilli	S	membrane	yesL	-	-	-	-	-	-	-	-	-	-	-	DUF624
K16_gff_gff3_893	349520.PPE_03795	0.0	874.0	COG3225@1|root,COG3225@2|Bacteria,1TT1J@1239|Firmicutes,4HMI2@91061|Bacilli,26TGA@186822|Paenibacillaceae	91061|Bacilli	N	transport system involved in gliding motility, auxiliary component	gldG	-	-	-	-	-	-	-	-	-	-	-	ABC_transp_aux
K16_gff_gff3_894	349520.PPE_04910	6.76e-287	785.0	COG0265@1|root,COG0265@2|Bacteria,1TRM8@1239|Firmicutes,4HA31@91061|Bacilli,26RMC@186822|Paenibacillaceae	91061|Bacilli	O	serine protease	yyxA	-	3.4.21.107	ko:K04771	ko01503,ko02020,map01503,map02020	M00728	-	-	ko00000,ko00001,ko00002,ko01000,ko01002,ko03110	-	-	-	PDZ_2,Trypsin_2
K16_gff_gff3_895	349520.PPE_03821	1.26e-285	781.0	COG4409@1|root,COG4409@2|Bacteria,1VTIQ@1239|Firmicutes,4HUHA@91061|Bacilli,26TV7@186822|Paenibacillaceae	91061|Bacilli	G	exo-alpha-(2->6)-sialidase activity	-	-	-	-	-	-	-	-	-	-	-	-	-
K16_gff_gff3_896	349520.PPE_02676	4.92e-243	667.0	COG0502@1|root,COG0502@2|Bacteria,1TPYQ@1239|Firmicutes,4HF3S@91061|Bacilli,275VQ@186822|Paenibacillaceae	91061|Bacilli	H	Biotin synthase	bioB3	-	2.8.1.6	ko:K01012	ko00780,ko01100,map00780,map01100	M00123,M00573,M00577	R01078	RC00441	ko00000,ko00001,ko00002,ko01000	-	-	-	Radical_SAM
K16_gff_gff3_897	886882.PPSC2_c1535	2.52e-240	662.0	COG4632@1|root,COG4632@2|Bacteria,1TP2R@1239|Firmicutes,4HAZ3@91061|Bacilli,26R2P@186822|Paenibacillaceae	91061|Bacilli	G	Exopolysaccharide biosynthesis protein	-	-	-	-	-	-	-	-	-	-	-	-	NAGPA
K16_gff_gff3_898	349520.PPE_00479	1.65e-72	218.0	COG0011@1|root,COG0011@2|Bacteria,1VAIR@1239|Firmicutes,4IRXC@91061|Bacilli,2757E@186822|Paenibacillaceae	91061|Bacilli	S	Thiamine-binding protein	dglA	-	-	-	-	-	-	-	-	-	-	-	Thiamine_BP
K16_gff_gff3_899	349520.PPE_03914	0.0	1192.0	COG0043@1|root,COG0043@2|Bacteria,1TQ6V@1239|Firmicutes,4HE3C@91061|Bacilli,26Q8T@186822|Paenibacillaceae	91061|Bacilli	H	Belongs to the UbiD family	-	-	-	-	-	-	-	-	-	-	-	-	UbiD
K16_gff_gff3_900	349520.PPE_01125	3.8e-222	612.0	COG1216@1|root,COG1216@2|Bacteria,1V9HI@1239|Firmicutes,4HJZ7@91061|Bacilli,27671@186822|Paenibacillaceae	91061|Bacilli	S	involved in cell wall biogenesis	exoM	-	-	-	-	-	-	-	-	-	-	-	Glycos_transf_2
K16_gff_gff3_901	349520.PPE_02882	5.58e-250	684.0	COG1082@1|root,COG1082@2|Bacteria,1TPJT@1239|Firmicutes,4H9KJ@91061|Bacilli,26T0G@186822|Paenibacillaceae	91061|Bacilli	G	xylose isomerase	yfiH	-	-	-	-	-	-	-	-	-	-	-	AP_endonuc_2,AP_endonuc_2_N
K16_gff_gff3_902	349520.PPE_03605	1.68e-293	803.0	COG2252@1|root,COG2252@2|Bacteria,1TQC6@1239|Firmicutes,4HBDC@91061|Bacilli,26QHS@186822|Paenibacillaceae	91061|Bacilli	S	Permease	pbuO_1	-	-	ko:K06901	-	-	-	-	ko00000,ko02000	2.A.1.40	-	-	Xan_ur_permease
K16_gff_gff3_903	349520.PPE_03823	1.49e-71	216.0	2C7JF@1|root,348BK@2|Bacteria,1VYTG@1239|Firmicutes,4HZ7A@91061|Bacilli,26XSH@186822|Paenibacillaceae	91061|Bacilli	-	-	-	-	-	-	-	-	-	-	-	-	-	-	-
K16_gff_gff3_904	349520.PPE_04005	5.92e-78	231.0	2EEEN@1|root,3388M@2|Bacteria,1VI59@1239|Firmicutes,4HQ7W@91061|Bacilli,26ZAN@186822|Paenibacillaceae	91061|Bacilli	-	-	-	-	-	-	-	-	-	-	-	-	-	-	-
K16_gff_gff3_905	349520.PPE_03486	3.42e-69	209.0	COG0640@1|root,COG0640@2|Bacteria,1V6CU@1239|Firmicutes,4HJ7N@91061|Bacilli,26YN7@186822|Paenibacillaceae	91061|Bacilli	K	ArsR family transcriptional regulator	arsR9	-	-	-	-	-	-	-	-	-	-	-	HTH_20,HTH_5
K16_gff_gff3_906	349520.PPE_02481	0.0	1109.0	COG1132@1|root,COG1132@2|Bacteria,1TP0B@1239|Firmicutes,4HA3S@91061|Bacilli,26QA9@186822|Paenibacillaceae	91061|Bacilli	V	ABC transporter, ATP-binding protein	ywjA	-	-	ko:K06147	-	-	-	-	ko00000,ko02000	3.A.1.106,3.A.1.109,3.A.1.21	-	-	ABC_membrane,ABC_tran
K16_gff_gff3_907	349520.PPE_02892	1.4e-142	404.0	COG0861@1|root,COG0861@2|Bacteria,1V1N1@1239|Firmicutes,4HB7Z@91061|Bacilli,26U4Q@186822|Paenibacillaceae	91061|Bacilli	P	membrane protein TerC	terC1	-	-	-	-	-	-	-	-	-	-	-	TerC
K16_gff_gff3_908	349520.PPE_03824	1.46e-282	773.0	COG1216@1|root,COG1216@2|Bacteria,1VRPA@1239|Firmicutes,4HUVC@91061|Bacilli,26RUB@186822|Paenibacillaceae	91061|Bacilli	S	involved in cell wall biogenesis	-	-	-	-	-	-	-	-	-	-	-	-	Glycos_transf_2
K16_gff_gff3_909	349520.PPE_01239	1.96e-92	270.0	2FEZY@1|root,346YG@2|Bacteria,1VZTJ@1239|Firmicutes,4HYPJ@91061|Bacilli,26XAF@186822|Paenibacillaceae	91061|Bacilli	-	-	-	-	-	-	-	-	-	-	-	-	-	-	-
K16_gff_gff3_910	349520.PPE_00045	0.0	964.0	COG1694@1|root,COG3956@2|Bacteria,1TPK1@1239|Firmicutes,4HA0A@91061|Bacilli,26QBT@186822|Paenibacillaceae	91061|Bacilli	S	Protein containing tetrapyrrole methyltransferase domain and MazG-like	yabN	GO:0003674,GO:0003824,GO:0006139,GO:0006163,GO:0006195,GO:0006203,GO:0006213,GO:0006220,GO:0006244,GO:0006725,GO:0006753,GO:0006793,GO:0006796,GO:0006807,GO:0008150,GO:0008152,GO:0009056,GO:0009058,GO:0009116,GO:0009117,GO:0009119,GO:0009141,GO:0009143,GO:0009144,GO:0009146,GO:0009147,GO:0009149,GO:0009151,GO:0009155,GO:0009164,GO:0009166,GO:0009199,GO:0009200,GO:0009203,GO:0009204,GO:0009208,GO:…	3.6.1.66	ko:K02428,ko:K02499	ko00230,map00230	-	R00426,R00720,R01855,R02100,R02720,R03531	RC00002	ko00000,ko00001,ko01000,ko03036	-	-	-	MazG,TP_methylase
K16_gff_gff3_911	1052684.PPM_1698	3.52e-34	117.0	2DFU1@1|root,2ZT4S@2|Bacteria,1W59U@1239|Firmicutes,4I183@91061|Bacilli,270VW@186822|Paenibacillaceae	91061|Bacilli	-	-	-	-	-	-	-	-	-	-	-	-	-	-	-
K16_gff_gff3_912	349520.PPE_03968	5.82e-109	314.0	COG1983@1|root,COG1983@2|Bacteria,1VKBQ@1239|Firmicutes,4HRGW@91061|Bacilli,26ZAG@186822|Paenibacillaceae	91061|Bacilli	KT	stress-responsive transcriptional regulator	yvlC	-	-	ko:K03973	-	-	-	-	ko00000,ko02048,ko03000	-	-	-	DUF4097,PspC
K16_gff_gff3_913	349520.PPE_02779	2.36e-71	215.0	29J9Z@1|root,3067G@2|Bacteria,1TZB2@1239|Firmicutes,4I8IS@91061|Bacilli,2700E@186822|Paenibacillaceae	91061|Bacilli	-	-	-	-	-	-	-	-	-	-	-	-	-	-	-
K16_gff_gff3_914	349520.PPE_04424	0.0	1692.0	COG4632@1|root,COG4632@2|Bacteria,1TQBV@1239|Firmicutes,4H9WI@91061|Bacilli,26QFB@186822|Paenibacillaceae	91061|Bacilli	G	copper amine oxidase	-	-	-	-	-	-	-	-	-	-	-	-	Big_2,Cu_amine_oxidN1,NAGPA,SLH
K16_gff_gff3_915	349520.PPE_01780	0.0	1142.0	COG1653@1|root,COG1653@2|Bacteria,1TRSX@1239|Firmicutes,4IR6J@91061|Bacilli,276NZ@186822|Paenibacillaceae	91061|Bacilli	G	ABC transporter substrate-binding protein	lplA1	-	-	ko:K17318	ko02010,map02010	M00603	-	-	ko00000,ko00001,ko00002,ko02000	3.A.1.1.29,3.A.1.1.9	-	-	SBP_bac_1,SBP_bac_8
K16_gff_gff3_916	349520.PPE_03305	1.26e-217	601.0	COG0697@1|root,COG0697@2|Bacteria,1TR1G@1239|Firmicutes,4HB57@91061|Bacilli,26TFC@186822|Paenibacillaceae	91061|Bacilli	EG	of the drug metabolite transporter (DMT) superfamily	yetK	-	-	-	-	-	-	-	-	-	-	-	EamA
K16_gff_gff3_917	349520.PPE_04113	0.0	951.0	COG0457@1|root,COG0457@2|Bacteria,1TTAB@1239|Firmicutes,4HDRM@91061|Bacilli,26TIS@186822|Paenibacillaceae	91061|Bacilli	S	DNA-binding protein	-	-	-	-	-	-	-	-	-	-	-	-	HTH_26
K16_gff_gff3_918	886882.PPSC2_c2352	6.51e-25	93.2	29JFD@1|root,306CT@2|Bacteria,1TZJI@1239|Firmicutes,4I8UE@91061|Bacilli,270I7@186822|Paenibacillaceae	91061|Bacilli	-	-	-	-	-	-	-	-	-	-	-	-	-	-	-
K16_gff_gff3_919	349520.PPE_03292	0.0	925.0	COG0840@1|root,COG0840@2|Bacteria,1UVY9@1239|Firmicutes,4HB1T@91061|Bacilli,26SVW@186822|Paenibacillaceae	91061|Bacilli	NT	chemotaxis protein	yvaQ	-	-	-	-	-	-	-	-	-	-	-	HAMP,MCPsignal
K16_gff_gff3_920	349520.PPE_03917	0.0	903.0	28MSG@1|root,2ZB0U@2|Bacteria,1TT1H@1239|Firmicutes,4HBNQ@91061|Bacilli,26R4F@186822|Paenibacillaceae	91061|Bacilli	S	Protein of unknown function (DUF2515)	yppC	-	-	-	-	-	-	-	-	-	-	-	DUF2515
K16_gff_gff3_921	349520.PPE_02798	0.0	1518.0	COG0674@1|root,COG1013@1|root,COG0674@2|Bacteria,COG1013@2|Bacteria,1TPF0@1239|Firmicutes,4HCVY@91061|Bacilli,26R4C@186822|Paenibacillaceae	91061|Bacilli	C	Pyruvate synthase	porA	-	1.2.7.1	ko:K00169	ko00010,ko00020,ko00620,ko00633,ko00640,ko00650,ko00680,ko00720,ko01100,ko01120,ko01130,ko01200,map00010,map00020,map00620,map00633,map00640,map00650,map00680,map00720,map01100,map01120,map01130,map01200	M00173,M00307,M00374,M00620	R01196,R01199,R08034	RC00004,RC00250,RC02742,RC02833	br01601,ko00000,ko00001,ko00002,ko01000	-	-	-	PFOR_II,POR_N,TPP_enzyme_C
K16_gff_gff3_922	349520.PPE_03991	0.0	1111.0	COG3858@1|root,COG3858@2|Bacteria,1TQK2@1239|Firmicutes,4HCVX@91061|Bacilli,26THB@186822|Paenibacillaceae	91061|Bacilli	T	Glycosyl hydrolase	Chia	-	-	-	-	-	-	-	-	-	-	-	Cu_amine_oxidN1,Glyco_hydro_18,SH3_3,SH3_4
K16_gff_gff3_923	349520.PPE_03994	2.29e-142	403.0	2DXY9@1|root,3476H@2|Bacteria,1W0QF@1239|Firmicutes,4HY9D@91061|Bacilli,26YN1@186822|Paenibacillaceae	91061|Bacilli	-	-	-	-	-	-	-	-	-	-	-	-	-	-	-
K16_gff_gff3_924	1087481.AGFX01000001_gene160	6.53e-137	387.0	COG0242@1|root,COG0242@2|Bacteria,1V70B@1239|Firmicutes,4HH0G@91061|Bacilli,26QG1@186822|Paenibacillaceae	91061|Bacilli	J	Removes the formyl group from the N-terminal Met of newly synthesized proteins. Requires at least a dipeptide for an efficient rate of reaction. N-terminal L-methionine is a prerequisite for activity but the enzyme has broad specificity at other positions	def	-	3.5.1.88	ko:K01462	-	-	-	-	ko00000,ko01000	-	-	-	Pep_deformylase
K16_gff_gff3_925	349520.PPE_04141	1.4e-114	329.0	COG0693@1|root,COG0693@2|Bacteria,1TXHA@1239|Firmicutes,4HU6M@91061|Bacilli,26SZQ@186822|Paenibacillaceae	91061|Bacilli	S	intracellular protease amidase	pfpI3	-	3.5.1.124	ko:K05520	-	-	-	-	ko00000,ko01000,ko01002	-	-	-	DJ-1_PfpI
K16_gff_gff3_926	1052684.PPM_4367	5.9e-155	437.0	COG3619@1|root,COG3619@2|Bacteria,1V1VQ@1239|Firmicutes,4HMGT@91061|Bacilli,26U11@186822|Paenibacillaceae	91061|Bacilli	S	Protein of unknown function (DUF1275)	yveI	-	-	-	-	-	-	-	-	-	-	-	DUF1275
K16_gff_gff3_927	349520.PPE_04152	0.0	2177.0	COG3866@1|root,COG4677@1|root,COG3866@2|Bacteria,COG4677@2|Bacteria,1UYI6@1239|Firmicutes,4HHAB@91061|Bacilli,2773C@186822|Paenibacillaceae	91061|Bacilli	G	Pectinesterase	pel3	-	3.1.1.11	ko:K01051	ko00040,ko01100,map00040,map01100	M00081	R02362	RC00460,RC00461	ko00000,ko00001,ko00002,ko01000	-	-	-	Pectinesterase
K16_gff_gff3_928	349520.PPE_04361	0.0	2632.0	COG2730@1|root,COG4124@1|root,COG4733@1|root,COG2730@2|Bacteria,COG4124@2|Bacteria,COG4733@2|Bacteria,1V0UJ@1239|Firmicutes,4HGW4@91061|Bacilli,26T9Y@186822|Paenibacillaceae	91061|Bacilli	G	Belongs to the glycosyl hydrolase 26 family	celA7	-	3.2.1.78	ko:K01218	ko00051,ko02024,map00051,map02024	-	R01332	RC00467	ko00000,ko00001,ko01000	-	GH26	-	CBM_3,CBM_35,Glyco_hydro_26,Glyco_hydro_44,fn3
K16_gff_gff3_929	349520.PPE_04416	1.64e-95	278.0	2D61I@1|root,32TKA@2|Bacteria,1VB5H@1239|Firmicutes,4HKIR@91061|Bacilli,26YEU@186822|Paenibacillaceae	91061|Bacilli	N	flagellar protein	yvyF	-	-	-	-	-	-	-	-	-	-	-	-
K16_gff_gff3_930	349520.PPE_04434	1.09e-204	580.0	COG0845@1|root,COG0845@2|Bacteria,1V2JZ@1239|Firmicutes,4HIQ8@91061|Bacilli,26V5R@186822|Paenibacillaceae	91061|Bacilli	M	Belongs to the membrane fusion protein (MFP) (TC 8.A.1) family	RNDmfp	-	-	-	-	-	-	-	-	-	-	-	Biotin_lipoyl_2,HlyD_3,HlyD_D23
K16_gff_gff3_931	1052684.PPM_4642	2.02e-105	305.0	COG3238@1|root,COG3238@2|Bacteria,1V6IR@1239|Firmicutes,4HI8A@91061|Bacilli,26XPP@186822|Paenibacillaceae	91061|Bacilli	S	Protein conserved in bacteria	-	-	-	ko:K09936	ko02024,map02024	-	-	-	ko00000,ko00001,ko02000	2.A.7.21	-	-	DMT_YdcZ
K16_gff_gff3_932	349520.PPE_04737	3.08e-182	516.0	COG0515@1|root,COG0515@2|Bacteria,1UI46@1239|Firmicutes,4ISCU@91061|Bacilli,2771M@186822|Paenibacillaceae	91061|Bacilli	KLT	WG containing repeat	-	-	-	-	-	-	-	-	-	-	-	-	WG_beta_rep
K16_gff_gff3_933	1087481.AGFX01000018_gene1611	2.12e-34	118.0	2EHVM@1|root,33BM4@2|Bacteria,1VMS5@1239|Firmicutes,4HRM6@91061|Bacilli,26ZRJ@186822|Paenibacillaceae	91061|Bacilli	S	YyzF-like protein	-	-	-	-	-	-	-	-	-	-	-	-	YyzF
K16_gff_gff3_934	1052684.PPM_5052	0.0	1150.0	COG0747@1|root,COG0747@2|Bacteria,1TQ0N@1239|Firmicutes,4HARF@91061|Bacilli,26QIY@186822|Paenibacillaceae	91061|Bacilli	E	ABC transporter substrate-binding protein	dbp	-	-	ko:K02035	ko02024,map02024	M00239	-	-	ko00000,ko00001,ko00002,ko02000	3.A.1.5	-	-	SBP_bac_5
K16_gff_gff3_935	349520.PPE_03562	2.96e-147	421.0	COG0412@1|root,COG0412@2|Bacteria,1UI42@1239|Firmicutes,4ISCQ@91061|Bacilli,26VMD@186822|Paenibacillaceae	91061|Bacilli	Q	Alpha beta hydrolase	yndB	-	-	-	-	-	-	-	-	-	-	-	Abhydrolase_5
K16_gff_gff3_936	349520.PPE_04909	0.0	1103.0	COG2730@1|root,COG2730@2|Bacteria,1TT6J@1239|Firmicutes,4HNA1@91061|Bacilli,26SY4@186822|Paenibacillaceae	91061|Bacilli	G	Belongs to the glycosyl hydrolase 5 (cellulase A) family	celC	-	3.2.1.4	ko:K01179	ko00500,ko01100,map00500,map01100	-	R06200,R11307,R11308	-	ko00000,ko00001,ko01000	-	GH5,GH9	-	CBM_X2,Cellulase,Gram_pos_anchor
K16_gff_gff3_937	349520.PPE_04627	2.37e-306	837.0	COG0477@1|root,COG0477@2|Bacteria,1UY4Q@1239|Firmicutes,4HD27@91061|Bacilli,26SG0@186822|Paenibacillaceae	91061|Bacilli	EGP	MFS transporter	snf4	-	-	-	-	-	-	-	-	-	-	-	MFS_1,MFS_3
K16_gff_gff3_938	349520.PPE_02644	4.05e-205	569.0	COG2755@1|root,COG2755@2|Bacteria,1V76B@1239|Firmicutes,4HGIN@91061|Bacilli,2764W@186822|Paenibacillaceae	91061|Bacilli	E	Lysophospholipase	-	-	-	-	-	-	-	-	-	-	-	-	Lipase_GDSL_2
K16_gff_gff3_939	349520.PPE_00305	0.0	2251.0	COG3459@1|root,COG3459@2|Bacteria,1TVMK@1239|Firmicutes,4H9ZP@91061|Bacilli,26RDW@186822|Paenibacillaceae	91061|Bacilli	G	Cellobiose phosphorylase	chvB1	-	2.4.1.20,2.4.1.333	ko:K00702,ko:K13688,ko:K21298	ko00500,ko01100,map00500,map01100	-	R00952	RC00049	ko00000,ko00001,ko01000,ko01003	-	GH94,GT36,GT84	-	Glyco_hydro_36,Glyco_transf_36
K16_gff_gff3_940	349520.PPE_00386	1.02e-100	292.0	2DAI9@1|root,32TVI@2|Bacteria,1VD47@1239|Firmicutes,4HKCX@91061|Bacilli,26W9H@186822|Paenibacillaceae	91061|Bacilli	-	-	yclD	-	-	-	-	-	-	-	-	-	-	-	Putative_PNPOx
K16_gff_gff3_941	349520.PPE_00410	1.63e-296	809.0	COG3858@1|root,COG3858@2|Bacteria,1TT0C@1239|Firmicutes,4HG2W@91061|Bacilli,26S2X@186822|Paenibacillaceae	91061|Bacilli	S	Glycosyl hydrolase	ydhD1	-	-	-	-	-	-	-	-	-	-	-	Cu_amine_oxidN1,Glyco_hydro_18
K16_gff_gff3_942	1052684.PPM_0460	3.77e-111	320.0	COG4846@1|root,COG4846@2|Bacteria,1V7C6@1239|Firmicutes,4HGXI@91061|Bacilli,26XKM@186822|Paenibacillaceae	91061|Bacilli	O	Membrane protein involved in cytochrome C biogenesis	yneJ	-	-	-	-	-	-	-	-	-	-	-	DUF1453
K16_gff_gff3_943	1052684.PPM_0504	1.66e-137	390.0	COG1853@1|root,COG1853@2|Bacteria,1TRI4@1239|Firmicutes,4HE21@91061|Bacilli,26V38@186822|Paenibacillaceae	91061|Bacilli	S	Conserved protein domain typically associated with flavoprotein oxygenases, DIM6 NTAB family	ydfE	-	-	-	-	-	-	-	-	-	-	-	Flavin_Reduct
K16_gff_gff3_944	349520.PPE_00505	0.0	972.0	COG3437@1|root,COG3437@2|Bacteria,1V7YT@1239|Firmicutes,4HB2P@91061|Bacilli,26SDZ@186822|Paenibacillaceae	91061|Bacilli	T	Chemotaxis protein CheY	rpfG	-	-	-	-	-	-	-	-	-	-	-	HAMP,HD
K16_gff_gff3_945	349520.PPE_00524	8.36e-138	390.0	29JGS@1|root,306E4@2|Bacteria,1TZN1@1239|Firmicutes,4I8X2@91061|Bacilli,26Z3J@186822|Paenibacillaceae	91061|Bacilli	-	-	M1-708	-	-	-	-	-	-	-	-	-	-	-	-
K16_gff_gff3_946	349520.PPE_00647	0.0	2192.0	COG3533@1|root,COG3533@2|Bacteria,1U157@1239|Firmicutes,4HT9T@91061|Bacilli,26UV2@186822|Paenibacillaceae	91061|Bacilli	G	Concanavalin A-like lectin/glucanases superfamily	M1-853	-	-	-	-	-	-	-	-	-	-	-	Big_4,Laminin_G_3
K16_gff_gff3_947	349520.PPE_00747	2.1e-220	608.0	COG0604@1|root,COG0604@2|Bacteria,1TQ0M@1239|Firmicutes,4HA8M@91061|Bacilli,26QXS@186822|Paenibacillaceae	91061|Bacilli	C	COG0604 NADPH quinone reductase and related Zn-dependent oxidoreductases	cryZ	-	-	-	-	-	-	-	-	-	-	-	ADH_N,ADH_zinc_N_2
K16_gff_gff3_948	349520.PPE_00894	4.65e-259	713.0	COG0477@1|root,COG2814@2|Bacteria,1VNR0@1239|Firmicutes,4I3AH@91061|Bacilli,26VUJ@186822|Paenibacillaceae	91061|Bacilli	EGP	of the major facilitator superfamily	ydiN1	-	-	-	-	-	-	-	-	-	-	-	MFS_1,Sugar_tr
K16_gff_gff3_949	349520.PPE_00907	0.0	870.0	COG2378@1|root,COG2378@2|Bacteria,1TQYS@1239|Firmicutes,4H9RB@91061|Bacilli,26QSX@186822|Paenibacillaceae	91061|Bacilli	K	Transcriptional regulator	M1-1078	-	-	-	-	-	-	-	-	-	-	-	WYL
K16_gff_gff3_950	349520.PPE_00918	1.06e-93	273.0	2E02K@1|root,32VRJ@2|Bacteria,1VBQH@1239|Firmicutes,4HQ6B@91061|Bacilli,26XCM@186822|Paenibacillaceae	91061|Bacilli	-	-	-	-	-	-	-	-	-	-	-	-	-	-	-
K16_gff_gff3_951	349520.PPE_00947	2.32e-195	542.0	COG0561@1|root,COG0561@2|Bacteria,1V24C@1239|Firmicutes,4HICV@91061|Bacilli,26V04@186822|Paenibacillaceae	91061|Bacilli	S	Sucrose-6F-phosphate phosphohydrolase	-	-	-	-	-	-	-	-	-	-	-	-	Hydrolase_3,S6PP
K16_gff_gff3_952	349520.PPE_00949	3.87e-142	403.0	2E0PT@1|root,32W8I@2|Bacteria,1VBXJ@1239|Firmicutes,4HMVU@91061|Bacilli,26QXF@186822|Paenibacillaceae	91061|Bacilli	-	-	-	-	-	-	-	-	-	-	-	-	-	-	-
K16_gff_gff3_953	349520.PPE_00971	0.0	2604.0	COG3204@1|root,COG3250@1|root,COG3533@1|root,COG3204@2|Bacteria,COG3250@2|Bacteria,COG3533@2|Bacteria,1U157@1239|Firmicutes,4HT9T@91061|Bacilli,26UV2@186822|Paenibacillaceae	91061|Bacilli	G	Concanavalin A-like lectin/glucanases superfamily	-	-	-	-	-	-	-	-	-	-	-	-	Big_4,Laminin_G_3
K16_gff_gff3_954	1052684.PPM_1071	2.55e-103	298.0	COG4824@1|root,COG4824@2|Bacteria,1V3TR@1239|Firmicutes,4I4GR@91061|Bacilli,26WXP@186822|Paenibacillaceae	91061|Bacilli	S	Bacteriophage holin family	-	-	-	-	-	-	-	-	-	-	-	-	Phage_holin_4_1
K16_gff_gff3_955	1052684.PPM_1316	7.32e-75	224.0	COG3860@1|root,COG3860@2|Bacteria,1V6T5@1239|Firmicutes,4HPJA@91061|Bacilli,26XNB@186822|Paenibacillaceae	91061|Bacilli	K	LuxR family transcriptional regulator	-	-	-	-	-	-	-	-	-	-	-	-	DUF2087,GIY-YIG
K16_gff_gff3_956	349520.PPE_01182	2.62e-157	441.0	COG0212@1|root,COG0212@2|Bacteria,1VA91@1239|Firmicutes,4HM35@91061|Bacilli,26ZIC@186822|Paenibacillaceae	91061|Bacilli	H	Belongs to the 5-formyltetrahydrofolate cyclo-ligase family	fthC	GO:0003674,GO:0003824,GO:0006082,GO:0006575,GO:0006725,GO:0006730,GO:0006732,GO:0006760,GO:0006807,GO:0008150,GO:0008152,GO:0009058,GO:0009108,GO:0009396,GO:0009987,GO:0016053,GO:0016874,GO:0016879,GO:0016882,GO:0018130,GO:0019438,GO:0019752,GO:0030272,GO:0034641,GO:0035999,GO:0042398,GO:0042558,GO:0042559,GO:0043436,GO:0043603,GO:0043604,GO:0044237,GO:0044249,GO:0044271,GO:0044281,GO:0044283,GO:…	6.3.3.2	ko:K01934	ko00670,ko01100,map00670,map01100	-	R02301	RC00183	ko00000,ko00001,ko01000	-	-	-	5-FTHF_cyc-lig
K16_gff_gff3_957	349520.PPE_01210	6.65e-142	403.0	COG1277@1|root,2Z9TS@2|Bacteria,1TPNJ@1239|Firmicutes,4HGY0@91061|Bacilli,26TZZ@186822|Paenibacillaceae	91061|Bacilli	S	ABC-2 family transporter protein	ycbO	-	-	-	-	-	-	-	-	-	-	-	ABC2_membrane_4
K16_gff_gff3_958	349520.PPE_01275	5.11e-86	253.0	COG0432@1|root,COG0432@2|Bacteria,1V6J7@1239|Firmicutes,4HHV7@91061|Bacilli,26WXC@186822|Paenibacillaceae	91061|Bacilli	S	Uncharacterised protein family UPF0047	yugU	-	-	-	-	-	-	-	-	-	-	-	UPF0047
K16_gff_gff3_959	349520.PPE_01302	9.85e-200	553.0	2DZJS@1|root,32VCJ@2|Bacteria,1VA2W@1239|Firmicutes,4HMEP@91061|Bacilli,26W4C@186822|Paenibacillaceae	91061|Bacilli	-	-	-	-	-	-	-	-	-	-	-	-	-	-	-
K16_gff_gff3_960	349520.PPE_01307	1.13e-213	588.0	2E3PX@1|root,32YMX@2|Bacteria,1VUMG@1239|Firmicutes,4HVPU@91061|Bacilli,26W3B@186822|Paenibacillaceae	91061|Bacilli	-	-	-	-	-	-	-	-	-	-	-	-	-	-	-
K16_gff_gff3_961	349520.PPE_01336	1.47e-286	783.0	COG2755@1|root,COG3401@1|root,COG2755@2|Bacteria,COG3401@2|Bacteria,1V2SC@1239|Firmicutes,4HFY0@91061|Bacilli,26WMI@186822|Paenibacillaceae	91061|Bacilli	E	GDSL-like Lipase/Acylhydrolase family	-	-	-	-	-	-	-	-	-	-	-	-	Lipase_GDSL_2
K16_gff_gff3_962	349520.PPE_01338	7.96e-125	356.0	29IA1@1|root,30574@2|Bacteria,1TXTW@1239|Firmicutes,4I6W9@91061|Bacilli,26V9S@186822|Paenibacillaceae	91061|Bacilli	-	-	-	-	-	-	-	-	-	-	-	-	-	-	-
K16_gff_gff3_963	349520.PPE_01397	9.24e-126	358.0	COG1653@1|root,COG1653@2|Bacteria,1VWP4@1239|Firmicutes,4HXV6@91061|Bacilli,26VW7@186822|Paenibacillaceae	91061|Bacilli	G	transport	-	-	-	-	-	-	-	-	-	-	-	-	-
K16_gff_gff3_964	349520.PPE_01485	6.82e-120	343.0	2C19G@1|root,332AG@2|Bacteria,1VJZP@1239|Firmicutes,4HP5G@91061|Bacilli,26Z2Z@186822|Paenibacillaceae	91061|Bacilli	-	-	-	-	-	-	-	-	-	-	-	-	-	-	-
K16_gff_gff3_965	349520.PPE_01564	1.02e-281	769.0	COG0189@1|root,COG0189@2|Bacteria,1U4ME@1239|Firmicutes,4HFD2@91061|Bacilli,26S9V@186822|Paenibacillaceae	91061|Bacilli	HJ	YheC/D like ATP-grasp	yheC	-	-	-	-	-	-	-	-	-	-	-	ATPgrasp_YheCD
K16_gff_gff3_966	349520.PPE_01593	8.97e-216	602.0	COG0517@1|root,COG0840@1|root,COG0517@2|Bacteria,COG0840@2|Bacteria,1V560@1239|Firmicutes,4HHC1@91061|Bacilli,26VS6@186822|Paenibacillaceae	91061|Bacilli	NT	chemotaxis	aer	-	-	ko:K03406	ko02020,ko02030,map02020,map02030	-	-	-	ko00000,ko00001,ko02035	-	-	-	CBS,MCPsignal
K16_gff_gff3_967	349520.PPE_01729	1.47e-265	729.0	COG2199@1|root,COG3706@2|Bacteria,1VD5P@1239|Firmicutes,4HMNU@91061|Bacilli,26V6X@186822|Paenibacillaceae	91061|Bacilli	T	GGDEF domain	adrA	-	-	-	-	-	-	-	-	-	-	-	GGDEF
K16_gff_gff3_968	349520.PPE_01818	1.24e-97	283.0	COG0454@1|root,COG0456@2|Bacteria,1VIPP@1239|Firmicutes,4HP67@91061|Bacilli,26Z38@186822|Paenibacillaceae	91061|Bacilli	K	GNAT family acetyltransferase	-	-	-	-	-	-	-	-	-	-	-	-	Acetyltransf_1,Acetyltransf_10,Acetyltransf_7
K16_gff_gff3_969	349520.PPE_01875	5.71e-258	709.0	COG0758@1|root,COG0758@2|Bacteria,1TPP7@1239|Firmicutes,4HGWM@91061|Bacilli,26RA3@186822|Paenibacillaceae	91061|Bacilli	LU	DNA protecting protein DprA	dprA	GO:0007154,GO:0008150,GO:0009292,GO:0009294,GO:0009605,GO:0009987,GO:0009991,GO:0030420,GO:0031668,GO:0044764,GO:0050896,GO:0051704,GO:0051716,GO:0071496	-	ko:K04096	-	-	-	-	ko00000	-	-	-	DNA_processg_A
K16_gff_gff3_970	349520.PPE_01889	1.87e-271	752.0	COG3144@1|root,COG3144@2|Bacteria,1VAP1@1239|Firmicutes,4HSHV@91061|Bacilli,276X9@186822|Paenibacillaceae	91061|Bacilli	N	Flagellar hook-length control protein FliK	-	-	-	ko:K02414	ko02040,map02040	-	-	-	ko00000,ko00001,ko02035	-	-	-	Flg_hook
K16_gff_gff3_971	349520.PPE_01996	0.0	1134.0	COG0515@1|root,COG0515@2|Bacteria,1V1B6@1239|Firmicutes,4HFQF@91061|Bacilli,26RYX@186822|Paenibacillaceae	91061|Bacilli	KLT	serine threonine protein kinase	-	-	-	-	-	-	-	-	-	-	-	-	Pkinase,TPR_8,WG_beta_rep
K16_gff_gff3_972	349520.PPE_01631	1.86e-101	294.0	2D7Z0@1|root,32TQ1@2|Bacteria,1TYXW@1239|Firmicutes,4I843@91061|Bacilli,26YU3@186822|Paenibacillaceae	91061|Bacilli	-	-	-	-	-	-	-	-	-	-	-	-	-	-	-
K16_gff_gff3_973	349520.PPE_02464	3.85e-37	124.0	2DKHD@1|root,309G8@2|Bacteria,1U50N@1239|Firmicutes,4IESJ@91061|Bacilli,27064@186822|Paenibacillaceae	91061|Bacilli	-	-	-	-	-	-	-	-	-	-	-	-	-	-	-
K16_gff_gff3_974	985665.HPL003_20150	4.78e-75	224.0	2D1ET@1|root,32TAJ@2|Bacteria,1V8Q4@1239|Firmicutes,4HQUW@91061|Bacilli,26ZB4@186822|Paenibacillaceae	91061|Bacilli	S	Cell division protein FtsJ	-	-	-	-	-	-	-	-	-	-	-	-	-
K16_gff_gff3_975	1052684.PPM_2825	3.3e-64	200.0	2D46J@1|root,32TGE@2|Bacteria,1VD1S@1239|Firmicutes,4HKFR@91061|Bacilli,26ZBX@186822|Paenibacillaceae	91061|Bacilli	-	-	-	-	-	-	-	-	-	-	-	-	-	-	-
K16_gff_gff3_976	349520.PPE_02625	0.0	926.0	COG0635@1|root,COG0635@2|Bacteria,1TPES@1239|Firmicutes,4HA60@91061|Bacilli,26S49@186822|Paenibacillaceae	91061|Bacilli	H	Coproporphyrinogen III oxidase	hemN1	-	-	-	-	-	-	-	-	-	-	-	HemN_C,Radical_SAM
K16_gff_gff3_977	349520.PPE_02628	1.63e-196	545.0	COG4886@1|root,COG4886@2|Bacteria,1UZCK@1239|Firmicutes,4I6FE@91061|Bacilli,26SQ3@186822|Paenibacillaceae	91061|Bacilli	S	Leucine Rich repeat	-	-	-	-	-	-	-	-	-	-	-	-	LRR_6
K16_gff_gff3_978	1087481.AGFX01000011_gene4155	1.23e-25	94.7	29KRE@1|root,307NS@2|Bacteria,1U1YN@1239|Firmicutes,4IBFB@91061|Bacilli,2746M@186822|Paenibacillaceae	91061|Bacilli	-	-	-	-	-	-	-	-	-	-	-	-	-	-	-
K16_gff_gff3_979	349520.PPE_02165	1.88e-240	665.0	COG1538@1|root,COG1538@2|Bacteria,1U338@1239|Firmicutes,4I6SW@91061|Bacilli,26URR@186822|Paenibacillaceae	91061|Bacilli	MU	Outer membrane efflux protein	-	-	-	-	-	-	-	-	-	-	-	-	OEP
K16_gff_gff3_980	1052684.PPM_2894	1.23e-115	332.0	2ERNS@1|root,33J86@2|Bacteria,1VMMQ@1239|Firmicutes,4HRQC@91061|Bacilli,26SB5@186822|Paenibacillaceae	91061|Bacilli	-	-	-	-	-	-	-	-	-	-	-	-	-	-	-
K16_gff_gff3_981	349520.PPE_02723	1.55e-190	530.0	2E7AS@1|root,331U7@2|Bacteria,1UI4S@1239|Firmicutes,4ISDD@91061|Bacilli,26RKE@186822|Paenibacillaceae	91061|Bacilli	S	Sporulation protein YpjB (SpoYpjB)	-	-	-	-	-	-	-	-	-	-	-	-	Spore_YpjB
K16_gff_gff3_982	349520.PPE_02835	1.82e-110	317.0	2E9Q5@1|root,333WI@2|Bacteria,1VE5V@1239|Firmicutes,4HMHI@91061|Bacilli,26WVQ@186822|Paenibacillaceae	91061|Bacilli	-	-	-	-	-	-	-	-	-	-	-	-	-	-	-
K16_gff_gff3_983	349520.PPE_02838	1.59e-212	588.0	COG0142@1|root,COG0142@2|Bacteria,1TPQY@1239|Firmicutes,4HA8E@91061|Bacilli,26S75@186822|Paenibacillaceae	91061|Bacilli	H	Belongs to the FPP GGPP synthase family	ispA	GO:0003674,GO:0003824,GO:0004659,GO:0005575,GO:0005622,GO:0005623,GO:0006629,GO:0006720,GO:0008150,GO:0008152,GO:0008299,GO:0008610,GO:0009058,GO:0009987,GO:0016740,GO:0016765,GO:0044237,GO:0044238,GO:0044249,GO:0044255,GO:0044464,GO:0071704,GO:1901576	2.5.1.1,2.5.1.10,2.5.1.29	ko:K13789	ko00900,ko01100,ko01110,ko01130,map00900,map01100,map01110,map01130	M00364,M00366	R01658,R02003,R02061	RC00279	ko00000,ko00001,ko00002,ko01000,ko01006	-	-	-	polyprenyl_synt
K16_gff_gff3_984	349520.PPE_02872	0.0	1343.0	COG3291@1|root,COG3291@2|Bacteria,1TTC2@1239|Firmicutes,4HEWS@91061|Bacilli,26SDS@186822|Paenibacillaceae	91061|Bacilli	S	DNA-directed RNA polymerase subunit beta'	rpoB1	-	-	-	-	-	-	-	-	-	-	-	Cu_amine_oxidN1
K16_gff_gff3_985	349520.PPE_02956	1.26e-75	226.0	COG3118@1|root,COG3118@2|Bacteria,1VEPC@1239|Firmicutes,4HNXE@91061|Bacilli,26Y43@186822|Paenibacillaceae	91061|Bacilli	O	general stress protein	ytxJ	-	-	-	-	-	-	-	-	-	-	-	DUF2847
K16_gff_gff3_986	349520.PPE_02968	3.32e-152	427.0	COG4493@1|root,COG4493@2|Bacteria,1UY83@1239|Firmicutes,4HEDB@91061|Bacilli,26RPM@186822|Paenibacillaceae	91061|Bacilli	S	Belongs to the UPF0637 family	yktB	-	-	-	-	-	-	-	-	-	-	-	DUF1054
K16_gff_gff3_987	1087481.AGFX01000011_gene3852	3.44e-47	151.0	2E59K@1|root,3301W@2|Bacteria,1VF4H@1239|Firmicutes,4HPY9@91061|Bacilli,26Z73@186822|Paenibacillaceae	91061|Bacilli	S	Protein of unknown function (DUF3892)	ywsA	-	-	-	-	-	-	-	-	-	-	-	DUF3892
K16_gff_gff3_988	349520.PPE_02980	5.52e-137	388.0	COG3707@1|root,COG3707@2|Bacteria,1VNBC@1239|Firmicutes,4HS3I@91061|Bacilli,26U1K@186822|Paenibacillaceae	91061|Bacilli	K	antiterminator output domain	nasR	-	-	ko:K07183	-	-	-	-	ko00000,ko02022	-	-	-	ANTAR
K16_gff_gff3_989	349520.PPE_03167	1.46e-263	722.0	COG0327@1|root,COG0327@2|Bacteria,1TQ27@1239|Firmicutes,4H9NY@91061|Bacilli,26RQ3@186822|Paenibacillaceae	91061|Bacilli	S	Belongs to the GTP cyclohydrolase I type 2 NIF3 family	yqfO	GO:0005575,GO:0005622,GO:0005623,GO:0005737,GO:0044424,GO:0044464	-	-	-	-	-	-	-	-	-	-	NIF3
K16_gff_gff3_990	886882.PPSC2_c3625	3.75e-223	617.0	COG1283@1|root,COG1283@2|Bacteria,1TP4K@1239|Firmicutes,4HAZ0@91061|Bacilli,26SMY@186822|Paenibacillaceae	91061|Bacilli	P	phosphate symporter	yqeW	-	-	ko:K03324	-	-	-	-	ko00000,ko02000	2.A.58.2	-	-	Na_Pi_cotrans
K16_gff_gff3_991	349520.PPE_03277	2.1e-305	833.0	COG1228@1|root,COG1228@2|Bacteria,1W6UE@1239|Firmicutes,4HAQJ@91061|Bacilli,26QX3@186822|Paenibacillaceae	91061|Bacilli	Q	imidazolonepropionase	-	-	-	-	-	-	-	-	-	-	-	-	Amidohydro_1
K16_gff_gff3_992	349520.PPE_03282	1.69e-175	489.0	COG0314@1|root,COG0314@2|Bacteria,1V3V0@1239|Firmicutes,4HGZD@91061|Bacilli,26TH1@186822|Paenibacillaceae	91061|Bacilli	H	molybdopterin converting factor	moaE	-	2.8.1.12	ko:K03635,ko:K21142	ko00790,ko01100,ko04122,map00790,map01100,map04122	-	R09395	RC02507	ko00000,ko00001,ko01000	-	-	-	MoaE,ThiS
K16_gff_gff3_993	349520.PPE_03386	4.28e-135	382.0	COG2180@1|root,COG2180@2|Bacteria,1V268@1239|Firmicutes,4HG0T@91061|Bacilli,26RNT@186822|Paenibacillaceae	91061|Bacilli	C	nitrate reductase	narJ	-	-	ko:K00373	ko02020,map02020	-	-	-	ko00000,ko00001	-	-	-	Nitrate_red_del
K16_gff_gff3_994	349520.PPE_03395	3.84e-92	270.0	2C5SG@1|root,2ZP0Z@2|Bacteria,1V7HA@1239|Firmicutes,4HK4D@91061|Bacilli,26XDS@186822|Paenibacillaceae	91061|Bacilli	-	-	-	-	-	-	-	-	-	-	-	-	-	-	Hemerythrin
K16_gff_gff3_995	349520.PPE_03633	2.86e-146	413.0	2DGQY@1|root,32U7R@2|Bacteria,1V83A@1239|Firmicutes,4HKRI@91061|Bacilli,26UEX@186822|Paenibacillaceae	91061|Bacilli	S	BofC C-terminal domain	bofC	-	-	ko:K06318	-	-	-	-	ko00000	-	-	-	BOFC_N,BofC_C
K16_gff_gff3_996	349520.PPE_03675	2.91e-227	625.0	COG0564@1|root,COG0564@2|Bacteria,1TSM6@1239|Firmicutes,4HA7M@91061|Bacilli,26UFF@186822|Paenibacillaceae	91061|Bacilli	J	Responsible for synthesis of pseudouridine from uracil	rluA	GO:0000154,GO:0000455,GO:0001522,GO:0003674,GO:0003824,GO:0005575,GO:0005622,GO:0005623,GO:0005737,GO:0005829,GO:0006139,GO:0006364,GO:0006396,GO:0006725,GO:0006807,GO:0008150,GO:0008152,GO:0009451,GO:0009982,GO:0009987,GO:0010467,GO:0016070,GO:0016072,GO:0016853,GO:0016866,GO:0022613,GO:0031118,GO:0034470,GO:0034641,GO:0034660,GO:0042254,GO:0043170,GO:0043412,GO:0044085,GO:0044237,GO:0044238,GO:…	5.4.99.23,5.4.99.28,5.4.99.29	ko:K06177,ko:K06180	-	-	-	-	ko00000,ko01000,ko03009,ko03016	-	-	-	PseudoU_synth_2
K16_gff_gff3_997	349520.PPE_03775	0.0	970.0	COG0027@1|root,COG0027@2|Bacteria,1TS5N@1239|Firmicutes,4HF4J@91061|Bacilli,26UR9@186822|Paenibacillaceae	91061|Bacilli	F	Involved in the de novo purine biosynthesis. Catalyzes the transfer of formate to 5-phospho-ribosyl-glycinamide (GAR), producing 5-phospho-ribosyl-N-formylglycinamide (FGAR). Formate is provided by PurU via hydrolysis of 10-formyl-tetrahydrofolate	-	-	-	-	-	-	-	-	-	-	-	-	-
K16_gff_gff3_998	349520.PPE_03788	0.0	1015.0	COG1075@1|root,COG1075@2|Bacteria,1TQFF@1239|Firmicutes,4HDQN@91061|Bacilli,26UZG@186822|Paenibacillaceae	91061|Bacilli	S	acetyltransferases and hydrolases with the alpha beta hydrolase fold	lipA1	-	-	-	-	-	-	-	-	-	-	-	DUF676,PGAP1
K16_gff_gff3_999	349520.PPE_03827	2.74e-206	570.0	COG1091@1|root,COG1091@2|Bacteria,1TREY@1239|Firmicutes,4HT7B@91061|Bacilli,26RCA@186822|Paenibacillaceae	91061|Bacilli	M	Catalyzes the reduction of dTDP-6-deoxy-L-lyxo-4- hexulose to yield dTDP-L-rhamnose	wcgU	-	1.1.1.133	ko:K00067	ko00521,ko00523,ko01130,map00521,map00523,map01130	M00793	R02777	RC00182	ko00000,ko00001,ko00002,ko01000	-	-	-	RmlD_sub_bind
K16_gff_gff3_1000	349520.PPE_03923	3.04e-278	760.0	COG1305@1|root,COG1305@2|Bacteria,1UZ8N@1239|Firmicutes,4HF0I@91061|Bacilli,26RA1@186822|Paenibacillaceae	91061|Bacilli	E	cysteine protease	png1	-	-	-	-	-	-	-	-	-	-	-	Colicin_V,Transglut_core
K16_gff_gff3_1002	349520.PPE_04004	2.35e-141	399.0	COG0586@1|root,COG0586@2|Bacteria,1V1D4@1239|Firmicutes,4HFSU@91061|Bacilli,26TS6@186822|Paenibacillaceae	91061|Bacilli	S	membrane-associated protein	yngC	GO:0005575,GO:0005623,GO:0005886,GO:0016020,GO:0044464,GO:0071944	-	-	-	-	-	-	-	-	-	-	SNARE_assoc
K16_gff_gff3_1003	349520.PPE_04010	1.54e-141	399.0	2ADZG@1|root,32WEB@2|Bacteria,1VB31@1239|Firmicutes,4HN3Q@91061|Bacilli,26VCC@186822|Paenibacillaceae	91061|Bacilli	S	sporulation protein	yyaC1	-	-	-	-	-	-	-	-	-	-	-	DUF1256
K16_gff_gff3_1004	349520.PPE_04016	1.28e-100	292.0	2EAMZ@1|root,334QH@2|Bacteria,1VGIW@1239|Firmicutes,4HPFD@91061|Bacilli,26XNT@186822|Paenibacillaceae	91061|Bacilli	-	-	-	-	-	-	-	-	-	-	-	-	-	-	-
K16_gff_gff3_1005	349520.PPE_04026	1.77e-119	341.0	298A5@1|root,2ZVFP@2|Bacteria,1W2FJ@1239|Firmicutes,4I10X@91061|Bacilli,270BU@186822|Paenibacillaceae	91061|Bacilli	-	-	-	-	-	-	-	-	-	-	-	-	-	-	-
K16_gff_gff3_1006	349520.PPE_04324	1.14e-223	615.0	COG1216@1|root,COG1216@2|Bacteria,1UYRR@1239|Firmicutes,4HEJ1@91061|Bacilli,26TD7@186822|Paenibacillaceae	91061|Bacilli	S	glycosyl transferase family 2	galnac-T15	-	-	ko:K07011	-	-	-	-	ko00000	-	-	-	Glyco_tranf_2_3,Glyco_trans_2_3,Glyco_transf_7C,Glycos_transf_2
K16_gff_gff3_1007	349520.PPE_04373	0.0	1018.0	COG1807@1|root,COG1807@2|Bacteria,1V0XW@1239|Firmicutes,4HEUI@91061|Bacilli,26SRX@186822|Paenibacillaceae	91061|Bacilli	M	4-amino-4-deoxy-L-arabinose transferase and related glycosyltransferases of PMT family	-	-	-	-	-	-	-	-	-	-	-	-	PMT_2
K16_gff_gff3_1008	1052684.PPM_4605	1.48e-43	141.0	2EK0E@1|root,33DQZ@2|Bacteria,1VMAH@1239|Firmicutes,4HMDY@91061|Bacilli,2707Y@186822|Paenibacillaceae	91061|Bacilli	S	DNA-directed RNA polymerase subunit beta	epuA	-	-	-	-	-	-	-	-	-	-	-	EpuA
K16_gff_gff3_1009	1052684.PPM_4802	9.53e-267	728.0	COG2152@1|root,COG2152@2|Bacteria,1TQE7@1239|Firmicutes,4HAXF@91061|Bacilli,26SS4@186822|Paenibacillaceae	91061|Bacilli	G	Glycosylase	-	-	2.4.1.319,2.4.1.320	ko:K18785	-	-	R10811,R10829	RC00049	ko00000,ko01000	-	-	-	Glyco_hydro_130
K16_gff_gff3_1010	349520.PPE_04672	1.08e-211	584.0	COG0457@1|root,COG0457@2|Bacteria,1TTAB@1239|Firmicutes,4HDRM@91061|Bacilli,26WIQ@186822|Paenibacillaceae	91061|Bacilli	L	DNA-binding protein	-	-	-	-	-	-	-	-	-	-	-	-	-
K16_gff_gff3_1011	1052684.PPM_4868	0.0	1142.0	COG2972@1|root,COG2972@2|Bacteria,1UZSH@1239|Firmicutes,4HBTT@91061|Bacilli,26SW7@186822|Paenibacillaceae	91061|Bacilli	T	Histidine kinase	-	-	2.7.13.3	ko:K07718	ko02020,map02020	M00519	-	-	ko00000,ko00001,ko00002,ko01000,ko01001,ko02022	-	-	-	HAMP,HATPase_c,His_kinase,dCache_1
K16_gff_gff3_1012	349520.PPE_04914	9.32e-317	863.0	COG4863@1|root,COG4863@2|Bacteria,1UV48@1239|Firmicutes,4HF30@91061|Bacilli,26R0F@186822|Paenibacillaceae	91061|Bacilli	S	Protein conserved in bacteria	yycH	-	-	-	-	-	-	-	-	-	-	-	YycH
K16_gff_gff3_1013	349520.PPE_04949	5.61e-154	435.0	COG1847@1|root,COG1847@2|Bacteria,1V3IN@1239|Firmicutes,4HHHU@91061|Bacilli,26RXR@186822|Paenibacillaceae	91061|Bacilli	S	RNA-binding protein	jag	-	-	ko:K06346	-	-	-	-	ko00000	-	-	-	Jag_N,KH_4,R3H
K16_gff_gff3_1014	349520.PPE_03094	0.0	979.0	COG0657@1|root,COG2755@1|root,COG0657@2|Bacteria,COG2755@2|Bacteria,1V2SC@1239|Firmicutes,4HHCC@91061|Bacilli,2774G@186822|Paenibacillaceae	91061|Bacilli	E	GDSL-like Lipase/Acylhydrolase family	-	-	-	-	-	-	-	-	-	-	-	-	Lipase_GDSL_2,Peptidase_S9
K16_gff_gff3_1015	349520.PPE_00217	0.0	913.0	COG4247@1|root,COG4247@2|Bacteria,1VRJS@1239|Firmicutes,4HV5E@91061|Bacilli,26VM6@186822|Paenibacillaceae	91061|Bacilli	I	3-phytase	phy	-	3.1.3.8	ko:K01083	ko00562,map00562	-	R03371	RC00078	ko00000,ko00001,ko01000	-	-	-	Cu_amine_oxidN1,Phytase
K16_gff_gff3_1016	349520.PPE_04076	0.0	1608.0	COG1554@1|root,COG1554@2|Bacteria,1TPKN@1239|Firmicutes,4HCCF@91061|Bacilli,26QVY@186822|Paenibacillaceae	91061|Bacilli	G	alpha-L-fucosidase	-	-	3.2.1.51	ko:K15923	ko00511,map00511	-	-	-	ko00000,ko00001,ko01000	-	GH95	-	Glyco_hyd_65N_2
K16_gff_gff3_1017	349520.PPE_03528	0.0	1310.0	COG2304@1|root,COG2304@2|Bacteria,1UYIW@1239|Firmicutes,4HU1Q@91061|Bacilli,26TCK@186822|Paenibacillaceae	91061|Bacilli	S	von Willebrand factor type A domain	-	-	-	-	-	-	-	-	-	-	-	-	VWA
K16_gff_gff3_1018	349520.PPE_04391	0.0	6488.0	COG1361@1|root,COG1361@2|Bacteria,1UQ5B@1239|Firmicutes,4IPKB@91061|Bacilli	91061|Bacilli	M	conserved repeat domain	-	-	-	-	-	-	-	-	-	-	-	-	DUF11
K16_gff_gff3_1019	349520.PPE_04450	5.96e-304	833.0	COG2385@1|root,COG2385@2|Bacteria,1TQSI@1239|Firmicutes,4HCE3@91061|Bacilli,26QNJ@186822|Paenibacillaceae	91061|Bacilli	D	Stage II sporulation protein D	spoIID	GO:0005575,GO:0005623,GO:0030288,GO:0030313,GO:0031975,GO:0042597,GO:0044464	-	ko:K06381	-	-	-	-	ko00000	-	-	-	SpoIID
K16_gff_gff3_1020	349520.PPE_00265	1.5e-228	629.0	COG4608@1|root,COG4608@2|Bacteria,1V36J@1239|Firmicutes,4H9YB@91061|Bacilli,26T57@186822|Paenibacillaceae	91061|Bacilli	P	Belongs to the ABC transporter superfamily	-	-	-	ko:K02032,ko:K10823	ko01501,ko02010,ko02024,map01501,map02010,map02024	M00239,M00439	-	-	ko00000,ko00001,ko00002,ko02000	3.A.1.5,3.A.1.5.1,3.A.1.5.18,3.A.1.5.19,3.A.1.5.25	-	-	ABC_tran,oligo_HPY
K16_gff_gff3_1021	349520.PPE_00322	3.16e-258	707.0	COG0457@1|root,COG0457@2|Bacteria,1V074@1239|Firmicutes,4HEC7@91061|Bacilli,26TGN@186822|Paenibacillaceae	91061|Bacilli	S	Tetratricopeptide repeat	M1-509	-	-	ko:K07705	ko02020,map02020	M00492	-	-	ko00000,ko00001,ko00002,ko02022	-	-	-	TPR_8
K16_gff_gff3_1022	349520.PPE_04576	4.59e-116	333.0	297ZG@1|root,2ZV5K@2|Bacteria,1U0EZ@1239|Firmicutes,4I9SG@91061|Bacilli,271XN@186822|Paenibacillaceae	91061|Bacilli	-	-	-	-	-	-	-	-	-	-	-	-	-	-	-
K16_gff_gff3_1023	349520.PPE_00388	0.0	1380.0	COG5492@1|root,COG5492@2|Bacteria,1UFP5@1239|Firmicutes,4HFJH@91061|Bacilli,26RD3@186822|Paenibacillaceae	91061|Bacilli	N	Bacterial Ig-like domain 2	ligA1	-	-	-	-	-	-	-	-	-	-	-	Big_2
K16_gff_gff3_1024	349520.PPE_00414	3.46e-134	380.0	29Y0M@1|root,30JTI@2|Bacteria,1V50V@1239|Firmicutes,4HHX7@91061|Bacilli,26VUK@186822|Paenibacillaceae	91061|Bacilli	S	Family of unknown function (DUF5317)	M1-582	-	-	-	-	-	-	-	-	-	-	-	DUF5317
K16_gff_gff3_1025	1052684.PPM_0509	4.53e-21	82.8	2BKVG@1|root,32FBU@2|Bacteria,1TZT9@1239|Firmicutes,4I92S@91061|Bacilli,270XG@186822|Paenibacillaceae	91061|Bacilli	-	-	-	-	-	-	-	-	-	-	-	-	-	-	-
K16_gff_gff3_1026	349520.PPE_00512	4.62e-273	746.0	COG1902@1|root,COG1902@2|Bacteria,1TPM6@1239|Firmicutes,4HAS5@91061|Bacilli,26QQA@186822|Paenibacillaceae	91061|Bacilli	C	NADH-dependent flavin oxidoreductase	yqiG	-	-	-	-	-	-	-	-	-	-	-	Oxidored_FMN
K16_gff_gff3_1027	349520.PPE_00515	0.0	1154.0	COG2972@1|root,COG2972@2|Bacteria,1UU89@1239|Firmicutes,4HECK@91061|Bacilli,26RRN@186822|Paenibacillaceae	91061|Bacilli	T	Histidine kinase	-	-	2.7.13.3	ko:K07718	ko02020,map02020	M00519	-	-	ko00000,ko00001,ko00002,ko01000,ko01001,ko02022	-	-	-	HAMP,HATPase_c,His_kinase,dCache_1
K16_gff_gff3_1028	349520.PPE_00562	1.06e-183	511.0	COG1378@1|root,COG1378@2|Bacteria,1V2DD@1239|Firmicutes,4HAR1@91061|Bacilli,26VMQ@186822|Paenibacillaceae	91061|Bacilli	K	transcriptional	yrhO1	-	-	-	-	-	-	-	-	-	-	-	Regulator_TrmB,TrmB
K16_gff_gff3_1029	349520.PPE_00569	3.37e-66	202.0	COG4818@1|root,COG4818@2|Bacteria,1VBIZ@1239|Firmicutes,4HKBZ@91061|Bacilli,26YFN@186822|Paenibacillaceae	91061|Bacilli	S	membrane	M1-746	-	-	-	-	-	-	-	-	-	-	-	-
K16_gff_gff3_1030	349520.PPE_00598	3.26e-139	392.0	COG4502@1|root,COG4502@2|Bacteria,1V87A@1239|Firmicutes,4HQD9@91061|Bacilli,26SBD@186822|Paenibacillaceae	91061|Bacilli	S	5' nucleotidase, deoxy (Pyrimidine), cytosolic type C protein (NT5C)	M1-795	-	-	-	-	-	-	-	-	-	-	-	NT5C
K16_gff_gff3_1031	349520.PPE_00605	0.0	1225.0	COG1263@1|root,COG1264@1|root,COG2190@1|root,COG1263@2|Bacteria,COG1264@2|Bacteria,COG2190@2|Bacteria,1TP5X@1239|Firmicutes,4HA0I@91061|Bacilli,26QAW@186822|Paenibacillaceae	91061|Bacilli	G	COG1264 Phosphotransferase system IIB components	treP	GO:0003674,GO:0003824,GO:0005215,GO:0005575,GO:0005623,GO:0005886,GO:0006810,GO:0008150,GO:0008643,GO:0009401,GO:0015144,GO:0015766,GO:0015771,GO:0015772,GO:0016020,GO:0016740,GO:0016772,GO:0016773,GO:0022804,GO:0022857,GO:0034219,GO:0044464,GO:0051179,GO:0051234,GO:0055085,GO:0071702,GO:0071944,GO:0090563,GO:0090589	2.7.1.201	ko:K02818,ko:K02819	ko00500,ko02060,map00500,map02060	M00270	R02780	RC00017,RC03206	ko00000,ko00001,ko00002,ko01000,ko02000	4.A.1.2.13,4.A.1.2.4,4.A.1.2.8	-	iYO844.BSU07800	PTS_EIIA_1,PTS_EIIB,PTS_EIIC
K16_gff_gff3_1032	349520.PPE_00675	2.38e-60	186.0	2C7JE@1|root,3498Q@2|Bacteria,1VZVV@1239|Firmicutes,4HYSG@91061|Bacilli,26Y5I@186822|Paenibacillaceae	91061|Bacilli	-	-	M1-878	-	-	-	-	-	-	-	-	-	-	-	-
K16_gff_gff3_1033	349520.PPE_00676	1.12e-144	407.0	COG1670@1|root,COG1670@2|Bacteria,1V40F@1239|Firmicutes,4HGKM@91061|Bacilli,27670@186822|Paenibacillaceae	91061|Bacilli	J	Acetyltransferase (GNAT) domain	ynaD1	-	2.3.1.128	ko:K03790	-	-	-	-	ko00000,ko01000,ko03009	-	-	-	Acetyltransf_3
K16_gff_gff3_1034	985665.HPL003_07205	8.27e-109	313.0	COG2318@1|root,COG2318@2|Bacteria,1V6FD@1239|Firmicutes,4HJI8@91061|Bacilli,26WWX@186822|Paenibacillaceae	91061|Bacilli	S	DinB family	-	-	-	-	-	-	-	-	-	-	-	-	DinB,DinB_2
K16_gff_gff3_1035	349520.PPE_00721	0.0	1073.0	COG2972@1|root,COG2972@2|Bacteria,1UCQF@1239|Firmicutes,4HEAY@91061|Bacilli,26QNI@186822|Paenibacillaceae	91061|Bacilli	T	Histidine kinase	-	-	2.7.13.3	ko:K07718	ko02020,map02020	M00519	-	-	ko00000,ko00001,ko00002,ko01000,ko01001,ko02022	-	-	-	HAMP,HATPase_c,His_kinase
K16_gff_gff3_1036	985665.HPL003_11730	9.17e-23	87.4	2BKKX@1|root,32F28@2|Bacteria,1TZPJ@1239|Firmicutes,4I8Z3@91061|Bacilli,270RF@186822|Paenibacillaceae	91061|Bacilli	-	-	-	-	-	-	-	-	-	-	-	-	-	-	-
K16_gff_gff3_1037	1087481.AGFX01000039_gene1544	3.08e-54	171.0	COG3326@1|root,COG3326@2|Bacteria,1VEJY@1239|Firmicutes,4HNXQ@91061|Bacilli,26ZYQ@186822|Paenibacillaceae	91061|Bacilli	S	membrane	ysdA	-	-	-	-	-	-	-	-	-	-	-	DUF1294
K16_gff_gff3_1038	349520.PPE_00982	0.0	1162.0	COG1132@1|root,COG1132@2|Bacteria,1TP0B@1239|Firmicutes,4HA3S@91061|Bacilli,26QYB@186822|Paenibacillaceae	91061|Bacilli	V	ABC transporter	yfiC3	-	-	ko:K06147	-	-	-	-	ko00000,ko02000	3.A.1.106,3.A.1.109,3.A.1.21	-	-	ABC_membrane,ABC_tran
K16_gff_gff3_1039	349520.PPE_00266	3.57e-96	281.0	2C9BN@1|root,332XW@2|Bacteria,1VN50@1239|Firmicutes,4HQ5A@91061|Bacilli,26XT2@186822|Paenibacillaceae	91061|Bacilli	-	-	M1-460	-	-	-	-	-	-	-	-	-	-	-	-
K16_gff_gff3_1040	349520.PPE_01082	2.66e-95	278.0	2CDKC@1|root,2ZG41@2|Bacteria,1W333@1239|Firmicutes,4I069@91061|Bacilli,26WWG@186822|Paenibacillaceae	91061|Bacilli	-	-	-	-	-	-	-	-	-	-	-	-	-	-	-
K16_gff_gff3_1041	349520.PPE_01146	2.9e-313	852.0	28MJC@1|root,2ZAVX@2|Bacteria,1VR3S@1239|Firmicutes,4I7C5@91061|Bacilli,26WCQ@186822|Paenibacillaceae	91061|Bacilli	-	-	-	-	-	-	-	-	-	-	-	-	-	-	-
K16_gff_gff3_1042	349520.PPE_01165	1.35e-64	197.0	2DRDY@1|root,33BC0@2|Bacteria,1VFFN@1239|Firmicutes,4HP9H@91061|Bacilli,26ZSQ@186822|Paenibacillaceae	91061|Bacilli	S	Coenzyme PQQ synthesis protein D (PqqD)	-	-	-	-	-	-	-	-	-	-	-	-	PqqD
K16_gff_gff3_1043	349520.PPE_01248	2.92e-101	293.0	COG3011@1|root,COG3011@2|Bacteria,1V7DJ@1239|Firmicutes,4HIUD@91061|Bacilli,26YKY@186822|Paenibacillaceae	91061|Bacilli	S	Thiol-disulfide oxidoreductase DCC	yuxK	-	-	-	-	-	-	-	-	-	-	-	DUF393
K16_gff_gff3_1044	349520.PPE_01390	5.69e-298	813.0	COG0477@1|root,COG2814@2|Bacteria,1UI43@1239|Firmicutes,4ISCR@91061|Bacilli,26RSR@186822|Paenibacillaceae	91061|Bacilli	EGP	Major facilitator superfamily	yqgE	-	-	ko:K08222	-	-	-	-	ko00000,ko02000	2.A.1.33	-	-	MFS_1
K16_gff_gff3_1045	349520.PPE_01482	4.52e-200	554.0	COG1307@1|root,COG1307@2|Bacteria,1UZ7P@1239|Firmicutes,4HIDM@91061|Bacilli,26RAD@186822|Paenibacillaceae	91061|Bacilli	S	Uncharacterised protein, DegV family COG1307	degV1	-	-	-	-	-	-	-	-	-	-	-	DegV
K16_gff_gff3_1046	349520.PPE_01483	5.75e-98	286.0	2EKDF@1|root,33E3R@2|Bacteria,1VPQN@1239|Firmicutes,4I0XC@91061|Bacilli,26ZTU@186822|Paenibacillaceae	91061|Bacilli	-	-	-	-	-	-	-	-	-	-	-	-	-	-	-
K16_gff_gff3_1047	349520.PPE_01484	1.2e-82	244.0	COG2363@1|root,COG2363@2|Bacteria,1VA79@1239|Firmicutes,4HKHG@91061|Bacilli,26Z1H@186822|Paenibacillaceae	91061|Bacilli	S	membrane	ywdK	-	-	-	-	-	-	-	-	-	-	-	DUF423
K16_gff_gff3_1048	349520.PPE_00728	1.56e-84	250.0	COG4288@1|root,COG4288@2|Bacteria,1V87Q@1239|Firmicutes,4HJH6@91061|Bacilli,26Y3U@186822|Paenibacillaceae	91061|Bacilli	S	Anabaena sensory rhodopsin transducer	M1-951	-	-	-	-	-	-	-	-	-	-	-	ASRT
K16_gff_gff3_1049	349520.PPE_01550	1.03e-261	717.0	COG2206@1|root,COG2206@2|Bacteria,1TQIM@1239|Firmicutes,4HBV6@91061|Bacilli,26RX7@186822|Paenibacillaceae	91061|Bacilli	T	Histidine kinase	cnpD3	-	-	-	-	-	-	-	-	-	-	-	HD,HD_5
K16_gff_gff3_1050	349520.PPE_01583	1.65e-122	349.0	COG0824@1|root,COG0824@2|Bacteria,1VAGM@1239|Firmicutes,4HIVC@91061|Bacilli,26Y6J@186822|Paenibacillaceae	91061|Bacilli	S	thioesterase	yneP	-	-	ko:K07107	-	-	-	-	ko00000,ko01000	-	-	-	4HBT,4HBT_2
K16_gff_gff3_1051	349520.PPE_01668	1.29e-95	278.0	COG4824@1|root,COG4824@2|Bacteria,1V3TR@1239|Firmicutes,4HMC8@91061|Bacilli,26Y8S@186822|Paenibacillaceae	91061|Bacilli	S	Phage-related holin (Lysis protein)	-	-	-	-	-	-	-	-	-	-	-	-	Phage_holin_4_1
K16_gff_gff3_1052	349520.PPE_01672	3.05e-58	181.0	COG4980@1|root,COG4980@2|Bacteria,1VFY7@1239|Firmicutes,4HNWV@91061|Bacilli,26ZTC@186822|Paenibacillaceae	91061|Bacilli	S	general stress protein	-	-	-	-	-	-	-	-	-	-	-	-	YtxH
K16_gff_gff3_1053	349520.PPE_00900	1.26e-244	672.0	COG3173@1|root,COG3173@2|Bacteria,1VV9R@1239|Firmicutes,4HVQ7@91061|Bacilli,26W53@186822|Paenibacillaceae	91061|Bacilli	S	Phosphotransferase enzyme family	licA1	-	-	-	-	-	-	-	-	-	-	-	APH
K16_gff_gff3_1054	349520.PPE_01716	1.52e-264	724.0	COG2905@1|root,COG2905@2|Bacteria,1VY4C@1239|Firmicutes,4HXHI@91061|Bacilli,26SU8@186822|Paenibacillaceae	91061|Bacilli	T	Signal transduction protein	-	-	-	ko:K07182	-	-	-	-	ko00000	-	-	-	DUF294,DUF294_C
K16_gff_gff3_1055	349520.PPE_01722	0.0	926.0	COG0457@1|root,COG1376@1|root,COG0457@2|Bacteria,COG1376@2|Bacteria,1VCGE@1239|Firmicutes,4HBZN@91061|Bacilli,26QQN@186822|Paenibacillaceae	91061|Bacilli	S	ErfK YbiS YcfS YnhG family protein	ykuD1	-	-	-	-	-	-	-	-	-	-	-	YkuD
K16_gff_gff3_1056	349520.PPE_01749	3.78e-221	610.0	COG2378@1|root,COG2378@2|Bacteria,1TT23@1239|Firmicutes,4HN3F@91061|Bacilli,26T79@186822|Paenibacillaceae	91061|Bacilli	K	Transcriptional regulator	yobV7	-	-	-	-	-	-	-	-	-	-	-	HTH_11,WYL
K16_gff_gff3_1057	349520.PPE_01751	2.56e-259	715.0	COG0477@1|root,COG2814@2|Bacteria,1TS0E@1239|Firmicutes,4HCEF@91061|Bacilli,26S5E@186822|Paenibacillaceae	91061|Bacilli	EGP	Permeases of the major facilitator superfamily	ydeR3	-	-	-	-	-	-	-	-	-	-	-	MFS_1,Sugar_tr
K16_gff_gff3_1058	349520.PPE_01764	3.91e-246	675.0	COG3940@1|root,COG3940@2|Bacteria,1TRHI@1239|Firmicutes,4H9PB@91061|Bacilli,26T1S@186822|Paenibacillaceae	91061|Bacilli	G	Belongs to the glycosyl hydrolase 43 family	abf2	-	-	-	-	-	-	-	-	-	-	-	Glyco_hydro_43
K16_gff_gff3_1059	349520.PPE_01784	3.69e-176	491.0	COG4330@1|root,COG4330@2|Bacteria,1VEKF@1239|Firmicutes,4HPYW@91061|Bacilli,26RZG@186822|Paenibacillaceae	91061|Bacilli	S	Protein of unknown function (DUF1361)	-	-	-	-	-	-	-	-	-	-	-	-	DUF1361
K16_gff_gff3_1060	349520.PPE_01817	3.53e-132	374.0	COG3575@1|root,COG3575@2|Bacteria,1V1YD@1239|Firmicutes,4HGK6@91061|Bacilli,26WQQ@186822|Paenibacillaceae	91061|Bacilli	K	Nucleotidyltransferase	-	-	-	ko:K09962	-	-	-	-	ko00000	-	-	-	NTP_transf_6
K16_gff_gff3_1061	1052684.PPM_1890	1.36e-103	301.0	COG1843@1|root,COG1843@2|Bacteria,1VF85@1239|Firmicutes,4HNQK@91061|Bacilli,26Z80@186822|Paenibacillaceae	91061|Bacilli	N	Flagellar hook capping protein	flgD	GO:0001539,GO:0005575,GO:0005623,GO:0006928,GO:0008150,GO:0009288,GO:0009424,GO:0009987,GO:0040011,GO:0042995,GO:0043226,GO:0043228,GO:0044422,GO:0044461,GO:0044463,GO:0044464,GO:0048870,GO:0051179,GO:0051674,GO:0071973,GO:0071978,GO:0097588	-	ko:K02389	ko02040,map02040	-	-	-	ko00000,ko00001,ko02035	-	-	-	FlgD
K16_gff_gff3_1062	349520.PPE_01966	1.65e-244	673.0	COG4292@1|root,COG4292@2|Bacteria,1TR19@1239|Firmicutes,4HCYV@91061|Bacilli,26TX6@186822|Paenibacillaceae	91061|Bacilli	S	Low temperature requirement protein A	ltrA	-	-	-	-	-	-	-	-	-	-	-	LtrA
K16_gff_gff3_1063	349520.PPE_01985	4.06e-138	390.0	COG0640@1|root,COG3860@1|root,COG0640@2|Bacteria,COG3860@2|Bacteria,1V1C5@1239|Firmicutes,4HG15@91061|Bacilli,26Q99@186822|Paenibacillaceae	91061|Bacilli	K	arsR family transcriptional regulator	-	-	-	-	-	-	-	-	-	-	-	-	DUF2087,HTH_20,HTH_5
K16_gff_gff3_1064	349520.PPE_02060	6.99e-202	558.0	arCOG12117@1|root,2ZNH6@2|Bacteria,1V29T@1239|Firmicutes,4HG8K@91061|Bacilli,26XPF@186822|Paenibacillaceae	91061|Bacilli	S	Protein of unknown function (DUF3891)	-	-	-	-	-	-	-	-	-	-	-	-	DUF3891
K16_gff_gff3_1065	1052684.PPM_2068	4.64e-23	88.2	2BR1H@1|root,32JZ1@2|Bacteria,1U1RD@1239|Firmicutes,4IB7S@91061|Bacilli,273UP@186822|Paenibacillaceae	91061|Bacilli	-	-	-	-	-	-	-	-	-	-	-	-	-	-	-
K16_gff_gff3_1066	349520.PPE_02111	5.3e-210	581.0	2ED25@1|root,336Z3@2|Bacteria,1VEFB@1239|Firmicutes,4HPMG@91061|Bacilli,26S4E@186822|Paenibacillaceae	91061|Bacilli	-	-	-	-	-	-	-	-	-	-	-	-	-	-	-
K16_gff_gff3_1067	349520.PPE_02116	5.29e-157	440.0	2DMEX@1|root,32R21@2|Bacteria,1VE0A@1239|Firmicutes,4HJUA@91061|Bacilli,26X5F@186822|Paenibacillaceae	91061|Bacilli	-	-	-	-	-	-	-	-	-	-	-	-	-	-	-
K16_gff_gff3_1068	349520.PPE_02121	7.66e-134	379.0	2F0QC@1|root,33TSS@2|Bacteria,1VUNB@1239|Firmicutes,4HVT6@91061|Bacilli,26TPR@186822|Paenibacillaceae	91061|Bacilli	-	-	-	-	-	-	-	-	-	-	-	-	-	-	-
K16_gff_gff3_1069	349520.PPE_02160	1.14e-98	286.0	COG2133@1|root,COG2133@2|Bacteria,1VBUK@1239|Firmicutes,4HKNP@91061|Bacilli,26YMI@186822|Paenibacillaceae	91061|Bacilli	G	CHRD domain	-	-	-	-	-	-	-	-	-	-	-	-	CHRD
K16_gff_gff3_1070	349520.PPE_01069	1.96e-173	484.0	COG2220@1|root,COG2220@2|Bacteria,1TSSV@1239|Firmicutes,4HCSS@91061|Bacilli,26U52@186822|Paenibacillaceae	91061|Bacilli	S	Zn-dependent hydrolases of the beta-lactamase fold	yddR	-	-	-	-	-	-	-	-	-	-	-	Lactamase_B_2,Lactamase_B_3
K16_gff_gff3_1071	349520.PPE_01632	7.74e-257	706.0	COG4632@1|root,COG4632@2|Bacteria,1V0JD@1239|Firmicutes,4HFC0@91061|Bacilli,27642@186822|Paenibacillaceae	91061|Bacilli	G	copper amine oxidase	gapag	-	-	-	-	-	-	-	-	-	-	-	Cu_amine_oxidN1,NAGPA
K16_gff_gff3_1072	349520.PPE_02621	6.8e-133	377.0	COG1695@1|root,COG1695@2|Bacteria,1VC7V@1239|Firmicutes,4HKED@91061|Bacilli,26YDU@186822|Paenibacillaceae	91061|Bacilli	K	transcriptional	padR5	-	-	-	-	-	-	-	-	-	-	-	PadR,Vir_act_alpha_C
K16_gff_gff3_1073	349520.PPE_02646	1.07e-143	409.0	COG2340@1|root,COG2340@2|Bacteria,1V6GZ@1239|Firmicutes,4HJ21@91061|Bacilli,26XUC@186822|Paenibacillaceae	91061|Bacilli	M	protein with SCP PR1 domains	ykwD	-	-	-	-	-	-	-	-	-	-	-	CAP,LysM
K16_gff_gff3_1074	349520.PPE_02728	5.63e-276	753.0	2ACIQ@1|root,3124W@2|Bacteria,1V104@1239|Firmicutes,4HFYB@91061|Bacilli,26QK3@186822|Paenibacillaceae	91061|Bacilli	-	-	-	-	-	-	-	-	-	-	-	-	-	-	Helicase_C_3
K16_gff_gff3_1075	349520.PPE_02752	1.72e-207	573.0	COG0142@1|root,COG0142@2|Bacteria,1V1TG@1239|Firmicutes,4HP4Y@91061|Bacilli,26U8Y@186822|Paenibacillaceae	91061|Bacilli	H	heptaprenyl diphosphate synthase	hepS	-	2.5.1.30	ko:K00805	ko00900,ko01110,map00900,map01110	-	R09247	RC00279	ko00000,ko00001,ko01000,ko01006	-	-	-	HEPPP_synt_1
K16_gff_gff3_1076	1052684.PPM_2974	1.84e-156	441.0	COG2715@1|root,COG2715@2|Bacteria,1V1E2@1239|Firmicutes,4HBTK@91061|Bacilli,26QEI@186822|Paenibacillaceae	91061|Bacilli	S	nucleoside recognition	spmA	-	-	ko:K06373	-	-	-	-	ko00000	-	-	-	Gate
K16_gff_gff3_1077	349520.PPE_02809	0.0	1084.0	29X5N@1|root,30IUN@2|Bacteria,1TZZB@1239|Firmicutes,4I98Y@91061|Bacilli,2716T@186822|Paenibacillaceae	91061|Bacilli	S	Pectate lyase superfamily protein	-	-	-	-	-	-	-	-	-	-	-	-	Pectate_lyase_3
K16_gff_gff3_1078	349520.PPE_02813	3.49e-53	167.0	2EN9M@1|root,33FXD@2|Bacteria,1VKCG@1239|Firmicutes,4HRPD@91061|Bacilli,26ZWB@186822|Paenibacillaceae	91061|Bacilli	S	Protein of unknown function (DUF4227)	-	-	-	-	-	-	-	-	-	-	-	-	DUF4227
K16_gff_gff3_1079	349520.PPE_02890	9.2e-68	205.0	2CI5E@1|root,32S7D@2|Bacteria,1VA1W@1239|Firmicutes,4HKCJ@91061|Bacilli,26Z0K@186822|Paenibacillaceae	91061|Bacilli	-	-	yxiS	-	-	-	-	-	-	-	-	-	-	-	-
K16_gff_gff3_1080	349520.PPE_02939	8.64e-294	801.0	COG1473@1|root,COG1473@2|Bacteria,1TPD7@1239|Firmicutes,4H9WQ@91061|Bacilli,26R2Z@186822|Paenibacillaceae	91061|Bacilli	E	Peptidase, M20	yhaA3	-	-	ko:K01436	-	-	-	-	ko00000,ko01000,ko01002	-	-	-	M20_dimer,Peptidase_M20
K16_gff_gff3_1081	349520.PPE_02967	4.38e-138	390.0	2DEJ3@1|root,2ZN6I@2|Bacteria,1W6FY@1239|Firmicutes,4HZSG@91061|Bacilli,26USY@186822|Paenibacillaceae	91061|Bacilli	-	-	-	-	-	-	-	-	-	-	-	-	-	-	-
K16_gff_gff3_1082	349520.PPE_03000	5.26e-99	287.0	2FKFY@1|root,34C37@2|Bacteria,1VZQ8@1239|Firmicutes,4HZ1M@91061|Bacilli,26X1W@186822|Paenibacillaceae	91061|Bacilli	-	-	-	-	-	-	-	-	-	-	-	-	-	-	-
K16_gff_gff3_1083	349520.PPE_03080	8.47e-48	152.0	2DPDU@1|root,331PB@2|Bacteria,1VG2T@1239|Firmicutes,4HP89@91061|Bacilli,26YRT@186822|Paenibacillaceae	91061|Bacilli	-	-	-	-	-	-	-	-	-	-	-	-	-	-	-
K16_gff_gff3_1084	349520.PPE_03116	1.44e-162	455.0	COG0325@1|root,COG0325@2|Bacteria,1TRDN@1239|Firmicutes,4HC45@91061|Bacilli,26S69@186822|Paenibacillaceae	91061|Bacilli	S	Pyridoxal 5'-phosphate (PLP)-binding protein, which is involved in PLP homeostasis	ylmE	-	-	ko:K06997	-	-	-	-	ko00000	-	-	-	Ala_racemase_N
[truncated: 1,677 more rows]

## Sheet: core Cluster 2
## Mon Aug 12 08:28:42 2024 ## emapper-2.1.12 ## /data/shared/home/emapper/miniconda3/envs/eggnog-mapper-2.1/bin/emapper.py --cpu 20 --mp_start_method forkserver --data_dir /dev/shm/ -o out --output_dir /emapper_web_jobs/emapper_jobs/user_data/MM_90sh221v --temp_dir /emapper_web_jobs/emapper_jobs/user_data/MM_90sh221v --override -m diamond --dmnd_ignore_warnings -i /emapper_web_jobs/emapper_jobs/…
[truncated: 3,848 more rows]

[truncated: 10 more sheets: core Cluster 3, core Cluster 4, COG categories core genes, type_core 1, type_core 2, type-core 3, type-core 4, common to 1,2,3,4, COG type_core, Comparison type-core genes]
